# Supplementary material for: Measurement of China’s green development level and its spatial differentiation in the context of carbon neutrality
Source: PLoS One. 2023 Apr 10;18(4):e0284207. doi: 10.1371/journal.pone.0284207 (PMC10085045; doi:10.1371/journal.pone.0284207)
Supplement: S1 Data — (ZIP) [file pone.0284207.s002.zip]

Archive with 14 entries (12 files):
- Data/
- Data/Green development level at provincial level in China (raw data and calculation results).xlsx
- Data/Raw data of complex indicators/
- Data/Raw data of complex indicators/Carbon emission and its intensity.xlsx
- Data/Raw data of complex indicators/Cultivated land area per capita + forest area per capita.xlsx
- Data/Raw data of complex indicators/Disposable income ratio of urban and rural residents.xlsx
- Data/Raw data of complex indicators/Ecological service functions.xlsx
- Data/Raw data of complex indicators/Energy consumption per capita and energy consumption per unit of GDP.xlsx
- Data/Raw data of complex indicators/Fertilizer application per unit of arable land area + agricultural output.xlsx
- Data/Raw data of complex indicators/GTFP.xlsx
- Data/Raw data of complex indicators/Land area of 30 provinces in China.xlsx
- Data/Raw data of complex indicators/Pollutant emissions per unit GDP.xlsx
- Data/Raw data of complex indicators/Rural Gini coefficient.xls
- Data/Raw data of complex indicators/Wind, light and water power generation as a proportion of total power generation.xlsx
