# Supplementary material for: Measurement of China’s green development level and its spatial differentiation in the context of carbon neutrality
Source: PLoS One. 2023 Apr 10;18(4):e0284207. doi: 10.1371/journal.pone.0284207 (PMC10085045; doi:10.1371/journal.pone.0284207)
Supplement: S1 Data — (ZIP) [file pone.0284207.s002.zip › Data/Green development level at provincial level in China (raw data and calculation results).xlsx]

## Sheet: 2010-2019(indicators)
Missing data for Tibet, Hong Kong, Macau and Taiwan.
				A11 Per capita water resources (m3/person)	A12 Arable land area per capita (hm2/person)	A13 Forest area per capita (hm2/person)	A21 Forest cover (%)	A22 Wetland area as a proportion of national land area (%)	A23 Nature reserve area as a proportion of the jurisdictional area (%)	A31 Food production per capita (t/person)	A32 Soil conservation value to national land area ratio (Yuan/ hm2)	A33 Ratio of flood water storage value to national land area (Yuan/ hm2)	A34 Ratio of the value of purifying the environment to the area of the country (Yuan/ hm2)	A35 Carbon sequestration and oxygen release value to national land area ratio (Yuan/ hm2)	A36 Interference regulation value to national land area ratio (Yuan/ hm2)	A37 Number of national forest parks (division)	B11 GDP per capita (104 Yuan/person)	B12 Local fiscal revenue per capita (Yuan/person)	B21 Fertilizer (converted) application per unit of arable land area (t/km2)	B22 COD emissions per unit GDP of wastewater (t/104Yuan)	B23 SO2 emissions per unit GDP (t/104Yuan)	B24 Energy consumption per unit of GDP (t standard coal/104Yuan)	B25 CO2 emissions per unit of GDP (t/108 Yuan) d	B31 Green Total Factor Productivity (%)	B32 Wind, light and water power generation as a proportion of total power generation (%)	B33 Number of green invention applications (pieces)	B34 Agricultural output value per unit of arable land area (104 Yuan /km2)	B35 Percentage of added value of tertiary industry (%)	C11 Number of public toilets per million people in cities (seats per million people)	C12 Urban sewage treatment rate (%)	C13 Harmless treatment rate of urban domestic waste (%)	C14 Cities have public trams per million people (standard units /104 people)	C15 Greening coverage of built-up areas (%)	C21 Per capita energy consumption (kg standard coal/person)	C22 Per capita domestic electricity consumption (kW-h/person)	C23 Per capita daily domestic water consumption (L/person)	C31 Engel coefficient of rural residents (%)	C32 Disposable income ratio between urban and rural areas (%)	C33 Years of education per capita (years)	C34 Number of health facility personnel per million people (persons)
ID	Province	Province	Year	A11人均水资源量（m3/人）	A12人均耕地面积（hm2/人）	A13人均森林面积（hm2/人）	A21森林覆盖率（%）	A22湿地面积占国土面积比重	A23自然保护区面积占辖区面积比重（%）	A31粮食人均产量（t/人）	A32土壤保持价值与国土面积比值（元/hm2）	A33洪水调蓄价值与国土面积比值（元/hm2）	A34净化环境价值与国土面积比值（元/hm2）	A35固碳释氧价值与国土面积比值（元/hm2）	A36干扰调节价值与国土面积比值（元/hm2）	A37国家森林公园数量	B11人均GDP（万元/人）	B12人均地方财政收入（元/人）	B21单位耕地面积化肥施用量（t/km2）	B22单位GDP废水COD排放量（t/万元）	B23单位GDP SO2排放量（t/万元）	B24单位GDP能源消费量（t/万元）	B25单位GDP CO2排放量（t/亿元）	B31绿色全要素生产率（%）	B32风光水发电量占比（%）	B33绿色发明申请数（个）	B34单位耕地面积农业产值（万元/km2）	B35第三产业增加值占比（%）	C11城市每万人拥有公共厕所数	C12城市污水处理率（%）	C13城市生活垃圾无害化处理率（%）	C14城市每万人拥有公共汽电车辆（标台/万人）	C15建成区绿化覆盖率（%）	C21人均能源消费量（kg/人）	C22人均生活用电量（kW·h/人）	C23人均日生活用水量（L）	C31农村居民恩格尔系数（%）	C32城乡可支配收入比	C33人均受教育年限（年）	C34每千人拥有卫生技术人员数
1	Beijing	北京	2010	124.2	0.0114169	0.0265393	31.72	0.0193	0.0797	0.0589831	148.957	0.0977793	3022.55	84776.4	0.260103	15	11568	12668.4	61.1848	3.465e-05	0.0008155	0.346862	0.0074425	0.645577	0.0274074	5180	688.664	0.776	3.54	82.1	0.9695	14.24	0.45	2496.11	729.1	174.92	0.46553	2.19215	11.574	13.58
1	Beijing	北京	2011	134.7	0.0109706	0.0257164	31.72	0.0193	0.0797	0.060163	148.625	0.0973163	3016.45	98279.2	0.260103	15	13353	15103.1	62.1498	0.00118868	0.0006024	0.304231	0.0058646	1.00705	0.0285714	6411	735.889	0.785	3.36	81.7	0.982	22.38	0.456	2442.86	726.3	172.62	0.44598	2.23288	11.574	14.2
1	Beijing	北京	2012	193.2	0.0106341	0.0250481	31.72	0.0193	0.0797	0.0547642	148.457	0.0970304	3016.45	105607	0.261077	15	14694	16217.9	61.9974	0.00104311	0.0005246	0.287468	0.0054811	0.674043	0.034471	7386	752.567	0.79	3.24	83.2	0.991	23.43	0.462	2473.41	789.2	171.79	0.49557	2.21348	11.853	9.48
1	Beijing	北京	2013	118.6	0.0104115	0.0276753	35.84	0.0286	0.0816	0.0452235	148.026	0.096581	3010.36	103785	0.260103	15	16240	17500	57.8547	0.00090135	0.0004394	0.248087	0.0047509	0.645535	0.0244048	10177	770.191	0.795	3.05	84.6	0.993	24.39	0.471	2311.68	747.3	196.85	0.4789	2.19883	12.045	15.46
1	Beijing	北京	2014	95.1	0.0101356	0.0270889	35.84	0.0286	0.0816	0.0294334	147.779	0.0961862	3004.27	86799.2	0.260103	15	17375	18876	52.7169	0.00079153	0.0003699	0.235505	0.0043719	0.640333	0.0276423	12335	704.861	0.8	2.92	86.1	0.996	24.84	0.491	2313.92	787.9	187.52	0.41922	2.57227	11.872	9.91
1	Beijing	北京	2015	124	0.0100294	0.0268784	35.84	0.0286	0.0816	0.0286106	147.642	0.0961181	3004.27	108268	0.260103	15	18253	21857	47.8484	0.00070188	0.0003094	0.221079	0.0040306	0.620454	0.0247031	13971	704.055	0.816	2.88	88.4	0.788	24.58	0.484	2325.43	801.8	183.8	0.36579	2.56988	12.1	10.4
1	Beijing	北京	2016	161.6	0.0098607	0.0267927	35.84	0.0286	0.0826	0.0244609	147.674	0.0956688	3010.36	112811	0.259129	15	18577	23394	44.8158	0.00024505	5.84e-05	0.196432	0.0035054	0.694236	0.0366972	16721	670.851	0.823	2.87	90.6	0.998	24.31	0.484	2297.15	891.77	173.1	0.38625	2.5673	12.322	10.77
1	Beijing	北京	2017	137.2	0.0070655	0.0268049	35.84	0.0286	0.0821	0.0187329	164.112	0.0655221	3467.4	105676	0.0389667	15	20168	25004	54.8325	0.00014245	2.33e-05	0.182031	0.0030541	1.00141	0.0406091	19449	837.325	0.827	2.81	97.5	0.999	26.55	0.484	2324.33	993.61	188.01	0.35229	2.57447	12.518	11.33
1	Beijing	北京	2018	164.2	0.007072	0.0327646	43.77	0.0286	0.0821	0.0155748	164.112	0.0655221	3467.4	108184	0.0389667	15	22813	26756	47.0915	0.00015096	8.81e-06	0.174757	0.0029539	1.0072	0.0356347	23920	739.917	0.831	2.83	98.6	1	18.24	0.484	2417.25	1168.98	198.7	0.48098	2.5666	12.576	11.88
1	Beijing	北京	2019	114.2	0.0042737	0.0327945	43.77	0.0286	0.0821	0.0131507	164.112	0.0655221	3467.4	92793.9	0.0389667	15	23451	27006	66.2439	0.00012022	5.44e-06	0.150812	0.0024923	1.17851	0.0390456	26435	1093.03	0.837	3.24	99.3	1	17.41	0.485	2435.81	1148.32	168.516	0.45863	2.5528	12.701	12.59
2	Tianjin	天津	2010	72.8	0.0343135	0.0072035	8.24	0.1495	0.0806	0.123464	74.4596	0.429188	768.845	64212.7	1.01533	1	54053	8476.48	57.4382	0.00024098	0.0025497	0.50977	0.0150851	0.517472	0.0003957	814	379.092	0.504	2.01	85.3	1	12.05	0.321	3634.46	533	132.04	0.36747	2.41121	10.428	7.12
2	Tianjin	天津	2011	116	0.0329073	0.00695	8.24	0.1495	0.0806	0.120679	74.0166	0.426219	762.159	69690.5	1.00865	1	61458	10965.6	55.2928	0.00208566	0.002042	0.449703	0.0136451	0.45634	0.0025122	1166	407.671	0.52	2	86.8	1	15.19	0.345	3791.9	500	128.8	0.42262	2.18492	10.428	7.33
2	Tianjin	天津	2012	238	0.0318931	0.0067634	8.24	0.1495	0.0806	0.117388	73.804	0.422857	755.474	75017.1	0.999299	1	66517	12716.9	55.7469	0.0017794	0.0017411	0.43532	0.0124342	0.421111	0.0083475	1526	445.975	0.527	1.84	88.2	0.998	17.34	0.349	4073.28	532	134.12	0.40614	2.11232	10.538	5.45
2	Tianjin	天津	2013	101.5	0.031103	0.0079149	9.87	0.2394	0.0755	0.123908	74.5463	0.418693	758.817	69370.5	0.988611	1	71345	14411	55.4096	0.00153382	0.0015012	0.378215	0.0110546	0.409502	0.0097487	2165	495.266	0.541	1.8	90	0.968	18.99	0.349	3873.89	521	142.34	0.37262	2.0386	10.564	8.05
2	Tianjin	天津	2014	76.1	0.0306101	0.0078097	9.87	0.2394	0.0761	0.123128	74.4502	0.415799	757.145	60536.8	0.977923	1	74960	15994	53.267	0.00136281	0.0013302	0.359586	0.0100532	0.39802	0.0106373	2217	527.412	0.551	1.53	91	0.967	18.14	0.349	3957.43	523	124.33	0.49783	1.85175	10.536	5.6
2	Tianjin	天津	2015	83.6	0.0303742	0.0077554	9.87	0.2394	0.0761	0.126268	72.8234	0.413913	743.774	73881.2	0.969908	1	75868	17410	49.8759	0.00126434	0.0011241	0.350407	0.0093331	0.378226	0.0113145	3230	544.516	0.572	1.52	91.5	0.927	16.3	0.364	4027.17	564.28	119.6	0.35013	1.84515	10.589	5.9
2	Tianjin	天津	2016	121.6	0.0302947	0.0077339	9.87	0.2394	0.076	0.136084	72.814	0.411112	742.103	77849.5	0.964564	1	79647	17520	48.9532	0.00026856	0.0001495	0.322494	0.0083278	0.455522	0.015	4529	558.845	0.605	1.44	92.1	0.942	18.09	0.372	3997.18	644.15	113.96	0.48899	1.84849	10.8	6.08
2	Tianjin	天津	2017	83.4	0.0271942	0.0079149	9.87	0.2394	0.0765	0.150567	82.5409	0.428097	1111.48	73851.6	0.775792	1	87280	14815	46.9437	0.00023871	0.0001356	0.299132	0.0077627	0.528573	0.020302	3878	477.782	0.62	1.74	92.6	0.944	19.64	0.368	3935.22	698.74	145.91	0.36954	1.85153	11.119	6.48
2	Tianjin	天津	2018	112.9	0.0277251	0.0098626	12.07	0.2394	0.076	0.15162	82.5409	0.428097	1111.48	80620	0.775792	1	95689	13515	44.0749	0.00022184	0.0001012	0.298826	0.0081922	0.589908	0.0241791	4033	514.294	0.625	1.07	93.8	0.945	11.93	0.38	4064.22	799.27	100.411	0.50281	1.86325	11.089	6.7
2	Tianjin	天津	2019	51.9	0.0238068	0.0098484	12.07	0.2394	0.076	0.161227	82.5409	0.428097	1111.48	68744.5	0.775792	1	101557	15441	49.1319	0.00026771	0.0001264	0.412152	0.0112353	0.448084	0.0387816	4209	615.362	0.635	1.16	96	1	10.93	0.375	4197.19	825.13	111.248	0.47151	1.85932	11.123	7.03
3	Hebei	河北	2010	195.3	0.0912219	0.0582193	22.29	0.0582	0.0305	0.414158	180.158	0.0961606	2881.36	93914.1	0.349019	27	28808	1873.29	49.2625	0.00106892	0.0060507	0.962851	0.0334302	0.372622	0.0315075	493	376.846	0.34876	4.22	92.3	0.6982	9.53	0.427	2732.85	396.43	122.96	0.48067	2.72969	8.707	4
3	Hebei	河北	2011	217.7	0.0908225	0.0578443	22.29	0.0582	0.0305	0.438689	179.944	0.0952233	2876.06	102419	0.34233	27	34008	2407.71	49.6781	0.0057106	0.0057603	0.913136	0.0310291	0.390046	0.0435556	672	422.531	0.3467	4.23	93.9	0.726	10.44	0.421	3095.45	436.73	124.45	0.43084	2.56925	8.707	4.11
3	Hebei	河北	2012	324.2	0.0903555	0.0576053	22.29	0.0582	0.0361	0.447067	179.794	0.094899	2870.76	109843	0.339874	27	36576	2869.13	50.1858	0.00489182	0.0050469	0.86182	0.0282888	0.347217	0.0589378	921	471.728	0.3543	4.18	94.3	0.814	11.29	0.41	3153.8	447.43	126.23	0.37389	2.54207	8.753	4.32
3	Hebei	河北	2013	240.6	0.0899352	0.0602813	23.41	0.0504	0.0375	0.461716	179.613	0.0942789	2865.47	107771	0.334963	27	38833	3140	50.4998	0.00457054	0.0045167	0.826379	0.028939	0.32252	0.0689316	907	529.913	0.3632	4.07	94.6	0.833	12.62	0.412	3225.12	469.68	125.79	0.35063	2.48084	8.941	4.44
3	Hebei	河北	2014	144.3	0.0892904	0.0599932	23.41	0.0504	0.0373	0.458856	179.285	0.0936694	2860.17	100061	0.330645	27	39876	3325	51.3249	0.00441858	0.0040444	0.778299	0.0268999	0.303101	0.07671	1023	528.145	0.3746	3.92	95.1	0.866	11.34	0.419	3126.93	475.49	116.91	0.43018	2.37002	8.906	4.76
3	Hebei	河北	2015	182.5	0.0888867	0.0598135	23.41	0.0504	0.0371	0.457971	178.754	0.0932256	2854.87	106932	0.327089	27	40093	3578	51.3882	0.00402602	0.0037186	0.770152	0.0264514	0.273883	0.0848761	1432	527.116	0.4049	3.72	95.3	0.96	12.94	0.412	3125.29	500.63	119.1	0.43298	2.3666	9.083	5
3	Hebei	河北	2016	279.7	0.0884573	0.0595702	23.41	0.0504	0.0367	0.469185	173.544	0.09288	2817.8	116185	0.324041	26	42511	3827	50.8605	0.00078712	0.0017205	0.719773	0.0251808	0.3176	0.113086	2090	530.28	0.4207	3.15	95.4	0.978	13.68	0.408	3129.96	536.77	132	0.49358	2.37004	9.022	5.26
3	Hebei	河北	2017	184.5	0.084768	0.0592968	23.41	0.0504	0.0367	0.516831	182.725	0.0619326	3066.74	107380	0.167304	27	45387	4315	51.2701	0.00081163	0.0012732	0.669453	0.0232925	0.35418	0.135491	2413	460.253	0.4421	2.95	97.8	0.998	15.34	0.418	3073.6	590.72	122.39	0.38125	2.37155	9.181	5.66
3	Hebei	河北	2018	217.7	0.0845739	0.0676932	26.78	0.0504	0.0367	0.498365	182.725	0.0619326	3066.74	112221	0.167304	29	47772	4662	49.7416	0.00066121	0.0009532	0.722117	0.0253318	0.347055	0.152853	3084	491.349	0.462	3.18	98.2	0.998	14.62	0.416	3501.7	666.08	120.419	0.3715	2.35033	9.195	6.1
3	Hebei	河北	2019	149.9	0.0810688	0.0675023	26.78	0.0504	0.0367	0.502108	182.725	0.0619326	3066.74	103696	0.167304	29	46348	4937	49.2448	0.00063751	0.0008174	0.707624	0.0260425	0.311873	0.176654	3483	515.952	0.513	3.04	98.3	0.994	13.18	0.423	3335.68	703.41	120.72	0.47777	2.32469	9.297	6.46
4	Shanxi	山西	2010	261.5	0.113862	0.0619146	14.12	0.0319	0.074	0.303847	246.131	0.0439661	4103.38	102514	0.224132	18	25434	2771.18	27.1504	0.00149647	0.0135748	1.18267	0.0481488	0.320272	0.0199907	335	164.526	0.342	3.32	84.9	0.7358	6.83	0.38	3047.01	414.9	106.39	0.45835	3.30381	9.186	5.58
4	Shanxi	山西	2011	347	0.114165	0.0620747	14.12	0.0319	0.0742	0.334924	246.112	0.0437165	4097	104681	0.222092	18	30534	3386.17	28.181	0.00435651	0.0124498	1.05427	0.0422528	0.318226	0.0204778	367	188.636	0.326	3.14	86.5	0.775	7.87	0.383	3326.04	459.56	111.42	0.50438	3.2356	9.186	5.47					0.8583
4	Shanxi	山西	2012	295	0.114606	0.0623196	14.12	0.0319	0.0744	0.359104	246.088	0.0435126	4097	121503	0.220255	18	32864	4209.82	29.0933	0.00393611	0.0107469	1.02886	0.0414021	0.279269	0.0316765	488	208.399	0.358	3.09	88	0.803	8.47	0.386	3512.49	459.72	110.93	0.45189	3.21109	9.41	5.53					0.8905
4	Shanxi	山西	2013	349.6	0.114958	0.0798897	18.03	0.0097	0.0705	0.371372	245.965	0.0432217	4090.62	120364	0.218113	18	33848	4700	29.7753	0.00364232	0.0099123	0.99264	0.0401694	0.244615	0.0376	558	229.369	0.384	3.19	88.4	0.879	9.9	0.4	3556.46	502.63	111.19	0.4175	3.13911	9.382	5.77
4	Shanxi	山西	2014	305.1	0.115048	0.0800482	18.03	0.0097	0.0704	0.377205	245.788	0.0429793	4090.62	118278	0.215971	18	34248	5003	29.4661	0.00345825	0.0094677	0.989078	0.0390489	0.231822	0.0428301	706	242.43	0.412	2.98	88.4	0.921	8.85	0.401	3577.7	528.15	114.59	0.36463	2.73223	9.331	5.74
4	Shanxi	山西	2015	257.1	0.115397	0.0802529	18.03	0.0097	0.0704	0.357943	245.803	0.0426428	4084.24	115661	0.213012	19	33593	4492	29.1812	0.00317282	0.008778	0.972482	0.0361578	0.225311	0.056451	683	238.744	0.498	2.93	89.2	0.972	8.53	0.401	3528.05	436.34	112.4	0.46567	2.73196	9.666	5.8
4	Shanxi	山西	2016	365.1	0.115504	0.0803671	18.03	0.0097	0.0704	0.375216	245.708	0.0425501	4084.24	130675	0.212502	19	33972	4239	28.8507	0.00101293	0.0037998	0.973923	0.0363639	0.267349	0.0800478	881	236.053	0.511	3.14	90.1	0.946	9.42	0.405	3616.99	484.45	114.52	0.47911	2.71287	9.729	6.13
4	Shanxi	山西	2017	352.7	0.112967	0.0804587	18.03	0.0097	0.0704	0.386068	251.969	0.023485	4160.82	115440	0.0824606	21	41242	5057	28.2462	0.00073805	0.0021972	0.826157	0.0327521	0.405473	0.0950832	1085	217.37	0.492	2.09	92.6	0.949	9.74	0.406	3654.96	519.62	128.62	0.48099	2.70051	9.946	6.3
4	Shanxi	山西	2018	328.6	0.113225	0.0916876	20.5	0.0097	0.0704	0.394175	251.969	0.023485	4160.82	131587	0.0824606	24	45517	6180	27.641	0.00067056	0.0016761	0.752043	0.032215	0.412111	0.113018	1443	225.692	0.511	2.12	94.5	0.998	10.57	0.413	3611.63	566.14	139.279	0.45449	2.64126	9.87	6.63
4	Shanxi	山西	2019	261.3	0.110707	0.0918187	20.5	0.0097	0.0704	0.389419	251.969	0.023485	4160.82	116953	0.0824606	24	48469	6305	27.9999	0.00064121	0.0013428	0.779061	0.0332704	0.386331	0.123271	1460	241.977	0.511	2.19	95.8	1	11.3	0.423	3793.2	610.24	121.625	0.4215	2.57801	9.874	6.91
5	Inner Mongolia	内蒙古	2010	1576.1	0.372061	0.959269	20	0.0366	0.1169	0.873542	147.721	0.0514787	3964.5	63376.8	0.523246	29	33262	4373.83	19.2771	0.00078229	0.011944	0.94909	0.0420341	0.298285	0.0746154	106	97.952	0.449	4.73	80.6	0.828	6.89	0.334	4483.78	310.08	88.49	0.48229	3.20063	9.274	5.13
5	Inner Mongolia	内蒙古	2011	1691.6	0.372227	0.959514	20	0.0366	0.1167	0.966599	147.721	0.05148	3964.5	66261.7	0.522401	29	38276	5477.07	19.2408	0.00639958	0.0098148	0.88668	0.0429357	0.293874	0.0781499	129	115.053	0.434	5.11	83.9	0.835	7.2	0.341	5154.91	374.62	94.48	0.47215	3.07271	9.274	5.34
5	Inner Mongolia	内蒙古	2012	2052.7	0.373033	0.961851	20	0.0366	0.1157	1.02618	147.721	0.0514789	3964.5	72854	0.522401	29	42441	6245.96	20.5624	0.00556614	0.0087207	0.794849	0.0399963	0.276299	0.0942285	194	127.509	0.426	5.08	85.6	0.912	7.05	0.362	5122.85	404.03	91.12	0.36432	3.04156	9.274	5.62					0.89
5	Inner Mongolia	内蒙古	2013	3848.6	0.374884	1.01426	21.03	0.0508	0.1157	1.12953	147.721	0.0514279	3964.5	74006.9	0.521555	29	46320	6901	21.9919	0.00510278	0.0080318	0.759154	0.0349101	0.251472	0.113276	231	144.305	0.434	4.85	88.2	0.936	8.57	0.362	5231.05	435.73	97.47	0.36258	2.9662	9.06	6.01					0.92
5	Inner Mongolia	内蒙古	2014	2149.9	0.377104	1.01674	21.03	0.0508	0.1069	1.12413	147.721	0.0514046	3956.04	75708.5	0.521555	29	49585	7370	24.114	0.00477012	0.0073854	0.721209	0.0337987	0.235992	0.115436	260	152.502	0.444	4.67	89.2	0.961	9.01	0.398	5233.17	481.22	103.49	0.50306	2.8417	9.048	6.17
5	Inner Mongolia	内蒙古	2015	2141.2	0.378796	1.02049	21.03	0.0508	0.1074	1.15861	147.721	0.0514082	3956.04	68888.2	0.52071	30	52972	7833	24.8198	0.00468611	0.006903	0.74814	0.033735	0.231598	0.127708	335	153.452	0.467	4.76	93.1	0.977	9.1	0.392	5467.4	510.34	106.7	0.42295	2.83912	9.424	6.5
5	Inner Mongolia	内蒙古	2016	1695.5	0.380237	1.02217	21.03	0.0508	0.1074	1.14132	147.721	0.0514052	3956.04	69814.4	0.52071	33	56560	8016	25.3278	0.00056702	0.0031415	0.750467	0.0334347	0.283083	0.145316	458	152.776	0.475	4.69	94.5	0.989	10.26	0.399	5584.79	567.99	103.44	0.39179	2.84046	9.734	6.76
5	Inner Mongolia	内蒙古	2017	1227.5	0.427456	1.02343	21.03	0.0508	0.1074	1.33765	142.647	0.0288478	3795.43	66407.6	0.238377	35	61196	6747	22.5962	0.00046021	0.002349	0.838067	0.0408076	0.28002	0.155515	468	137.952	0.495	7.24	95.6	0.994	10.65	0.402	5544.48	637.5	114.51	0.35199	2.83449	9.666	7.13
5	Inner Mongolia	内蒙古	2018	1823	0.429397	1.07762	22.1	0.0508	0.1074	1.46708	142.647	0.0288478	3795.43	76374.1	0.238377	36	66491	7338	21.4135	0.00038109	0.0021014	0.914379	0.0418509	0.318624	0.161239	746	145.433	0.499	8.15	97.4	0.998	10.18	0.406	6527.21	600.17	97.8438	0.4049	2.77519	9.745	7.43
5	Inner Mongolia	内蒙古	2019	1765.5	0.476191	1.08075	22.1	0.0508	0.1074	1.51242	142.647	0.0288478	3795.43	73802.9	0.238377	36	71170	8119	18.9913	0.00034195	0.0020473	1.00106	0.0461454	0.269083	0.162722	989	139.678	0.499	7.82	97.4	0.998	11.53	0.405	7134.86	582.08	104.912	0.38658	2.66852	9.912	7.73
6	Liaoning	辽宁	2010	1392.1	0.115066	0.117034	35.13	0.0837	0.1246	0.403554	343.787	0.18379	4263.51	120138	0.537047	29	31888	4612.19	27.8323	0.00109327	0.0055382	0.764088	0.0248552	0.325128	0.0776119	1098	226.532	0.377	2.99	74.9	0.7088	9.35	0.393	3223.81	423.77	120.96	0.40111	2.56409	9.493	5.46
6	Liaoning	辽宁	2011	673.2	0.11454	0.116917	35.13	0.0837	0.1283	0.464832	342.87	0.183998	4250	131101	0.534779	29	37350	6036.23	28.8294	0.00584882	0.0050669	0.695801	0.0212017	0.319974	0.0751933	1482	260.621	0.378	2.67	84.1	0.805	11.03	0.398	3531.71	459.73	126.16	0.50487	2.46691	9.493	5.54
6	Liaoning	辽宁	2012	1247.8	0.114317	0.117024	35.13	0.0837	0.1239	0.473257	342.154	0.183359	4243.24	142300	0.532726	29	40694	7080.21	29.372	0.00523215	0.004261	0.648903	0.0193717	0.308711	0.0959677	1985	307.836	0.397	2.46	84.6	0.872	11.11	0.402	3685.23	470.24	128.05	0.37241	2.47478	9.924	5.62
6	Liaoning	辽宁	2013	1055.2	0.114373	0.127677	38.24	0.0942	0.1895	0.503001	341.703	0.183229	4243.24	131576	0.531106	29	43758	7618	30.4064	0.00477709	0.0037739	0.550037	0.0184673	0.293751	0.114088	2477	335.292	0.418	2.37	90	0.876	11.19	0.402	3429.15	497.77	128.71	0.3564	2.43076	10.128	6.01					0.7223
6	Liaoning	辽宁	2014	332.4	0.114368	0.127882	38.24	0.0942	0.1854	0.402455	341.29	0.18279	4236.49	122159	0.528838	29	45608	7272	30.4164	0.00419191	0.0034744	0.538484	0.0176894	0.2964	0.0907236	1997	347.922	0.449	2.35	89.1	0.916	11.79	0.401	3537.17	504.65	131.79	0.38117	2.59856	9.933	5.84					0.7295
6	Liaoning	辽宁	2015	408.1	0.114797	0.128472	38.24	0.0942	0.1861	0.461618	341.067	0.182325	4236.49	122691	0.525165	29	46069	4850	30.5429	0.00418571	0.0033793	0.542307	0.0172292	0.314677	0.0898085	2289	415.391	0.485	2.22	93.1	0.952	12.3	0.403	3584	525.34	135.5	0.3948	2.58158	9.863	6
6	Liaoning	辽宁	2016	757.1	0.115022	0.128798	38.24	0.0942	0.1337	0.48547	340.916	0.181957	4229.73	130322	0.522357	29	46557	5024	29.7568	0.00074927	0.0018483	0.66554	0.0215971	0.432417	0.109059	3149	373.617	0.524	2.4	93.6	0.933	12.91	0.364	3421.82	561.29	146.26	0.37893	2.55235	9.994	6.34
6	Liaoning	辽宁	2017	426	0.117831	0.129246	38.24	0.0942	0.1337	0.540515	352.582	0.150297	4243.24	124825	0.55164	31	49603	5471	28.6368	0.00069614	0.0014908	0.652262	0.0212238	0.457328	0.115578	3238	318.941	0.528	1.84	93.3	0.991	13.23	0.407	3541.04	587.39	139.71	0.42974	2.54557	10.006	6.66
6	Liaoning	辽宁	2018	539.4	0.118408	0.133263	39.24	0.0942	0.1337	0.510942	352.582	0.150297	4243.24	131562	0.55164	32	53872	5995	28.5384	0.00053175	0.0012687	0.626266	0.0205797	0.475626	0.126168	4101	344.31	0.529	1.8	95.2	0.996	11.72	0.399	3694.74	633.02	151.862	0.4119	2.54784	9.973	6.95
6	Liaoning	辽宁	2019	587.8	0.121224	0.133699	39.24	0.0942	0.1337	0.568155	352.582	0.150297	4243.24	131354	0.55164	32	57191	6090	26.983	0.00052623	0.0010562	0.675291	0.0214131	0.42134	0.13504	3746	368.775	0.53	2.02	96.2	0.994	12.14	0.408	3932.93	661.9	148.65	0.45687	2.46936	9.981	7.1
7	Jilin	吉林	2010	2503.3	0.255656	0.268211	38.93	0.0637	0.1229	1.03506	395.075	0.13234	4818.57	129116	0.215906	32	23370	2196.08	26.0365	0.00151261	0.0041073	0.732367	0.02338	0.352507	0.206687	317	123.474	0.4674	4.53	73.9	0.4451	9.75	0.341	2311.48	321.65	121.03	0.46063	2.4708	9.128	5.08
7	Jilin	吉林	2011	1149.5	0.257788	0.270301	38.93	0.0637	0.1229	1.16367	395.075	0.132616	4818.57	140015	0.215053	32	28270	3093.53	27.7876	0.00780349	0.0039096	0.676122	0.0221816	0.36178	0.161702	339	145.259	0.478	3.91	82.9	0.492	9.31	0.342	2622.31	350.84	113.33	0.41427	2.36973	9.128	5.1
7	Jilin	吉林	2012	1674.5	0.260088	0.273006	38.93	0.0637	0.1243	1.23907	395.075	0.132526	4818.57	143646	0.214883	32	32005	3787.06	29.4563	0.00659615	0.0033796	0.598449	0.019259	0.338941	0.172129	420	166.249	0.4802	3.67	82.4	0.458	9.75	0.339	2648.26	358.02	111.6	0.43834	2.35027	9.277	5.24
7	Jilin	吉林	2013	2208.2	0.262742	0.286308	40.38	0.0532	0.1297	1.33096	395.075	0.13251	4813.23	147563	0.213859	34	35139	4206	30.9274	0.00583461	0.0029242	0.543344	0.0171295	0.327152	0.236649	458	179.987	0.4885	3.51	84.2	0.609	10.21	0.314	2656.93	370.73	119.31	0.45441	2.31516	9.431	5.45
7	Jilin	吉林	2014	1112.2	0.265134	0.289126	40.38	0.0532	0.1308	1.33717	395.075	0.132438	4813.23	152599	0.213347	34	37539	4374	32.3634	0.00538284	0.0026972	0.501579	0.0161785	0.320909	0.169512	521	191.653	0.4908	3.23	90.1	0.619	10.32	0.358	2620.5	379.59	122.79	0.41195	2.15376	9.406	5.5					0.6739
7	Jilin	吉林	2015	1203.5	0.267995	0.292334	40.38	0.0532	0.1347	1.39571	395.075	0.132333	4813.23	136605	0.211726	34	38128	4466	33.0158	0.00514983	0.0025805	0.478035	0.0148128	0.334651	0.161932	639	199.98	0.4901	3.11	90.4	0.847	10.62	0.361	2572.77	388.18	122.3	0.38478	2.19852	9.425	5.8					0.7308
7	Jilin	吉林	2016	1782	0.272571	0.297573	40.38	0.0532	0.1348	1.44808	395.075	0.133091	4807.9	143381	0.211471	35	40259	4607	33.3862	0.00054362	0.0009742	0.433796	0.0136291	0.402548	0.208614	861	176.078	0.5175	3.14	91.8	0.863	10.26	0.35	2497.13	434.15	124.51	0.44631	2.18845	9.544	6.1
7	Jilin	吉林	2017	1447.3	0.286998	0.302403	40.38	0.0532	0.1348	1.6445	412.871	0.133207	4925.29	151630	0.225955	36	42890	4444	31.8639	0.0005281	0.000821	0.416324	0.013673	0.407608	0.226054	1296	123.566	0.5339	2.93	91.3	0.718	11.15	0.358	2463.09	457.88	117.75	0.41058	2.1867	9.598	6.18
7	Jilin	吉林	2018	539.4	0.291851	0.31597	41.49	0.0532	0.1348	1.46246	412.871	0.133207	4925.29	144342	0.225955	35	44925	4578	31.4915	0.00053489	0.0005943	0.359918	0.0130184	0.419268	0.238806	1564	136.974	0.5368	3.14	93.6	0.872	10.73	0.376	2184.23	491.88	117.543	0.46314	2.19461	9.488	6.8
7	Jilin	吉林	2019	1876.2	0.306464	0.320617	41.49	0.0532	0.1348	1.58411	412.871	0.133207	4925.29	150404	0.225955	35	47554	4141	30.2709	0.00065275	0.0008389	0.466634	0.0173672	0.322811	0.239741	1827	135.173	0.5376	3.62	95.2	0.902	10.22	0.392	2235.35	519.11	120.896	0.50861	2.1625	9.483	7.01
8	Heilongjiang	黑龙江	2010	2228.6	0.415011	0.503756	42.39	0.0949	0.1409	1.30841	369.459	0.196861	4608.88	131430	1.49049	55	21694.3	1973.51	13.5157	0.00108521	0.0047258	0.635397	0.0216865	0.348108	0.0695322	545	86.1132	0.346	6.56	56.7	0.4036	10	0.349	1719.6	372.01	123.87	0.36006	2.23106	9.145	5
8	Heilongjiang	黑龙江	2011	1642	0.420413	0.510312	42.39	0.0949	0.1452	1.47292	369.459	0.196838	4608.88	134399	1.49049	55	25914.8	2602.19	14.3648	0.0127166	0.004148	0.602595	0.0202501	0.357162	0.0719424	615	113.321	0.334	5.33	57.3	0.437	11.14	0.363	2004.72	398.81	128.02	0.49012	2.06782	9.145	5.09
8	Heilongjiang	黑龙江	2012	2194.6	0.42696	0.51826	42.39	0.0949	0.1485	1.54712	369.459	0.197052	4608.88	128629	1.49049	56	28732	3033.83	15.1132	0.0109556	0.0037563	0.599643	0.0204112	0.319322	0.082304	738	145.635	0.345	5.14	60.8	0.476	11.26	0.36	2204.64	411.74	125.48	0.50081	2.06416	9.238	5.25
8	Heilongjiang	黑龙江	2013	3702.1	0.433715	0.534643	43.16	0.1131	0.1439	1.63778	370.869	0.215645	4608.88	141508	1.48626	56	30901.3	3331	15.4088	0.0096853	0.0033836	0.577442	0.0184331	0.310484	0.116351	1012	179.642	0.347	4.74	75.7	0.544	12.62	0.36	2276.83	420.08	119.33	0.41938	2.03412	9.508	5.49
8	Heilongjiang	黑龙江	2014	2463.1	0.440687	0.543237	43.16	0.1131	0.158	1.7301	370.869	0.215645	4608.88	147917	1.48626	56	31744.1	3394	15.8428	0.00930888	0.0031398	0.56658	0.0184773	0.320656	0.104251	1289	189.66	0.379	5.13	77.2	0.589	12.78	0.36	2361.7	427.47	116.54	0.39462	2.16288	9.387	5.54
8	Heilongjiang	黑龙江	2015	2129.8	0.450553	0.555398	43.16	0.1131	0.1586	1.79201	370.869	0.215645	4608.88	132328	1.48414	56	30583.2	3050	16.0566	0.00928154	0.0030251	0.59032	0.0181174	0.315413	0.101899	1615	183.138	0.432	4.66	84.4	0.782	13.11	0.358	2523.16	439.72	116.3	0.35006	2.18136	9.408	5.6					0.6867
8	Heilongjiang	黑龙江	2016	2217.1	0.459139	0.565983	43.16	0.1131	0.1678	1.7495	370.869	0.215645	4608.88	136606	1.48414	58	31257.7	3018	15.8994	0.0012863	0.001421	0.593584	0.0180475	0.369727	0.113706	1464	180.748	0.459	4.28	91.4	0.806	13.58	0.354	2637.29	494.03	117.38	0.40637	2.17518	9.415	5.83					0.7063
8	Heilongjiang	黑龙江	2017	1957.1	0.488379	0.57664	43.16	0.1131	0.1674	2.18014	389.201	0.209482	4651.16	136832	0.386892	64	32454.2	3277	15.1325	0.00104064	0.0011554	0.584828	0.0174129	0.365042	0.145702	1448	209.114	0.473	4.01	90	0.827	14.09	0.355	2736.2	528.65	120.4	0.46522	2.1671	9.456	6.05
8	Heilongjiang	黑龙江	2018	2675.1	0.498948	0.598136	43.78	0.1131	0.1674	2.25633	389.201	0.209482	4651.16	147126	0.386892	66	33977.3	3392	14.7952	0.0009492	0.0008928	0.479231	0.0151596	0.37891	0.166181	1773	218.976	0.491	4.08	91	0.869	14.03	0.36	2356.78	549.02	125.463	0.43501	2.11475	9.567	6.12
8	Heilongjiang	黑龙江	2019	4017.5	0.528418	0.611367	43.78	0.1131	0.1674	2.30507	389.201	0.209482	4651.16	139872	0.386892	66	36182.8	3357	12.9826	0.00116616	0.0009911	0.612802	0.0204376	0.321319	0.183824	1930	219.448	0.5	4.29	92.8	0.955	14.81	0.364	2562.79	553.89	126.835	0.46236	2.06543	9.597	6.34
9	Shanghai	上海	2010	163.1	0.0081799	0.0025935	9.41	0.5368	0.0522	0.0514355	190.315	1.00846	1671.92	99939.3	1.66669	4	79396	13609.5	62.6679	0.0001258	0.0020861	0.438033	0.011389	1.06303	0.0021186	3146	824.774	0.579	2.62	83.3	0.8186	8.82	0.382	3266.53	748.74	174.83	0.42485	2.27773	10.51	9.71
9	Shanghai	上海	2011	89.1	0.0079695	0.002534	9.41	0.5368	0.0522	0.0517615	190.26	0.99863	1656.15	104490	1.65156	4	86061	14752	63.9112	0.00129707	0.0012508	0.406259	0.0104969	1.01927	0.0038986	3580	879.312	0.586	2.46	84.4	0.61	11.79	0.382	3310.03	753.61	183.57	0.36106	2.25682	10.51	9.92
9	Shanghai	上海	2012	143.4	0.0078489	0.0024885	9.41	0.5368	0.0522	0.0510171	191.483	0.987564	1671.92	111510	1.59105	4	90127	15839.7	58.4192	0.00120198	0.0011307	0.388466	0.0097081	0.859251	0.0065776	3988	910.809	0.61	2.66	91.3	0.836	11.91	0.383	3267.99	792.66	186.54	0.35939	2.25731	10.679	6.21
9	Shanghai	上海	2013	116.9	0.0076836	0.0027819	10.74	0.7327	0.0522	0.0466299	191.922	0.983088	1671.92	103996	1.586	4	96773	17139	57.4181	0.00107994	0.0009891	0.372622	0.0095166	0.695382	0.0080247	4359	916.031	0.637	2.58	87.1	0.906	12.11	0.384	3321.05	855.12	192	0.3516	2.23788	10.601	10.97
9	Shanghai	上海	2014	194.8	0.0076325	0.0027604	10.74	0.7327	0.053	0.0456019	192.735	0.97914	1671.92	114864	1.56583	4	104402	18945	54.1706	0.00095199	0.0007981	0.341811	0.0082409	0.660546	0.0096535	4738	900.188	0.653	2.54	89.7	1	11.97	0.384	3265.39	718.43	186.4	0.43703	2.30475	10.85	6.76
9	Shanghai	上海	2015	264.8	0.0077256	0.0027705	10.74	0.7327	0.053	0.0456062	194.968	0.976215	1687.7	110253	1.55827	4	111081	22802	52.1341	0.00079134	0.0006798	0.324292	0.0077746	0.646662	0.0132765	5807	853.104	0.683	2.57	92.9	1	12.36	0.385	3314.62	768.07	190.2	0.48741	2.28233	10.984	7
9	Shanghai	上海	2016	252.3	0.0077353	0.0027604	10.74	0.7327	0.053	0.0401946	196.565	0.975475	1687.7	100668	1.54566	4	123628	26499	48.2108	0.00027965	0.0002308	0.29476	0.0069098	0.782716	0.0180288	7174	778.185	0.709	2.57	94.3	1	12.7	0.386	3366.81	884.13	200.85	0.47738	2.26061	11.078	7.36					0.6823
9	Shanghai	上海	2017	140.6	0.0071551	0.0027616	10.74	0.7327	0.053	0.0404704	187.525	0.850811	1829.65	101443	2.73781	4	136109	27459	50.4407	0.00021278	4.5e-05	0.273926	0.0064034	1.00181	0.0230947	8793	829.721	0.707	2.57	94.5	1	13.94	0.391	3402.74	927.59	200.21	0.37202	2.24962	11.456	7.73					0.6902
9	Shanghai	上海	2018	159.9	0.0071291	0.003596	14.04	0.7327	0.053	0.0419152	187.525	0.850811	1829.65	114477	2.73781	4	148744	29360	47.6069	0.00019002	3.4e-05	0.248205	0.0058336	1.00124	0.0280047	10268	850.691	0.709	2.5	95.2	1	9.04	0.362	3277.3	985.83	203.297	0.36378	2.23981	11.267	8.07
9	Shanghai	上海	2019	199.1	0.0065321	0.0035873	14.04	0.7327	0.053	0.0386538	187.525	0.850811	1829.65	113342	2.73781	4	157279	29535	46.2789	0.00014579	1.97e-05	0.218894	0.005056	1.04947	0.0298686	12715	899.661	0.727	2.56	96.3	1	9.29	0.368	3366.37	988.87	207.508	0.35519	2.21765	11.174	8.42
10	Jiangsu	江苏	2010	489.2	0.058452	0.0136677	10.48	0.1632	0.0408	0.411277	301.916	0.835659	2276.12	130461	1.22202	15	52787	5233.61	74.1872	0.00061881	0.0025359	0.409255	0.0142381	0.945189	0.0105744	5225	493.624	0.414	3.75	87.6	0.9358	10.91	0.421	2155.3	495.11	220.37	0.35269	2.5163	9.216	4.4
10	Jiangsu	江苏	2011	624.6	0.0572117	0.0134002	10.48	0.1632	0.0408	0.412285	301.368	0.831516	2276.12	125213	1.20336	15	61464	6530.84	73.4625	0.00244348	0.0021458	0.375865	0.0129695	1.00841	0.0101704	7797	575.348	0.424	3.79	89.9	0.938	13.21	0.421	2300.74	516.8	212.26	0.37968	2.43784	9.216	4.67
10	Jiangsu	江苏	2012	472	0.0564896	0.0132401	10.48	0.1632	0.041	0.415332	301.047	0.827893	2266.79	133208	1.20336	16	66533	7409.68	72.1611	0.00221983	0.0018351	0.350005	0.0121488	1.00207	0.0128427	9823	646.768	0.434	3.59	90.7	0.959	13.36	0.422	2330.13	592	215.44	0.42323	2.43215	9.317	5
10	Jiangsu	江苏	2013	357.6	0.0559565	0.0197876	15.8	0.2751	0.0495	0.417845	300.811	0.824422	2266.79	125252	1.19403	16	72768	8283	71.2921	0.0018409	0.001576	0.320521	0.0118257	0.57174	0.0147106	11839	691.062	0.451	3.62	92.1	0.974	14.15	0.424	2337.92	689.06	209.76	0.48148	2.39286	9.465	5.63
10	Jiangsu	江苏	2014	502.3	0.0552657	0.0195749	15.8	0.2751	0.0494	0.421522	300.331	0.820904	2266.79	146175	1.19403	16	78711	9099	70.7082	0.00169001	0.00139	0.302035	0.0108812	0.5363	0.0190662	13715	734.789	0.465	3.75	93.5	0.981	15.08	0.426	2373.98	624.2	209.62	0.42003	2.29611	9.404	5.76
10	Jiangsu	江苏	2015	730.5	0.0550469	0.0194949	15.8	0.2751	0.0494	0.428298	300.32	0.817561	2266.79	138935	1.1847	17	85871	10076	69.9124	0.00156882	0.001191	0.29102	0.0102922	0.51911	0.0242205	15785	813.191	0.476	3.82	93.9	1	15.81	0.428	2454.03	663.49	210.7	0.38112	2.28666	9.546	6.1
10	Jiangsu	江苏	2016	928.6	0.0545689	0.0193414	15.8	0.2751	0.038	0.413554	300.067	0.81472	2266.79	129293	1.17537	20	92658	10167	68.3296	0.00074749	0.0007469	0.271143	0.0096015	0.596454	0.0340766	20207	812.215	0.495	3.86	94.6	0.999	16.57	0.429	2503.67	742.14	215.39	0.46209	2.28061	9.572	6.46
10	Jiangsu	江苏	2017	490.3	0.0514923	0.0192449	15.8	0.2751	0.038	0.428683	265.739	0.757853	2220.15	129925	0.960821	21	102202	10197	70.0683	0.00061761	0.0004463	0.24821	0.0088259	0.732709	0.0470829	26180	868.003	0.497	4.02	95.3	1	17.42	0.43	2530.42	814.47	215.2	0.43379	2.27694	9.585	6.82
10	Jiangsu	江苏	2018	470.6	0.0513521	0.0184691	15.2	0.2751	0.038	0.433375	265.739	0.757853	2220.15	143163	0.960821	22	110508	10734	67.4399	0.00052704	0.0003422	0.236601	0.0082515	0.818403	0.064997	28445	861.155	0.504	4.13	95.6	1	15.63	0.431	2593.92	899.01	214.014	0.35077	2.26432	9.435	7.33
10	Jiangsu	江苏	2019	287.5	0.0484234	0.0184189	15.2	0.2751	0.038	0.437619	265.739	0.757853	2220.15	135240	0.960821	22	116650	10920	69.7883	0.00047587	0.0002856	0.229788	0.0080757	1.0149	0.0728961	27423	933.583	0.515	4.14	96.1	1	15.52	0.434	2703.29	907.46	217.149	0.37359	2.25161	9.68	7.85
11	Zhejiang	浙江	2010	2608.7	0.0364647	0.107377	57.41	0.0788	0.015	0.141597	300.092	0.344972	4322.2	175744	0.533289	37	51110	4911.12	46.4563	0.00088055	0.0024468	0.395998	0.0130263	0.65138	0.0891745	1987	524.675	0.436	4.01	82.7	0.983	11.87	0.383	2017.02	671.74	185.43	0.48031	2.42061	8.886	6.08
11	Zhejiang	浙江	2011	1365.7	0.0355941	0.104923	57.41	0.0788	0.0153	0.140323	299.676	0.343102	4322.2	185754	0.527322	37	57828	5775.98	46.4544	0.00253181	0.0020483	0.366099	0.0118416	0.676141	0.0580645	2547	581.058	0.441	4.2	85.1	0.964	13.55	0.384	2124.22	737.52	196.3	0.45932	2.36948	8.886	6.42
11	Zhejiang	浙江	2012	2644.8	0.0348354	0.1028	57.41	0.0788	0.0153	0.135409	299.306	0.341296	4312.38	202226	0.519313	38	61097	6291.09	46.5565	0.00226798	0.0018053	0.348688	0.0109838	0.605274	0.0800492	3429	620.787	0.458	4.18	87.5	0.99	13.96	0.399	2126.19	816.57	195.81	0.47858	2.37428	9.266	6.02
11	Zhejiang	浙江	2013	1697.2	0.0342241	0.10397	59.07	0.1091	0.0196	0.126893	298.967	0.339129	4312.38	193468	0.510676	38	65105	6919	46.6779	0.00199995	0.0015716	0.327243	0.0101288	0.58011	0.0685141	4007	675.314	0.467	3.98	89.3	0.994	14.64	0.403	2136.17	911.66	192.32	0.42795	2.35011	9.424	7.3
11	Zhejiang	浙江	2014	2057.3	0.0335753	0.102098	59.07	0.1091	0.0196	0.128591	298.516	0.336596	4302.55	204737	0.499841	38	68569	7490	45.3077	0.00180561	0.0014288	0.3153	0.0094287	0.543077	0.0750429	4819	700.854	0.468	3.96	90.7	1	15.46	0.408	2150.51	866.82	197.01	0.37092	2.08497	9.119	6.82
11	Zhejiang	浙江	2015	2547.5	0.0330758	0.100478	59.07	0.1091	0.0197	0.125681	298.429	0.335545	4302.55	191954	0.498741	39	73276	8708	44.2011	0.00159304	0.001254	0.311508	0.0088336	0.514071	0.0850269	6669	724.746	0.486	3.78	92	0.992	15.99	0.406	2232.16	801.37	196.2	0.49632	2.06932	9.042	7.3
11	Zhejiang	浙江	2016	2378.1	0.0325371	0.0990382	59.07	0.1091	0.0168	0.12388	297.99	0.334136	4292.73	183368	0.492303	39	78384	9528	42.7707	0.00058758	0.000282	0.285286	0.0079272	0.586559	0.1	10176	769.973	0.503	3.5	93.9	1	16.27	0.41	2220.05	856.93	187.17	0.49492	2.06582	9.182	7.74
11	Zhejiang	浙江	2017	1592.1	0.026473	0.0974652	59.07	0.1091	0.0168	0.0940194	258.137	0.257049	4165.03	188403	0.389084	41	85612	10322	50.5699	0.00044977	0.000216	0.265559	0.0074286	0.667488	0.0875149	13084	914.972	0.519	3.23	95	1	16.93	0.404	2228.12	894	200.21	0.50103	2.05406	9.248	8.13
11	Zhejiang	浙江	2018	1520.4	0.0260383	0.0964435	59.43	0.1091	0.0168	0.0955109	258.137	0.257049	4165.03	200277	0.389084	42	93230	11582	47.6312	0.000387	0.0001547	0.250067	0.0069189	0.835394	0.0920753	17548	929.36	0.53	3.17	95.8	1	16.1	0.412	2240.25	968.93	204.361	0.49121	2.03551	9.288	8.47					0.874
11	Zhejiang	浙江	2019	2281	0.0202527	0.0949004	59.43	0.1091	0.0168	0.0928784	258.137	0.257049	4165.03	211353	0.389084	42	98770	12166	56.1531	0.00033073	0.0001248	0.230024	0.006117	1.00986	0.115406	16325	1235.37	0.546	3.02	97	1	16.42	0.415	2249.79	1013.52	217.716	0.46159	2.01441	9.4	8.89					0.8963
12	Anhui	安徽	2010	1526.9	0.0991221	0.0605155	26.06	0.0473	0.036	0.517725	375.413	0.51223	3754.46	147012	0.222276	29	21923	1902.81	54.2235	0.00092932	0.0043053	0.565151	0.0219625	0.38925	0.0252905	637	261.86	0.396	2.55	88.5	0.6456	7.73	0.375	1173.92	294.04	160.83	0.50186	2.98726	8.329	3.1
12	Anhui	安徽	2011	1009.8	0.0986182	0.060293	26.06	0.0473	0.0376	0.525034	374.864	0.510499	3747.32	146796	0.218397	29	27303	2454.61	55.9812	0.00623075	0.0034606	0.499449	0.0192204	0.391828	0.0181269	960	291.163	0.382	2.45	91.1	0.87	9.74	0.395	1279.62	333.69	168.99	0.37444	2.98548	8.329	3.16
12	Anhui	安徽	2012	1172.6	0.0984311	0.0602325	26.06	0.0473	0.0376	0.550201	374.527	0.508865	3747.32	147359	0.218283	29	30697	2998.86	56.6771	0.00537028	0.0030188	0.480193	0.0188237	0.356989	0.0225111	1415	317.392	0.386	2.32	94.5	0.911	10.14	0.388	1382.59	373.34	165.45	0.39206	2.93615	8.597	3.94
12	Anhui	安徽	2013	974.5	0.0982967	0.0635304	27.53	0.0746	0.0374	0.547695	374.529	0.507621	3747.32	145434	0.215887	30	34404	3453	57.4923	0.00469432	0.002607	0.454996	0.0185515	0.321619	0.0226997	1968	340.349	0.397	2.26	96.2	0.988	10.99	0.399	1461.13	422.82	166.15	0.3739	2.85436	8.599	3.66
12	Anhui	安徽	2014	1285.4	0.0979668	0.063435	27.53	0.0746	0.0324	0.569585	373.875	0.505786	3740.19	167246	0.213947	30	37580	3663	58.1099	0.00424777	0.0023647	0.433876	0.0174243	0.307551	0.0279093	3276	360.711	0.41	2.23	96.2	0.995	11.6	0.412	1508.38	386.94	166.72	0.43527	2.50479	8.8	4.41
12	Anhui	安徽	2015	1495.3	0.0977508	0.0632873	27.53	0.0746	0.0327	0.588604	373.85	0.504807	3733.05	163885	0.211436	31	39692	4015	57.6432	0.00395834	0.0021817	0.425702	0.0165372	0.291968	0.035257	5528	370.094	0.445	2.16	96.7	0.996	11.39	0.412	1558.45	408.32	168.9	0.43726	2.48927	8.864	4.6
12	Anhui	安徽	2016	2018.2	0.0973059	0.0630565	27.53	0.0746	0.0368	0.566451	373.49	0.503432	3733.05	148924	0.210524	31	43686	4332	55.7026	0.00138638	0.0011146	0.391256	0.015411	0.318535	0.0526081	9514	380.566	0.467	2.25	97.4	0.999	11.95	0.417	1582.9	498.93	180.19	0.40568	2.48761	8.639	4.74
12	Anhui	安徽	2017	1260.8	0.0942722	0.0628067	27.53	0.0746	0.0363	0.663645	363.046	0.469097	3747.32	148740	0.0818931	34	49092	4518	55.8137	0.00119887	0.0007232	0.357318	0.0141467	0.32972	0.0647773	11689	392.535	0.486	2.25	97.3	0.999	13.61	0.422	1593.86	531.11	188.11	0.35101	2.47999	8.677	5.01
12	Anhui	安徽	2018	1328.9	0.0939775	0.0651498	28.65	0.0746	0.0363	0.659521	363.046	0.469097	3747.32	158048	0.0818931	35	56063	4847	54.6053	0.00115353	0.0005421	0.32377	0.0132964	0.306732	0.0759354	14136	394.689	0.508	2.38	97.7	1	12.8	0.425	1598.96	603.43	190.679	0.47089	2.45735	8.943	5.27
12	Anhui	安徽	2019	850.9	0.0910977	0.0649787	28.65	0.0746	0.0363	0.665463	363.046	0.469097	3747.32	142527	0.0818931	35	60561	5016	53.6969	0.00092121	0.0004069	0.269435	0.0109949	0.363848	0.0774306	8858	426.223	0.515	2.6	97.1	1	13.23	0.427	1641.47	650.54	194.489	0.3598	2.43514	8.91	5.67
13	Fujian	福建	2010	4491.7	0.036293	0.207797	63.1	0.0365	0.0323	0.179402	268.069	0.203615	4637.56	234051	0.420063	28	40773	3147.69	90.3658	0.00056304	0.002776	0.474199	0.0136447	0.462765	0.343658	622	729.349	0.402	2.64	84.4	0.9196	10.32	0.41	1894.15	649.22	186.62	0.41052	2.93278	8.882	3.79
13	Fujian	福建	2011	2090.5	0.0353753	0.202603	63.1	0.0365	0.0296	0.177801	267.896	0.203131	4637.56	236799	0.418878	28	47928	4051.03	90.3181	0.00386925	0.0022164	0.420075	0.0135612	0.429696	0.194427	756	848.796	0.397	2.83	85.3	0.946	11.86	0.414	1949.42	717.9	188.18	0.50693	2.8373	8.882	4.19
13	Fujian	福建	2012	4047.8	0.0348625	0.199597	63.1	0.0365	0.0311	0.171648	267.862	0.202715	4629.32	251296	0.417298	28	52959	4756.76	90.2866	0.00335018	0.0018846	0.390111	0.0118718	0.389832	0.310548	896	943.715	0.398	2.69	85.6	0.964	12.16	0.42	2001.01	776.27	178.37	0.47701	2.81476	8.619	4.6
13	Fujian	福建	2013	3062.7	0.0344763	0.206247	65.95	0.0718	0.0353	0.171017	267.762	0.202118	4629.32	253408	0.415981	29	58255	5635	90.0401	0.00292199	0.0016508	0.346724	0.0107985	0.369241	0.243145	1126	1027.55	0.398	2.79	87.3	0.982	12.65	0.428	1951.69	827.41	180.87	0.37198	2.75536	8.706	5.01
13	Fujian	福建	2014	3218	0.0338927	0.20311	65.95	0.0718	0.0357	0.169075	267.5	0.201489	4629.32	242408	0.414928	29	63709	6233	91.6932	0.00261817	0.0014799	0.344096	0.0103655	0.345516	0.241444	1344	1144	0.398	2.74	88.7	0.979	13.33	0.428	2098.23	910.37	180.98	0.43225	2.42861	8.855	5.43
13	Fujian	福建	2015	3468.7	0.0335576	0.201122	65.95	0.0718	0.0366	0.165939	267.423	0.201134	4621.09	238214	0.414006	30	67649	6656	92.5999	0.00234582	0.0013006	0.311841	0.0090163	0.332384	0.257037	2092	1210.68	0.416	2.7	89.5	0.992	14.44	0.43	2033.53	898.57	176.9	0.41541	2.41253	8.941	5.55
13	Fujian	福建	2016	5468.7	0.0332919	0.199519	65.95	0.0718	0.0316	0.162069	267.336	0.200543	4621.09	230882	0.409924	29	74024	6884	92.5952	0.00100244	0.0008386	0.283863	0.0075641	0.340832	0.34015	3106	1332.83	0.432	2.15	91.3	0.984	15.26	0.433	2036.42	952.8	191.52	0.47899	2.40108	8.792	5.7
13	Fujian	福建	2017	2711.9	0.0279147	0.197114	65.95	0.0718	0.0316	0.119852	250.965	0.140211	4596.38	253820	0.370038	30	83758	7217	102.491	0.00080993	0.0003714	0.263123	0.0073013	0.341725	0.222781	3988	1345.69	0.453	3.07	92.2	0.994	15.85	0.437	2083.11	1010.37	203.69	0.5002	2.38763	9.196	5.92
13	Fujian	福建	2018	1982.9	0.0276494	0.197753	66.8	0.0718	0.0316	0.121486	250.965	0.140211	4596.38	252616	0.370038	30	94719	7660	97.5562	0.00074072	0.0003032	0.241573	0.0073024	0.331622	0.166937	5236	1457.09	0.451	3.68	93.6	0.999	15.28	0.443	2107.53	1076.43	210.104	0.386	2.36355	9.04	6.28
13	Fujian	福建	2019	3446.8	0.0225395	0.196176	66.8	0.0718	0.0316	0.119386	250.965	0.140211	4596.38	262849	0.370038	30	102722	7715	114	0.0005934	0.0002957	0.21667	0.0065599	0.392206	0.211815	4608	1903.35	0.465	4.18	95.2	0.999	14.85	0.445	2220.38	1126.37	208.759	0.46386	2.33134	8.844	6.63
14	Jiangxi	江西	2010	5116.7	0.0692555	0.218462	58.32	0.0599	0.0669	0.438591	310.56	0.337881	4685.44	181360	0.165416	43	21099	1750.74	44.5806	0.00124657	0.0058945	0.479667	0.0160712	0.440687	0.16025	235	259.643	0.336	2.17	80.8	0.8589	7.61	0.466	1017.21	249.19	184.35	0.37782	2.67443	8.779	3.37					0.8883
14	Jiangxi	江西	2011	2319.1	0.0689959	0.21762	58.32	0.0599	0.0714	0.458827	310.232	0.337172	4679.45	194438	0.165129	43	25928	2354.04	45.6125	0.00656157	0.0049911	0.413731	0.0141276	0.44194	0.104043	328	297.323	0.339	2.35	85.1	0.883	9.78	0.468	1082.21	279.22	174.79	0.36259	2.53857	8.779	3.49					0.9051
14	Jiangxi	江西	2012	4836	0.0689402	0.217571	58.32	0.0599	0.0755	0.465877	309.828	0.336338	4673.46	197297	0.164554	44	28624	3051.59	45.8012	0.00577922	0.0043842	0.403105	0.0128317	0.403177	0.196447	356	325.178	0.349	2.25	84.3	0.891	10.01	0.46	1166.43	325.8	175.69	0.43195	2.53663	8.906	3.99
14	Jiangxi	江西	2013	3155.3	0.0690098	0.0225223	60.01	0.0545	0.0746	0.472766	309.805	0.335699	4667.47	200610	0.163214	45	31952	3592	45.8419	0.00509688	0.0038702	0.38779	0.014046	0.361439	0.150822	383	347.311	0.356	1.98	83.1	0.933	9.15	0.451	1248.46	365.14	173.98	0.45069	2.49078	9.27	3.94
14	Jiangxi	江西	2014	3600.6	0.0689035	0.0225022	60.01	0.0545	0.0773	0.47846	309.431	0.334878	4661.47	197794	0.163022	45	34988	4152	46.2928	0.00458209	0.0034007	0.378308	0.0132145	0.334354	0.159817	565	370.634	0.37	2.01	83.8	0.931	8.56	0.446	1327	372.95	178.71	0.47324	2.40291	8.914	4.43
14	Jiangxi	江西	2015	4394.5	0.0687687	0.0224771	60.01	0.0545	0.0734	0.479086	309.083	0.334197	4649.49	200472	0.16216	46	37436	4756	46.5588	0.00427883	0.0031578	0.378901	0.0129239	0.306238	0.18778	786	430.215	0.399	1.8	87.7	0.945	8.69	0.441	1412.86	403.88	171.3	0.3908	2.37902	8.92	4.6
14	Jiangxi	江西	2016	4850.6	0.0685885	0.0224222	60.01	0.0545	0.0733	0.475558	308.861	0.333671	4649.49	190099	0.161489	46	40950	4699	46.048	0.00204546	0.0024761	0.348196	0.011844	0.31746	0.21106	1147	469.203	0.428	1.9	89.7	0.95	8.86	0.436	1432.67	467.86	171.37	0.37446	2.36233	8.803	4.81
14	Jiangxi	江西	2017	3592.5	0.0643618	0.0223476	60.01	0.0545	0.0733	0.492507	293.15	0.323829	4505.69	202063	0.163501	49	44878	4877	46.4978	0.00159688	0.0015857	0.333615	0.0114454	0.317496	0.183811	1703	512.957	0.442	1.95	95.4	0.976	12.55	0.452	1479.59	512.96	170.33	0.37119	2.35603	8.813	5.1
14	Jiangxi	江西	2018	2479.2	0.0643333	0.226014	61.16	0.0545	0.0733	0.48542	293.15	0.323829	4505.69	199977	0.163501	50	50347	5120	42.4336	0.00144083	0.0011345	0.31003	0.0107633	0.327673	0.102998	2028	533.588	0.474	2.15	95.8	1	9.72	0.459	1510.29	581.95	174.613	0.3527	2.33884	8.973	5.32
14	Jiangxi	江西	2019	4405.4	0.0602963	0.225864	61.16	0.0545	0.0733	0.477746	293.15	0.323829	4505.69	195381	0.163501	50	54640	5341	42.4535	0.00130125	0.0009172	0.283423	0.0097873	0.334228	0.196009	2191	596.515	0.478	3.02	95.4	1	9.63	0.455	1553.77	636.96	174.579	0.49351	2.31357	9.259	5.74
15	Shandong	山东	2010	324.4	0.0799845	0.0265635	16.72	0.1172	0.0492	0.452609	139.464	0.189583	1513.62	104650	0.468345	38	35599	2886.6	62.0337	0.00075354	0.003926	0.622519	0.0203088	0.51876	0.0089291	1740	479.003	0.377	2.05	91.1	0.919	10.18	0.415	2545.49	386.16	129.52	0.35152	2.85337	8.743	4.71
15	Shandong	山东	2011	361.9	0.0791594	0.026328	16.72	0.1172	0.048	0.457971	139.199	0.189062	1507.28	109040	0.464296	38	40581	3595.24	61.9024	0.004409	0.0040285	0.574929	0.0183143	0.503104	0.0135876	2249	502.382	0.393	2.03	93.2	0.925	12.41	0.415	2698.38	403.8	129.79	0.46303	2.73214	8.743	5.02					0.5305
15	Shandong	山东	2012	283.9	0.0786927	0.0262114	16.72	0.1172	0.0471	0.464709	138.928	0.188687	1500.95	118074	0.464093	39	44348	4201.87	62.3471	0.003799	0.0034967	0.552829	0.0174535	0.470632	0.0196915	3495	518.438	0.411	1.99	94.2	0.981	12.76	0.421	2848.04	427.7	131.6	0.38892	2.72641	8.845	5.47					0.5754
15	Shandong	山东	2013	300.4	0.0783639	0.0261235	16.73	0.1107	0.0697	0.464621	138.603	0.188193	1494.62	105550	0.461664	42	48673	4697	61.8932	0.00325908	0.0029784	0.462162	0.0143799	0.451574	0.0262719	5195	590.506	0.428	1.95	94.9	0.995	13.54	0.426	2619.06	470.6	134.93	0.48506	2.66142	8.982	6.21
15	Shandong	山东	2014	152.1	0.0777373	0.0259584	16.73	0.1107	0.0709	0.468658	138.243	0.18782	1488.28	114000	0.461967	42	51933	5150	61.3944	0.00302895	0.0026759	0.448539	0.0137828	0.432948	0.0289995	5931	625.066	0.444	2	95.3	1	13.17	0.428	2717.7	481.7	138.78	0.49145	2.45929	9.045	6.17
15	Shandong	山东	2015	171.5	0.0771816	0.0258058	16.73	0.1107	0.0709	0.477671	138.017	0.187477	1488.28	115232	0.462473	43	56205	5632	60.8688	0.00285704	0.0024217	0.413476	0.0135624	0.403572	0.0292271	7135	647.415	0.462	2.03	95.8	1	14.43	0.423	2640.37	511.14	138.5	0.44367	2.43963	9.102	6.3
15	Shandong	山东	2016	222.6	0.0763134	0.0255289	16.73	0.1107	0.049	0.471344	137.822	0.187211	1481.95	114837	0.46055	48	59239	5921	59.9811	0.00049688	0.0010728	0.375962	0.0126929	0.621451	0.0394818	8896	609.836	0.483	2.04	96.2	1	15.88	0.423	2564.39	558.88	132.84	0.35399	2.43743	9.096	6.45
15	Shandong	山东	2017	226.1	0.0701477	0.0253763	16.73	0.1107	0.0491	0.535662	125.418	0.152607	1602.28	114175	0.374049	49	62993	6113	62.5185	0.00043628	0.0005732	0.348006	0.0115072	0.76598	0.0506173	9510	625.64	0.496	1.85	97	1	16.36	0.421	2519.4	604.61	126.73	0.40323	2.43355	9.187	6.88
15	Shandong	山东	2018	342.4	0.0698414	0.0264474	17.51	0.1107	0.0491	0.527886	125.418	0.152607	1602.28	123366	0.374049	49	66284	6468	59.7194	0.00038191	0.0004463	0.355291	0.0117909	1.00925	0.0682254	10054	664.728	0.513	1.92	97.4	1	15.13	0.418	2696.14	664.4	126.56	0.47632	2.42679	9.07	7.35
15	Shandong	山东	2019	194.1	0.0639729	0.0263715	17.51	0.1107	0.0491	0.530081	125.418	0.152607	1602.28	114954	0.374049	49	69901	6489	61.1437	0.0003879	0.0003961	0.410018	0.0131863	0.419684	0.0751183	10717	760.143	0.528	1.93	98	0.999	16.08	0.418	2883.34	691.88	125.543	0.41715	2.38133	9.081	7.77
16	Henan	河南	2010	566.2	0.087016	0.0357985	20.16	0.0374	0.044	0.578269	214.831	0.185445	2526.95	125174	0.347195	28	23984	1462.54	80.0826	0.0012801	0.0057971	0.629437	0.0222416	0.371364	0.037697	721	432.778	0.325	3.32	87.6	0.8259	7.58	0.366	1545.91	288.2	109.1	0.4498	2.88397	8.761	3.45
16	Henan	河南	2011	349	0.0863124	0.0355766	20.16	0.0374	0.044	0.585826	214.588	0.184472	2526.95	116554	0.339633	28	27901	1832.34	82.5005	0.00519847	0.0050889	0.592252	0.0206482	0.365884	0.0383757	990	440.839	0.34	3.33	89	0.844	8.68	0.366	1685.86	365.65	108.59	0.48169	2.75511	8.761	3.63
16	Henan	河南	2012	282.6	0.0856149	0.0353116	20.16	0.0374	0.044	0.591544	214.507	0.183179	2520.96	124836	0.329295	28	30497	2171.26	83.8642	0.00472984	0.0043106	0.521313	0.0178804	0.342349	0.0505583	1048	485.111	0.357	3.12	87.8	0.864	8.6	0.369	1618.81	418.32	104.09	0.4112	2.71665	8.718	4.56					0.6743
16	Henan	河南	2013	226.4	0.085081	0.0375086	21.5	0.0376	0.0443	0.596855	214.295	0.181978	2514.97	108476	0.32068	28	33114	2567	85.5024	0.004349	0.0038955	0.450872	0.0153117	0.316106	0.042661	1347	515.948	0.373	3.05	90.8	0.9	9.07	0.376	1516.16	394.73	105.38	0.39131	2.64273	8.836	4.24					0.6861
16	Henan	河南	2014	300.7	0.0842094	0.0372286	21.5	0.0376	0.0444	0.598476	214.004	0.180859	2514.97	125419	0.313309	28	35982	2907	86.8999	0.00372086	0.0034295	0.440738	0.0155983	0.293938	0.0386729	1746	553.066	0.389	3.01	92.5	0.928	9.75	0.383	1596.54	406.06	107.44	0.45457	2.37527	9.05	5.24
16	Henan	河南	2015	303.7	0.0835995	0.0370137	21.5	0.0376	0.0444	0.62541	213.767	0.179707	2508.98	141788	0.304693	28	38338	3189	88.2985	0.0035133	0.0030925	0.419131	0.014254	0.279388	0.0484955	2127	568.521	0.408	3.04	93.6	0.96	10.14	0.377	1598.68	389.31	111.1	0.39207	2.35658	8.884	5.5
16	Henan	河南	2016	354.8	0.082993	0.0367222	21.5	0.0376	0.0465	0.608161	213.145	0.177869	2497.01	131034	0.29244	31	41326	3317	88.1078	0.00046133	0.0005681	0.231061	0.0076659	0.288237	0.0473806	3363	564.038	0.427	3.25	95.9	0.988	10.88	0.393	1607.47	415.95	115.61	0.43572	2.32825	8.873	5.74
16	Henan	河南	2017	443.2	0.0795243	0.0365317	21.5	0.0376	0.0466	0.663771	198.248	0.143124	2502.99	128175	0.0541613	31	45723	3569	90.412	0.00064765	0.0003138	0.348808	0.0112643	0.305199	0.0643729	4800	582.452	0.44	3.44	96.9	0.997	12.28	0.394	1581.07	446.86	129.32	0.36093	2.32388	8.993	6.08
16	Henan	河南	2018	354.6	0.0792421	0.0408739	24.14	0.0376	0.0466	0.674058	198.248	0.143124	2502.99	140790	0.0541613	32	50714	3930	88.6337	0.00056189	0.0002553	0.307919	0.0102106	0.329329	0.0958305	5599	636.313	0.472	3.92	97.3	0.997	12.59	0.4	1500.13	612.71	134.786	0.48756	2.30459	9.027	6.47
16	Henan	河南	2019	175.2	0.0759299	0.0407211	24.14	0.0376	0.0466	0.676235	198.248	0.143124	2502.99	112659	0.0541613	32	54356	4200	88.6826	0.00046417	0.0001924	0.269982	0.0084895	0.376346	0.118963	4512	719.437	0.485	4.1	97.7	0.997	12.29	0.41	1479.55	617.86	133.878	0.38973	2.25544	9.175	6.78
17	Hubei	湖北	2010	2216.5	0.092857	0.101126	31.14	0.0499	0.0516	0.404593	320.775	0.392091	4152.77	168309	0.178006	29	28359.4	1767.3	66.0028	0.00103485	0.0039618	0.726016	0.0211465	0.365889	0.618096	840	361.567	0.397	2.91	81	0.6143	9.47	0.377	2025.37	367.64	211.54	0.46994	2.75337	9.107	4.16
17	Hubei	湖北	2011	1319.1	0.0920854	0.10049	31.14	0.0499	0.0516	0.414675	320.257	0.390988	4147.39	159170	0.178178	29	34718.8	2658.73	66.9103	0.00560301	0.0033903	0.672172	0.0195749	0.347186	0.555947	1173	433.493	0.386	2.85	86.5	0.61	11.17	0.384	2291.02	398.71	213.18	0.35251	2.66368	9.107	4.35
17	Hubei	湖北	2012	1411	0.0915524	0.100125	31.14	0.0499	0.0514	0.422385	319.736	0.389742	4136.63	165024	0.177404	31	39148.9	3160.36	67.0553	0.00494371	0.0027972	0.627144	0.0169407	0.327687	0.615635	1402	470.105	0.388	2.59	87.1	0.715	11.25	0.389	2413.82	412.86	215.72	0.49019	2.65415	9.261	5
17	Hubei	湖北	2013	1364.9	0.0911425	0.123122	38.4	0.0777	0.0548	0.431407	319.327	0.388567	4131.25	168251	0.178694	32	43834.6	3785	66.5917	0.00443695	0.0024177	0.460909	0.0128856	0.319447	0.528322	1680	506.79	0.419	2.59	91.6	0.854	11.56	0.381	1970.81	444.72	214.82	0.38292	2.58335	9.399	5.01					0.8784
17	Hubei	湖北	2014	1574.3	0.0905141	0.122741	38.4	0.0777	0.0547	0.444321	318.464	0.387478	4125.87	173594	0.178006	32	48634.6	4420	66.1627	0.00365241	0.0021323	0.437067	0.011693	0.3056	0.583967	2303	524.609	0.433	2.73	92.1	0.902	11.91	0.379	2057.52	450.64	210.6	0.43082	2.29073	9.171	5.77					0.9047
17	Hubei	湖北	2015	1740.9	0.089874	0.122027	38.4	0.0777	0.0565	0.462103	318.18	0.3868	4120.49	183577	0.17792	34	52021.3	5152	63.5077	0.00333702	0.001866	0.401093	0.0107612	0.303168	0.562946	2844	528.832	0.45	2.78	93.4	0.915	11.84	0.375	2026.04	476.7	205.3	0.50083	2.284	9.393	6.3
17	Hubei	湖北	2016	2552.6	0.089174	0.121302	38.4	0.0777	0.057	0.434005	317.752	0.386126	4115.12	172995	0.176286	37	56843.6	5286	62.5013	0.00097013	0.0006669	0.362254	0.009789	0.322689	0.579391	4495	556.662	0.462	2.64	95	0.958	12.76	0.376	2010.73	537.37	204.26	0.42089	2.3093	9.356	6.53
17	Hubei	湖北	2017	2118.9	0.0848481	0.120911	38.4	0.0777	0.0572	0.482063	311.858	0.366894	4168.91	172724	0.0830091	37	63169.1	5512	63.4603	0.000877	0.0004895	0.342199	0.009347	0.329087	0.593348	6091	591.385	0.483	2.33	94.6	0.999	12.38	0.384	2056.33	573.15	199.55	0.4951	2.3088	9.464	6.77
17	Hubei	湖北	2018	1450.2	0.0846617	0.124433	39.61	0.0777	0.0572	0.479883	311.858	0.366894	4168.91	172257	0.0830091	37	71097.1	5596	59.0486	0.00073759	0.0003069	0.300122	0.0081888	0.349724	0.563662	7005	605.618	0.497	2.45	95.4	1	10.98	0.384	1996.75	668.35	202.193	0.42447	2.30038	9.586	6.95
17	Hubei	湖北	2019	1036.3	0.0804955	0.124223	39.61	0.0777	0.0572	0.45976	311.858	0.366894	4168.91	156240	0.0830091	37	76712.2	5722	57.4097	0.00058395	0.0002548	0.267531	0.0077409	0.371553	0.500505	7516	682.859	0.504	2.5	100.3	1	10.82	0.389	2068.59	737.02	190.761	0.37672	2.29404	9.536	7.02
18	Hunan	湖南	2010	2938.7	0.0630223	0.144354	44.76	0.0579	0.0588	0.433515	308.138	0.342733	4523.14	184684	0.237452	43	24005	1667.43	57.1562	0.00117189	0.0049963	0.622003	0.0163458	0.393959	0.341273	691	497.544	0.415	2.35	75	0.7899	10.01	0.366	1518.74	345.57	220.38	0.39767	2.94661	8.852	3.81
18	Hunan	湖南	2011	1711.9	0.0629104	0.144077	44.76	0.0579	0.059	0.446642	307.968	0.342133	4518.41	196247	0.236697	43	28766	2304.52	58.573	0.00660918	0.0034851	0.561914	0.0148393	0.386325	0.252907	1028	577.686	0.402	2.19	82.8	0.864	10.36	0.368	1679.48	378.78	203.16	0.35004	2.86948	8.852	3.96
18	Hunan	湖南	2012	3005.7	0.062949	0.14388	44.76	0.0579	0.0607	0.456222	308.029	0.341635	4513.69	186936	0.235867	48	32203	2693.1	60.0481	0.00586796	0.0029114	0.521275	0.0131453	0.365389	0.369605	1098	639.22	0.411	2.34	85.8	0.95	10.37	0.37	1752.42	392.17	212.78	0.47946	2.86536	8.767	4.47
18	Hunan	湖南	2013	2373.6	0.0629062	0.15303	47.77	0.0481	0.0606	0.443294	307.934	0.340908	4513.69	202155	0.234433	50	35702	3047	59.7812	0.00487375	0.0026046	0.437115	0.0114209	0.363531	0.340399	1404	656.774	0.426	2.32	88.4	0.96	10.8	0.376	1630.68	416.19	215	0.48811	2.79666	8.994	4.52
18	Hunan	湖南	2014	2680.1	0.0627904	0.152776	47.77	0.0481	0.0618	0.45398	307.708	0.340229	4508.97	195905	0.233301	50	39181	3370	59.6954	0.00443831	0.0023068	0.411102	0.0103074	0.351161	0.393489	1990	694.928	0.44	2.31	90.1	0.997	12.46	0.386	1681.3	415.29	202.96	0.40417	2.64113	9.056	5.07					0.8094
18	Hunan	湖南	2015	2839.1	0.0627706	0.152683	47.77	0.0481	0.0618	0.453953	307.608	0.339794	4504.25	207798	0.232697	51	43155	3721	59.365	0.00415193	0.0020604	0.38545	0.0101212	0.347893	0.4332	2434	732.972	0.46	2.26	92.7	0.998	13.64	0.397	1684.11	484.38	207.8	0.40887	2.62342	9.34	5.5					0.8289
18	Hunan	湖南	2016	3229.1	0.0626537	0.152453	47.77	0.0481	0.0621	0.445766	307.468	0.339236	4504.25	196165	0.232093	58	46606	3966	59.3619	0.00111497	0.0009799	0.367692	0.0097647	0.385451	0.450525	4062	784.209	0.486	2.32	94.3	0.999	15.13	0.406	1751.12	584.86	217.12	0.5022	2.6222	9.398	5.75
18	Hunan	湖南	2017	2795.5	0.0586579	0.152269	47.77	0.0481	0.0578	0.46338	293.676	0.304101	4428.71	203799	0.233235	63	51030	4031	63.0465	0.00091125	0.0008137	0.354661	0.0095466	0.380753	0.413433	5567	667.63	0.513	2.01	95.5	0.998	14.43	0.412	1812.76	616.84	180.25	0.43433	2.62434	9.489	6.06
18	Hunan	湖南	2018	1450.2	0.0586402	0.158252	49.69	0.0481	0.0578	0.455599	293.676	0.304101	4428.71	195668	0.233235	63	54763	4159	62.3526	0.00084275	0.0006299	0.309746	0.0083998	0.385488	0.357542	5516	684.773	0.532	2.5	96	1	15.49	0.412	1700.49	691.71	210.729	0.44786	2.6041	9.407	6.33
18	Hunan	湖南	2019	3037.3	0.0546799	0.158133	49.69	0.0481	0.0578	0.448012	293.676	0.304101	4428.71	188827	0.233235	63	60104	4353	63.0724	0.00078533	0.0004813	0.289555	0.0078145	0.345524	0.415861	6386	840.626	0.523	2.41	97.1	1	17.94	0.412	1733.5	767.63	216.563	0.46887	2.58801	9.568	7.26
19	Guangong	广东	2010	1943.3	0.0246457	0.0837924	49.44	0.0786	0.0695	0.126218	255.756	0.272695	4067.89	263311	0.291344	25	44668.9	4501.67	92.3124	0.00050958	0.002283	0.361539	0.0103632	1.01078	0.0884298	4262	684.738	0.4533	2.06	86.1	0.7212	9.53	0.413	1594.92	536.6	249.96	0.50762	3.02878	9.367	5.34
19	Guangong	广东	2011	1404.8	0.024197	0.0812551	49.44	0.0786	0.0673	0.126529	256.435	0.27207	4067.89	263492	0.291344	25	50075.8	5265.77	92.7138	0.00357074	0.0015931	0.337624	0.0098903	1.01358	0.0608766	4441	784.667	0.459	2.02	79.1	0.721	12.9	0.411	1670.24	594.74	241.38	0.43325	2.87007	9.367	5.62
19	Guangong	广东	2012	1921	0.0236915	0.0791577	49.44	0.0786	0.0673	0.126468	256.763	0.271406	4062.33	259454	0.289832	25	52307.9	5904.72	93.8154	0.00315414	0.0014004	0.318644	0.008997	0.962892	0.088455	5715	852.253	0.4727	2.06	88.3	0.791	13.42	0.412	1646.98	653.89	246.68	0.40962	2.86704	9.378	4.89
19	Guangong	广东	2013	2131.2	0.0232752	0.0804019	51.26	0.0976	0.1029	0.116761	256.836	0.270633	4062.33	272926	0.288052	25	56029.2	6669	92.9812	0.0027211	0.0012195	0.277938	0.0081083	1.00197	0.0925345	7278	931.985	0.4845	1.95	92.2	0.846	13.08	0.415	1540.74	669.9	242.02	0.49559	2.83565	9.259	6.32
19	Guangong	广东	2014	1608.4	0.0228449	0.0788694	51.26	0.0976	0.1032	0.118143	256.709	0.269581	4056.76	251718	0.286896	25	59908.6	7549	95.0986	0.00250701	0.0010767	0.264553	0.0075782	0.736963	0.0851248	7686	995.639	0.4871	1.89	91.6	0.864	13.28	0.414	1561.43	759.93	247.51	0.36692	2.62529	9.32	5.44
19	Guangong	广东	2015	1792.4	0.0224112	0.0775929	51.26	0.0976	0.1029	0.116296	256.326	0.268593	4051.2	266448	0.286362	25	64516.3	8684	98.0064	0.00219742	0.0009316	0.262062	0.0070741	0.680037	0.0869623	10501	1067.49	0.5034	1.9	93.7	0.916	13.52	0.414	1633.96	779.76	249	0.41197	2.6015	9.531	5.7					0.7932
19	Guangong	广东	2016	2250.6	0.0219088	0.0760942	51.26	0.0976	0.0714	0.114227	255.907	0.267664	4045.63	263336	0.28565	24	69671.1	9511	100.042	0.00080423	0.0003161	0.154659	0.0065588	0.79066	0.119177	17246	1201.42	0.5253	1.95	94	0.962	14.2	0.424	1050.13	766.78	246.14	0.4218	2.59674	9.65	6.05					0.7992
19	Guangong	广东	2017	1611.9	0.0185807	0.0746339	51.26	0.0976	0.0714	0.099547	235.639	0.229107	4040.07	277312	0.224215	27	76218.4	10213	114.501	0.0007522	0.0002088	0.219765	0.0062077	0.822185	0.0880865	24821	1281.09	0.5401	1.93	94.5	0.98	15.3	0.435	1623.76	784.75	256.48	0.4568	2.59669	9.801	6.33
19	Guangong	广东	2018	1683.4	0.0182692	0.07661	53.52	0.0976	0.0714	0.0966545	235.639	0.229107	4040.07	278914	0.224215	27	81624.6	10753	102.532	0.00066229	0.0001552	0.210547	0.0058339	0.854532	0.085958	31391	1369.57	0.5475	1.87	94.8	0.999	12.74	0.44	1658.69	808.85	254.371	0.42854	2.58281	9.664	6.66
19	Guangong	广东	2019	1808.9	0.0152363	0.0757451	53.52	0.0976	0.0714	0.0993514	235.639	0.229107	4040.07	263711	0.224215	27	86956.5	11068	118.663	0.00058958	0.0001118	0.194812	0.0054407	1.04151	0.107997	31311	1855.2	0.5581	1.85	96.7	1	11.93	0.433	1679.53	868.59	240.815	0.45105	2.55694	9.751	6.88
20	Guangxi	广西	2010	3852.9	0.0961809	0.271582	52.71	0.0276	0.0597	0.306849	291.953	0.174444	4461.28	269124	0.126422	20	18070	1632.35	53.5818	0.00514869	0.0094442	0.599906	0.0182453	0.383189	0.460271	256	302.606	0.403	1.76	83.4	0.9114	8.07	0.35	1247.32	305	249.7	0.43138	3.75575	8.657	3.56
20	Guangxi	广西	2011	2917.4	0.0950321	0.268529	52.71	0.0276	0.0598	0.307181	291.953	0.174394	4461.28	272356	0.12696	20	22234	2048.02	54.863	0.006768	0.0044451	0.55498	0.0166519	0.386456	0.394582	327	362.25	0.393	2.32	64.1	0.955	8.9	0.374	1397.39	367	241.94	0.39769	3.60407	8.657	3.8
20	Guangxi	广西	2012	4476	0.0940876	0.266297	52.71	0.0276	0.0598	0.31634	291.953	0.174043	4461.28	258658	0.124673	20	24181	2500.4	56.3798	0.00598616	0.0038673	0.534499	0.0159723	0.352754	0.447782	785	390.357	0.414	2.33	87.8	0.98	9.18	0.375	1484.29	393	248.11	0.45813	3.53602	8.465	4.72
20	Guangxi	广西	2013	4376.8	0.0934618	0.283238	56.51	0.032	0.0613	0.321666	291.953	0.17368	4461.28	278243	0.124135	20	26461	2803	57.8287	0.00525528	0.0032665	0.466471	0.01479	0.327628	0.381132	1271	422.532	0.438	2.29	85.8	0.964	9.42	0.377	1424.74	450	239.89	0.43145	3.43185	8.634	4.44
20	Guangxi	广西	2014	4203.3	0.0925061	0.280922	56.51	0.032	0.0598	0.321679	291.953	0.173385	4461.28	262890	0.123731	20	28603	3003	58.6284	0.00474695	0.0029771	0.456215	0.0135395	0.314752	0.487982	2074	451.894	0.444	2.15	87.5	0.954	9.19	0.393	1498.99	503	234.97	0.45967	2.84101	8.793	5.44
20	Guangxi	广西	2015	5096.5	0.0915499	0.278528	56.51	0.032	0.0597	0.31694	291.953	0.173128	4419.19	274420	0.123394	20	30890	3173	59.0083	0.00423236	0.0025067	0.424618	0.012085	0.30147	0.582638	2855	487.323	0.462	1.43	90	0.987	9.1	0.376	1483.04	523.39	255.7	0.39473	2.79044	8.731	5.7
20	Guangxi	广西	2016	4522.7	0.0905359	0.27589	56.51	0.032	0.0551	0.313218	291.953	0.172871	4419.19	279980	0.122856	20	33340	3231	59.6043	0.00166758	0.0007528	0.409379	0.0118358	0.339347	0.481191	4753	533.938	0.477	1.38	92.1	0.99	9.77	0.376	1543.93	558.98	256.38	0.50344	2.73416	8.808	5.99					0.6872
20	Guangxi	广西	2017	4912.1	0.0785268	0.273079	56.51	0.032	0.0551	0.279295	283.531	0.145914	4671.72	282084	0.118692	22	36441	3322	68.4606	0.00176225	0.0005679	0.422187	0.012303	0.317949	0.478067	4759	658.888	0.493	1.37	94	0.999	10.74	0.391	1593.7	589.11	257.18	0.46694	2.69323	8.8	6.25					0.7092
20	Guangxi	广西	2018	3732.5	0.0778919	0.289064	60.17	0.032	0.0551	0.277502	283.531	0.145914	4671.72	279999	0.118692	23	39837	3428	66.1768	0.00158068	0.0004945	0.365636	0.0113909	0.326117	0.408163	2969	705.237	0.505	1.4	95	1	10.78	0.399	1504.27	681.77	266.143	0.39356	2.6085	8.786	6.51
20	Guangxi	广西	2019	4258.7	0.066425	0.287033	60.17	0.032	0.0551	0.267363	283.531	0.145914	4671.72	268151	0.118692	23	42778	3666	76.1492	0.001541	0.000448	0.360509	0.0116172	0.310809	0.365627	1992	937.451	0.509	1.46	97.5	1	10.1	0.408	1536.77	746.22	269.257	0.40085	2.54062	9.054	6.88
21	Hainan	海南	2010	5538.7	0.084218	0.203263	51.98	0.0913	0.0701	0.208014	247.129	0.288276	3135.59	258508	0.899557	8	23323	3130.77	63.5357	0.00044763	0.001395	0.55644	0.0140111	1.23818	0.138272	65	467.891	0.48	1.73	54.9	0.6797	8.61	0.426	1324.76	271.09	264.5	0.45417	2.95355	8.93	4.41
21	Hainan	海南	2011	5545.6	0.0816813	0.198045	51.98	0.0913	0.0697	0.211281	246.279	0.288257	3135.59	280384	0.895493	8	28014	3895.94	65.6154	0.00792489	0.0012923	0.592425	0.0138432	0.888763	0.165608	100	551.61	0.47	1.73	73.1	0.914	10.76	0.418	1679.2	310.5	249.2	0.39207	2.84966	8.93	4.77
21	Hainan	海南	2012	4130.8	0.0798934	0.193692	51.98	0.0913	0.0697	0.219231	246.16	0.287865	3107.34	273973	0.894138	9	30993	4642.14	62.5834	0.0069113	0.0011942	0.531853	0.0130498	0.800099	0.137204	151	633.674	0.487	1.92	75.3	0.999	11.6	0.412	1668.93	386.09	237.16	0.35872	2.82366	9.193	5.08
21	Hainan	海南	2013	5636.8	0.0790322	0.204098	55.38	0.0914	0.0699	0.2075	246.029	0.287361	3107.34	274688	0.893687	9	34053	5399	65.4658	0.00611727	0.0010197	0.480774	0.0124229	0.727473	0.131466	175	667.587	0.527	1.86	75	0.999	11.48	0.421	1660.53	408.32	222.9	0.37477	2.74842	9.236	5.29
21	Hainan	海南	2014	4266	0.0775744	0.200609	55.38	0.0914	0.0692	0.199359	245.69	0.287013	3107.34	282643	0.892784	9	37166	6177	68.1728	0.00559888	0.0009312	0.448043	0.0116365	0.683079	0.128862	172	782.541	0.53	1.83	71.4	0.998	11.97	0.413	1675.72	486.25	243.54	0.49705	2.47025	9.148	5.6
21	Hainan	海南	2015	2184.9	0.0768497	0.198698	55.38	0.0914	0.0692	0.194709	245.692	0.286609	3107.34	278847	0.889623	9	39704	6921	70.3634	0.00507562	0.0008723	0.434957	0.0114189	0.657381	0.0660156	185	845.325	0.53	1.57	74.2	0.998	11.25	0.377	1704.28	545.55	263.8	0.3541	2.42747	9.25	6
21	Hainan	海南	2016	5360	0.0755585	0.196207	55.38	0.0914	0.0692	0.185852	245.197	0.28589	3107.34	257296	0.887364	9	43009	6975	69.977	0.00120976	0.0003297	0.405429	0.0098329	1.04543	0.111111	259	961.976	0.553	2.44	77	0.999	11.35	0.403	1717.12	571.47	253.06	0.39227	2.40258	9.169	6.27
21	Hainan	海南	2017	4165.7	0.0622557	0.193179	55.38	0.0914	0.0692	0.142078	192.584	0.207473	2669.49	262502	0.781061	9	46631	7315	84.941	0.00115493	0.0002164	0.375358	0.0094468	1.00539	0.114754	345	1169.01	0.564	2.33	86.8	1	13.54	0.401	1723.31	601.32	268.18	0.47517	2.38862	9.518	6.52					0.4868
21	Hainan	海南	2018	4495.7	0.0616218	0.198055	57.36	0.0914	0.0692	0.149817	192.584	0.207473	2669.49	288158	0.781061	9	50263	8093	79.9834	0.00102455	0.0001675	0.361131	0.008732	1.04321	0.116208	409	1205.54	0.585	2.69	89.2	1	12.67	0.406	1776.99	596.37	197.606	0.4183	2.38394	9.847	6.82					0.5217
21	Hainan	海南	2019	2685.5	0.0489605	0.195467	57.36	0.0914	0.0692	0.145729	192.584	0.207473	2669.49	274068	0.781061	9	53929	8666	95.0413	0.00084546	0.0001295	0.337582	0.0081122	1.08181	0.104348	498	1682.41	0.595	3.01	93.7	1	13.38	0.417	1801.21	685.32	296.092	0.37862	2.38314	9.609	7.17
22	Chongqing	重庆	2010	1616.8	0.0847282	0.0994654	34.85	0.0052	0.0992	0.400781	345.817	0.2147	4417.48	185128	0.0265788	25	28084	3315.24	37.56	0.00109221	0.0090769	0.757025	0.0183477	0.465325	0.302105	521	255.024	0.47	1.55	91.7	0.9882	7.23	0.406	2079.95	298.34	136.75	0.41099	3.32264	8.833	3.36
22	Chongqing	重庆	2011	1773.3	0.0832526	0.0974592	34.85	0.0052	0.1032	0.382779	346.291	0.214564	4417.48	179588	0.0211467	25	34864	5128.99	39.0052	0.00416296	0.0058623	0.622344	0.0166416	0.377991	0.275281	776	306.492	0.472	1.76	94.6	0.996	8.8	0.402	2116.35	339.01	145.43	0.41254	3.12476	8.833	3.61
22	Chongqing	重庆	2012	1626.5	0.0824367	0.0964437	34.85	0.0052	0.1032	0.382689	346.321	0.214133	4417.48	186623	0.0211467	25	39178	5809.99	39.1439	0.00353037	0.0049502	0.581674	0.015044	0.358956	0.385375	877	343.243	0.466	1.78	90.1	0.993	9	0.429	2230.81	340.45	148.75	0.35073	3.11083	8.689	4.47
22	Chongqing	重庆	2013	1603.9	0.0816195	0.105095	38.43	0.0251	0.1025	0.381302	346.711	0.214111	4417.48	202553	0.0211467	25	43528	5725	39.3073	0.00306504	0.0042845	0.429913	0.0116654	0.344733	0.303215	910	369.96	0.468	1.85	94	0.994	11.57	0.417	1825.21	381.12	154.04	0.42042	3.02643	8.728	4.23
22	Chongqing	重庆	2014	2155.9	0.0807063	0.103989	38.43	0.0251	0.1018	0.376109	346.458	0.213504	4417.48	200456	0.0211467	25	48307	6449	39.619	0.00270914	0.0036943	0.442062	0.0114213	0.333084	0.360534	1443	394.113	0.469	2.29	93	0.992	11.18	0.406	2071.95	404.53	146.13	0.44119	2.64992	9.014	5.16
22	Chongqing	重庆	2015	1518.7	0.0792079	0.103075	38.43	0.0251	0.1004	0.376189	345.205	0.212978	4417.48	209610	0.0209527	25	52476	7174	40.178	0.00241639	0.0031545	0.4222	0.0104469	0.307629	0.339678	2624	425.097	0.484	2.4	94.8	0.986	11.03	0.403	2161.51	458.61	152	0.47282	2.59301	8.997	5.5
22	Chongqing	重庆	2016	1994.7	0.0766449	0.101749	38.43	0.0251	0.1004	0.37492	342.54	0.211863	4429.61	198610	0.0209527	26	58327	7347	40.3581	0.00036582	0.0007287	0.366862	0.0088262	0.35452	0.36899	2153	483.207	0.5	2.43	96.8	1	10.7	0.408	2092.72	549.13	151.6	0.43801	2.5639	9.118	5.88
22	Chongqing	重庆	2017	2142.9	0.0676648	0.100649	38.43	0.0251	0.0963	0.34348	318.373	0.172228	4478.15	204575	0.0432634	26	64176	7357	44.8909	0.00028684	0.0006302	0.342053	0.0082652	0.361204	0.357909	2389	547.951	0.515	2.74	95.5	0.994	11.5	0.403	2113.32	569.76	151.64	0.46025	2.54735	9.232	6.23
22	Chongqing	重庆	2018	1697.2	0.0672583	0.112226	43.11	0.0251	0.0963	0.341227	318.373	0.172228	4478.15	191214	0.0432634	26	68464	7335	43.8098	0.00026337	0.0004505	0.287677	0.0078963	0.350747	0.315394	2881	607.649	0.526	2.81	95.2	1	9.51	0.404	1852.05	650.2	165.532	0.49814	2.53165	9.3	6.75					0.5179
22	Chongqing	重庆	2019	1600.1	0.058692	0.111346	43.11	0.0251	0.0963	0.337265	318.373	0.172228	4478.15	202212	0.0432634	26	74337	6858	48.6879	0.00021818	0.0003176	0.251455	0.0066194	0.39441	0.316503	3514	746.886	0.536	2.99	97.2	0.888	10.1	0.418	1861.92	644.43	167.937	0.45277	2.50697	9.385	7.19					0.5544
23	Sichuan	四川	2010	3173.5	0.0836058	0.206421	34.31	0.0198	0.1842	0.400767	252.527	0.132604	4629.63	151205	0.699588	31	21230	1924.8	36.886	0.00145976	0.0065811	0.707001	0.0177162	0.340631	0.668427	895	307.775	0.381	2.93	74.8	0.8686	9.65	0.379	1510.87	309.87	196.69	0.4345	3.03941	8.289	3.62
23	Sichuan	四川	2011	2782.9	0.0835686	0.205853	34.31	0.0198	0.1858	0.408185	252.527	0.132547	4629.63	155206	0.699588	31	26163	2540.9	37.2757	0.00618262	0.0042898	0.634247	0.0146788	0.339448	0.67916	1112	364.195	0.388	2.82	78.3	0.884	12.6	0.382	1653.79	349.93	191.71	0.40775	2.92061	8.289	3.89
23	Sichuan	四川	2012	3587.2	0.0833078	0.205318	34.31	0.0198	0.1854	0.410019	252.527	0.132342	4629.63	151248	0.699588	32	29669	3002.94	37.5626	0.00544553	0.0036209	0.594674	0.0141704	0.315547	0.725881	1879	410.501	0.4	2.89	83.6	0.883	13.34	0.387	1755.91	364.73	195.58	0.38924	2.90041	8.547	4.82
23	Sichuan	四川	2013	3052.9	0.0830982	0.209644	35.22	0.0361	0.1847	0.417696	252.527	0.132253	4629.63	165850	0.699588	33	32772	3441	37.2638	0.00454682	0.0030945	0.523215	0.0133286	0.281882	0.773332	2273	430.887	0.409	2.9	83.2	0.95	14.59	0.384	1702.89	386.76	193.47	0.49706	2.83302	8.516	4.68
23	Sichuan	四川	2014	3148.5	0.0827813	0.208871	35.22	0.0361	0.1707	0.414658	252.527	0.132207	4629.63	162264	0.699588	33	35565	3768	37.1351	0.00420511	0.0027908	0.499951	0.0123168	0.273854	0.82508	2682	456.93	0.425	2.17	85.4	0.954	14.22	0.375	1752.91	398.18	216	0.43348	2.59254	8.421	5.55
23	Sichuan	四川	2015	2717.2	0.0821722	0.207418	35.22	0.0361	0.1705	0.420059	252.527	0.132092	4629.63	167828	0.699588	33	37129	4106	37.0907	0.00399293	0.0023878	0.476214	0.0110597	0.275181	0.866064	4638	495.261	0.444	2.14	88.5	0.968	13.52	0.387	1746.18	415.41	204.1	0.35642	2.55727	8.528	5.8
23	Sichuan	四川	2016	2843.3	0.0816422	0.206036	35.22	0.0361	0.1708	0.422191	251.154	0.132142	4629.63	165831	0.699588	38	40251	4116	36.9639	0.00102886	0.0009348	0.422909	0.0096889	0.302747	0.896439	6722	550.896	0.476	2.18	89.7	0.986	12.9	0.399	1688.08	477.56	214.64	0.48275	2.52923	8.388	6
23	Sichuan	四川	2017	2978.9	0.0721805	0.205091	35.22	0.0361	0.1711	0.420907	240.175	0.105109	4588.48	162733	0.196169	44	45768	4320	40.4477	0.00088057	0.0006036	0.388686	0.0086219	0.309321	0.900813	9355	669.258	0.504	2.38	91.5	0.985	14.46	0.4	1734.07	511.04	202.05	0.44629	2.51305	8.634	6.39
23	Sichuan	四川	2018	3548.2	0.0719029	0.221127	38.03	0.0361	0.1711	0.419865	240.175	0.105109	4588.48	158877	0.196169	44	51556	4700	39.3111	0.00080206	0.0004712	0.326901	0.0072843	0.313872	0.884339	8399	694.246	0.523	2.36	93.6	0.993	13.18	0.405	1598.09	561.54	181.362	0.4105	2.49156	8.744	6.74
23	Sichuan	四川	2019	3288.9	0.0626246	0.220333	38.03	0.0361	0.1711	0.418932	240.175	0.105109	4588.48	170488	0.196169	44	55774	4871	42.6022	0.00070668	0.0004036	0.296617	0.0067609	0.328273	0.874968	6264	840.38	0.524	2.53	95.3	0.998	13.25	0.418	1655.74	580.27	208.238	0.35821	2.46445	8.894	7.19					0.7594
24	Guizhou	贵州	2010	2726.8	0.13148	0.160281	31.61	0.0045	0.0539	0.320119	334.121	0.121722	4755.96	229465	0.0163309	21	12882	1467.78	18.9341	0.00034894	0.0249622	1.19542	0.0418115	0.343929	0.286567	164	128.555	0.473	2.21	86.8	0.9064	8.46	0.296	1583.33	352.48	130.47	0.43453	4.07345	7.701	2.48					0.7926
24	Guizhou	贵州	2011	1797.3	0.129264	0.157768	31.61	0.0045	0.0541	0.248414	333.515	0.121327	4750.28	235081	0.0190527	21	16024	2225.32	20.6223	0.00600136	0.0193674	1.01022	0.0372792	0.312782	0.278249	204	143.611	0.488	2.05	90.7	0.886	8.7	0.323	1631.76	417.56	142.79	0.3997	3.97916	7.701	2.68
24	Guizhou	贵州	2012	2801.8	0.126972	0.155261	31.61	0.0045	0.0541	0.300948	332.871	0.120488	4738.93	231216	0.0196878	22	18947	2916.88	21.5612	0.00485962	0.0151937	0.975509	0.0338983	0.27802	0.35087	358	189.901	0.479	2.09	91.4	0.919	8.8	0.328	1863.5	488.94	144.88	0.40449	3.93447	7.745	3.72
24	Guizhou	贵州	2013	2174.2	0.125292	0.179887	37.09	0.0119	0.05	0.283587	332.517	0.119987	4733.26	261672	0.0198692	22	22089	3454	21.4037	0.00405788	0.0121976	0.801539	0.0291177	0.263843	0.259259	380	219.114	0.472	2.06	94	0.922	9.6	0.345	1784.67	500.18	152.37	0.46888	3.80329	8.143	3.64
24	Guizhou	贵州	2014	3461.1	0.123536	0.177686	37.09	0.0119	0.0506	0.309627	331.952	0.119453	4721.91	247863	0.0196878	22	25101	3899	22.301	0.0035253	0.0099909	0.724158	0.0251782	0.252755	0.407046	677	291.013	0.446	2.17	94.8	0.933	10.61	0.34	1824.95	546	159.65	0.48071	3.37992	8.199	4.85
24	Guizhou	贵州	2015	3278.7	0.122429	0.1762	37.09	0.0119	0.0507	0.318231	331.689	0.119065	4721.91	260153	0.0192341	22	28547	4272	22.8431	0.0030309	0.0081218	0.659741	0.0223736	0.249697	0.445469	698	390.469	0.449	2.24	95.2	0.938	11.27	0.359	1868.66	559.61	163.8	0.45743	3.32748	7.901	5.3
24	Guizhou	贵州	2016	3009.5	0.120608	0.173856	37.09	0.0119	0.0506	0.317291	331.223	0.118559	4716.23	249943	0.0190527	25	31589	4407	22.8794	0.00102678	0.0030032	0.602395	0.0213103	0.284765	0.400512	1022	416.683	0.463	2.01	94.6	0.947	11.36	0.368	1887.77	583.74	171.98	0.44988	3.30552	7.882	5.76
24	Guizhou	贵州	2017	2947.4	0.10527	0.171799	37.09	0.0119	0.0508	0.32669	312.515	0.0920785	4727.58	252172	0.0100888	28	35988	4524	23.9046	0.00089509	0.0026505	0.532345	0.0190282	0.28349	0.398608	1492	518.808	0.485	2.88	94.8	0.952	11.02	0.37	1895.45	692.26	177.28	0.44824	3.27878	8.239	6.31
24	Guizhou	贵州	2018	2726.2	0.104747	0.201735	43.77	0.0119	0.0506	0.277263	312.515	0.0920785	4727.58	242120	0.0100888	28	40271	4810	22.3559	0.00082436	0.0021985	0.476314	0.0170865	0.279958	0.403401	1972	571.688	0.501	2.86	97.1	0.961	10.96	0.386	1845.24	746.17	185.86	0.44633	3.2515	8.175	6.82
24	Guizhou	贵州	2019	3092.9	0.0902899	0.200372	43.77	0.0119	0.0506	0.273181	312.515	0.0920785	4727.58	253613	0.0100888	28	43727	4894	23.9469	0.00074085	0.0013936	0.431141	0.0155718	0.292751	0.384138	1519	729.833	0.508	2.8	96.8	0.966	11.16	0.394	1878.88	885.01	175.876	0.46604	3.19851	8.047	7.39
25	Yunnan	云南	2010	4233.1	0.135821	0.395943	47.5	0.0061	0.078	0.333071	277.564	0.0793216	4567.37	291281	0.0315585	27	16866	1900.57	29.5682	0.00123669	0.0069309	0.867443	0.0274254	0.350292	0.638755	360	148.258	0.4366	2.26	93.4	0.8828	9.74	0.373	1363.3	290.86	146.24	0.49358	4.06488	7.773	3.16					0.9298
25	Yunnan	云南	2011	3206.5	0.134992	0.393939	47.5	0.0061	0.0777	0.362251	277.564	0.0791792	4567.37	312773	0.0314773	27	20653.1	2406.94	32.1487	0.0062375	0.0077723	0.748114	0.0235194	0.343688	0.655305	388	180.337	0.4531	2.19	94.6	0.741	10.06	0.387	1440.06	346.59	124.89	0.36487	3.93385	7.773	3.31					0.9251
25	Yunnan	云南	2012	3637.9	0.134486	0.393004	47.5	0.0061	0.0745	0.377694	277.564	0.0790228	4567.37	300555	0.0314368	27	23991.8	2880.84	33.7505	0.00532113	0.0065202	0.702258	0.0209339	0.306541	0.725458	524	224.501	0.4504	2.79	94.7	0.827	10.25	0.393	1563.36	376.55	118.29	0.49527	3.89077	7.933	3.58
25	Yunnan	云南	2013	3652.2	0.134085	0.411549	50.03	0.0143	0.0725	0.393019	275.872	0.0789162	4567.37	314400	0.0310717	27	27664.9	3448	35.1925	0.00462486	0.0056042	0.601097	0.0178754	0.290503	0.777514	574	263.446	0.4636	3.14	92.1	0.876	11.61	0.378	1532.51	415.29	130.04	0.40329	3.78348	7.926	4.2
25	Yunnan	云南	2014	3673.3	0.133475	0.410488	50.03	0.0143	0.0719	0.399892	275.872	0.0798454	4541.99	310991	0.0299765	27	30216.6	3613	36.5345	0.00416575	0.0049686	0.574836	0.0155861	0.282253	0.842314	773	290.843	0.4741	2.87	91.1	0.925	12.36	0.381	1583.13	432.51	129.06	0.36263	3.25893	7.869	4.43
25	Yunnan	云南	2015	3959.3	0.133211	0.409608	50.03	0.0143	0.0729	0.402402	275.872	0.0798375	4541.99	321581	0.0296114	27	32116.8	3824	37.3332	0.00374665	0.0042859	0.513714	0.0132031	0.27221	0.891657	1000	296.46	0.4939	2.94	91	0.9	12.62	0.373	1500.4	458.48	132.8	0.48261	3.19983	8.139	4.8
25	Yunnan	云南	2016	4391.7	0.132797	0.408381	50.03	0.0143	0.0732	0.406861	275.872	0.0797757	4541.99	316912	0.0296114	27	35051.4	3810	37.9333	0.00103776	0.0030547	0.487842	0.0124344	0.304986	0.906053	1393	312.933	0.5129	3.46	92.3	0.93	13.17	0.378	1542.53	417.11	131.99	0.42371	3.17197	8.079	5.23
25	Yunnan	云南	2017	4602.4	0.123686	0.406989	50.03	0.0143	0.0731	0.392798	267.409	0.0607836	4491.25	321040	0.0223262	32	39457.8	3941	39.9513	0.00068613	0.0015883	0.457547	0.0121522	0.302962	0.918864	1603	341.541	0.5317	5.38	94.1	0.927	13.6	0.389	1596.62	449.05	129.41	0.42466	3.14291	8.251	5.91
25	Yunnan	云南	2018	4582.3	0.123423	0.44865	55.04	0.0143	0.0731	0.395599	267.409	0.0607836	4491.25	314730	0.0223262	32	44445.8	4142	37.4532	0.00060219	0.0013834	0.449323	0.0118697	0.295708	0.910296	1961	384.989	0.5323	6.4	95.9	0.982	12.97	0.398	1708.36	493.6	138.962	0.42242	3.10997	8.338	6.25
25	Yunnan	云南	2019	3166.4	0.114515	0.447603	55.04	0.0143	0.0731	0.396691	267.409	0.0607836	4491.25	325612	0.0223262	32	49323	4281	37.7901	0.00047633	0.0010151	0.363286	0.0080071	0.375834	0.908146	2043	496.495	0.522	4.59	95.7	0.998	12.97	0.397	1789.75	520.79	149.778	0.46953	3.04458	8.457	6.99
27	Shaanxi	陕西	2010	1360.3	0.106992	0.205629	37.26	0.0142	0.0564	0.312076	261.044	0.0404385	4576.85	142399	0.0841292	31	26388	2553.6	49.2773	0.00119933	0.007691	0.637213	0.0222509	0.36109	0.0726744	1048	277.235	0.3887	3.13	74.2	0.7984	12.64	0.383	1728.17	300.88	165.7	0.36615	3.82346	9.01	4.68
27	Shaanxi	陕西	2011	1616.6	0.106026	0.203867	37.26	0.0142	0.057	0.317317	260.977	0.0401864	4571.98	133868	0.0832739	31	32466.8	4012.26	51.9306	0.00445704	0.0073272	0.575182	0.0197792	0.352792	0.0805768	1580	340.868	0.3699	3.52	84	0.903	15.59	0.387	1911.51	347.29	163.25	0.35242	3.62882	9.01	5.04					0.8868
27	Shaanxi	陕西	2012	1041.9	0.105293	0.202683	37.26	0.0142	0.0565	0.328783	260.842	0.0400995	4567.12	151176	0.0832739	32	37453.4	4270.77	60.1385	0.00371012	0.005838	0.536361	0.0185888	0.32592	0.0680454	2171	382.775	0.3688	3.48	88.5	0.885	15.58	0.404	2047.11	394.78	174.72	0.38033	3.59806	9.189	5.76					0.9176
27	Shaanxi	陕西	2013	941.3	0.104995	0.224301	41.42	0.015	0.0567	0.319611	261.036	0.0400093	4567.12	154827	0.0817966	34	41905.8	4652	60.5158	0.00320423	0.0049749	0.473656	0.0168675	0.293847	0.0627294	2529	429.344	0.3787	3.81	89	0.964	16.27	0.402	2017.83	437.57	179.54	0.42917	3.51527	9.33	6.04
27	Shaanxi	陕西	2014	932.8	0.104437	0.222953	41.42	0.015	0.055	0.312982	260.954	0.0398408	4562.26	149905	0.0804748	34	45610	5015	57.5961	0.00285426	0.0044149	0.462047	0.0161303	0.275831	0.0640272	2316	468.075	0.3902	4.3	91.6	0.958	15.85	0.405	2135.77	470.46	154.05	0.4997	3.07175	9.201	6.69
27	Shaanxi	陕西	2015	881.1	0.103931	0.221851	41.42	0.015	0.055	0.318981	260.925	0.0397365	4562.26	158297	0.0796973	35	46654	5444	58.0156	0.00271399	0.0040784	0.4574	0.01576	0.253603	0.0806964	1856	478.01	0.4265	4.58	91.6	0.98	15.51	0.406	2143.32	495.13	155.7	0.43324	3.04068	9.6	7
27	Shaanxi	陕西	2016	713.9	0.103032	0.220248	41.42	0.015	0.055	0.31706	260.646	0.0396202	4557.39	151574	0.079153	35	49341.3	4822	58.3997	0.00053939	0.0012899	0.418718	0.0140358	0.290732	0.079918	2459	507.984	0.4433	4.47	91.4	0.985	16.01	0.401	2096.79	545.77	159.27	0.38465	3.02669	9.329	7.57
27	Shaanxi	陕西	2017	1174.5	0.0887201	0.218555	41.42	0.015	0.055	0.305891	244.687	0.033639	4547.67	146330	0.0583462	37	55215.9	5248	67.0105	0.00051542	0.0008485	0.364946	0.0125135	0.295725	0.124065	5135	604.943	0.4479	4.98	92.4	0.99	15.63	0.399	2047.1	606.03	166.63	0.42314	3.00163	9.368	8.09
27	Shaanxi	陕西	2018	964.8	0.0881108	0.225602	43.06	0.015	0.055	0.31188	244.687	0.033639	4547.67	162321	0.0583462	37	61115.2	5827	66.2887	0.00042218	0.0006024	0.337504	0.0113009	0.306721	0.122194	4523	648.163	0.4551	5.28	93.2	0.991	13.72	0.388	2098.2	661.92	163.393	0.4018	2.97153	9.585	8.49
27	Shaanxi	陕西	2019	1279.8	0.0744373	0.224858	43.06	0.015	0.055	0.312145	244.687	0.033639	4547.67	151811	0.0583462	37	65506.5	5912	68.9759	0.00038154	0.0005554	0.34374	0.0114865	0.306468	0.137776	5459	833.093	0.4661	4.9	95.5	0.997	14.73	0.393	2248.01	665.88	150.647	0.3712	2.9287	9.545	9.13
28	Gansu	甘肃	2010	841.7	0.211111	0.183294	10.42	0.028	0.1617	0.374697	143.433	0.0411235	3028.88	57849.3	0.30054	21	15421	1361.89	15.7985	0.0010938	0.0133908	0.944034	0.0309621	0.377678	0.324571	210	140.316	0.3958	2.17	62.6	0.3795	8.1	0.271	1521.05	209.06	155.12	0.44844	3.85107	8.254	3.65
28	Gansu	甘肃	2011	945.4	0.211234	0.183691	10.42	0.028	0.1617	0.39757	143.365	0.0411298	3028.88	55887.4	0.30054	21	18846	1756.9	16.176	0.00789994	0.0124274	0.849385	0.0279493	0.362767	0.330524	269	157.401	0.4158	2.34	68.8	0.417	9.76	0.279	1670.94	243.55	146.46	0.36454	3.83404	8.254	3.88
28	Gansu	甘肃	2012	1038.4	0.211222	0.183835	10.42	0.028	0.1617	0.435177	143.332	0.0411015	3028.88	61675.5	0.30054	21	21141	2024.11	17.0994	0.00689052	0.0101324	0.836462	0.0272997	0.32131	0.398464	337	182.728	0.4281	2.36	75.4	0.417	10.04	0.3	1853.4	256.06	144.02	0.39952	3.807	8.367	4.33					0.5343
28	Gansu	甘肃	2013	1042.3	0.21212	0.20002	11.28	0.0373	0.1752	0.448916	143.276	0.0410653	3028.88	66475.8	0.30054	21	23647	2354	17.5974	0.0059887	0.0088774	0.771832	0.0254157	0.277109	0.413473	346	205.241	0.446	2.41	81.3	0.423	10.36	0.321	1925.99	267.73	142.17	0.50653	3.71294	8.423	4.33					0.5909
28	Gansu	甘肃	2014	767	0.212586	0.200494	11.28	0.0373	0.2153	0.457784	143.201	0.0410323	3005.4	64007.1	0.298192	21	25724	2601	18.1394	0.00545912	0.0084191	0.744816	0.0240783	0.256668	0.410959	489	218.36	0.4601	2.5	85	0.626	9.67	0.308	2011.92	282.51	146.25	0.41047	3.47384	8.411	4.88
28	Gansu	甘肃	2015	635	0.213141	0.20113	11.28	0.0373	0.2153	0.46417	143.141	0.0410107	3005.4	63927.9	0.298192	21	25946	2866	18.2053	0.00538518	0.0084031	0.745131	0.0235755	0.235274	0.425163	545	232.913	0.506	2.39	89.6	0.642	9	0.302	2005.42	294.66	132	0.50568	3.42652	8.555	5
28	Gansu	甘肃	2016	646.4	0.213297	0.201369	11.28	0.0373	0.2083	0.452615	143.074	0.040995	3005.4	62739.5	0.298192	22	27396	3021	17.3765	0.00091954	0.002177	0.685524	0.0213788	0.306243	0.421836	610	237.15	0.5246	2.58	93.8	0.728	9.16	0.315	1958.74	331.12	125.28	0.44951	3.44562	8.534	5.16
28	Gansu	甘肃	2017	912.5	0.209896	0.201209	11.28	0.0373	0.2094	0.438501	149.88	0.0277524	3240.2	62255.9	0.241841	22	29103	3116	15.9627	0.00096848	0.0017602	0.664332	0.0203701	0.371641	0.473174	821	201.867	0.5399	2.62	94.9	0.984	10.52	0.333	1965.05	362.28	125.97	0.49366	3.43774	8.757	5.59
28	Gansu	甘肃	2018	1266.6	0.21048	0.202676	11.33	0.0373	0.2083	0.457813	149.88	0.0277524	3240.2	69198.8	0.241841	22	32178	3310	15.7171	0.00081558	0.0015221	0.609789	0.0197658	0.399229	0.480926	847	220.286	0.545	3.1	96.4	0.998	11.87	0.335	1999.35	401.95	137.174	0.447	3.40261	8.565	5.96
28	Gansu	甘肃	2019	1233.5	0.207735	0.203161	11.33	0.0373	0.2083	0.463372	149.88	0.0277524	3240.2	69061.7	0.241841	22	34707	3219	15.5216	0.00068271	0.0012952	0.584488	0.018867	0.394148	0.507535	1023	250.649	0.5502	3.05	97.1	1	13.29	0.36	2030.98	431.72	138.399	0.35508	3.35691	8.566	6.76
29	Qinhai	青海	2010	13225	0.104542	0.585705	4.57	0.0572	0.3021	0.181278	84.06	0.0855071	3295.03	37648.1	0.484563	7	20418	1968.71	14.9602	0.00331135	0.0106188	1.14236	0.0237045	1.30028	0.769068	23	156.572	0.496	4.65	43.5	0.6728	18.3	0.294	2741.69	245.91	179.03	0.49564	3.58689	7.904	4.53
29	Qinhai	青海	2011	12956.8	0.103632	0.580211	4.57	0.0572	0.3021	0.181972	84.0464	0.0855003	3295.03	32568.1	0.484563	7	24233	2685.32	14.1006	0.00617813	0.0093748	1.07712	0.022063	0.803726	0.749041	15	174.813	0.485	4.65	61	0.895	16.94	0.311	3167.72	294.23	196.98	0.47288	3.3858	7.904	4.94
29	Qinhai	青海	2012	15687.2	0.103122	0.577163	4.57	0.0572	0.3021	0.177758	84.032	0.0854975	3295.03	33984.1	0.484563	7	26839	3267.6	15.7941	0.00547947	0.0081276	1.1021	0.0237164	0.695512	0.79848	48	198.87	0.48	4.32	60.4	0.892	16.6	0.325	3654.77	312.98	194.19	0.4525	3.27461	7.754	5.11
29	Qinhai	青海	2013	11216.6	0.103064	0.711716	5.63	0.1127	0.3013	0.179282	84.0071	0.0854848	3295.03	36079.3	0.484563	7	30005	3890	16.6527	0.00487215	0.0073843	1.05681	0.0226899	0.62878	0.771235	79	235.007	0.483	3.98	61.6	0.778	14.47	0.312	3927.52	348.64	179.64	0.45427	3.14676	8.1	5.66					0.5283
29	Qinhai	青海	2014	13675.5	0.101741	0.705538	5.63	0.1127	0.2999	0.181962	84.0033	0.0854796	3295.03	31184.6	0.484563	7	32218	4336	16.5522	0.00455911	0.006699	1.025	0.0211665	0.591041	0.780537	72	246.064	0.496	4.04	59.2	0.863	14.4	0.316	4098.8	369.38	176.52	0.36448	3.06294	8.174	5.82					0.5482
29	Qinhai	青海	2015	10057.6	0.102027	0.704315	5.63	0.1127	0.2999	0.17799	84.0018	0.085504	3295.03	31725.2	0.484563	7	34883	4561	17.1566	0.00431514	0.006239	1.02643	0.0212476	0.56172	0.791448	105	246.308	0.518	3.73	60	0.872	13.25	0.298	4299.71	389.74	168.8	0.44203	3.09354	7.679	6
29	Qinhai	青海	2016	10376	0.101322	0.698265	5.63	0.1127	0.3014	0.177749	83.975	0.0854935	3295.03	35740.7	0.484563	7	38968	4039	14.923	0.0015452	0.0021834	1.01393	0.0220299	1.00244	0.726944	182	263.696	0.518	3.74	77.8	0.963	14.49	0.311	4481.65	425.46	170.3	0.40157	3.08821	7.926	6.24
29	Qinhai	青海	2017	13188.9	0.0984792	0.693498	5.63	0.1127	0.3014	0.174915	83.1778	0.0778404	3198.12	34227.8	0.408418	7	42211	4134	15.0757	0.00077083	0.0019175	0.978023	0.020377	1.0218	0.751623	189	281.413	0.507	3.65	79.3	0.948	14.37	0.326	4380.79	468.32	182.26	0.38111	3.08264	8.124	6.98
29	Qinhai	青海	2018	16018.3	0.0983115	0.715077	5.82	0.1127	0.3014	0.175571	83.1778	0.0778404	3198.12	38264.7	0.408418	7	46854	4544	14.3826	0.00076727	0.0016219	0.940389	0.018127	1.01821	0.852174	237	293.196	0.504	3.69	87.7	0.96	14.57	0.339	4590.17	518.46	178.513	0.48872	3.03218	8.399	7.39
29	Qinhai	青海	2019	15182.5	0.0956749	0.711441	5.82	0.1127	0.3014	0.178814	83.1778	0.0778404	3198.12	36709.7	0.408418	7	49976	4661	10.9835	0.00066343	0.0014569	0.913526	0.0174488	1.08822	0.881087	237	321.179	0.505	3.65	95.1	0.963	14.09	0.352	4592.32	561.59	132.772	0.47202	2.94193	8.335	7.79
30	Ningxia	宁夏	2010	148.2	0.204291	0.0810937	9.84	0.0385	0.0979	0.565752	173.912	0.0923494	3072.29	61829.9	0.184418	4	24984	2446.76	29.4412	0.00549246	0.0183943	1.42058	0.05795	0.60751	0.0434057	48	151.556	0.438	4.18	78	0.925	10.63	0.388	3809.17	234.56	177.55	0.40984	3.28232	8.47	4.66
30	Ningxia	宁夏	2011	137.7	0.198402	0.078858	9.84	0.0385	0.1034	0.553935	173.198	0.0919692	3072.29	55834.3	0.182974	4	30365	3458.75	29.7128	0.0111161	0.0195223	1.31666	0.0665195	1.01068	0.03003	70	173.921	0.433	3.23	80.2	0.67	11.24	0.375	4271.45	307.73	163.14	0.47956	3.24937	8.47	4.91
30	Ningxia	宁夏	2012	168	0.194746	0.0775417	9.84	0.0385	0.1034	0.569044	172.668	0.0914711	3057.23	70492.6	0.182974	4	33125	4105.08	30.7003	0.00973955	0.0173665	1.23495	0.0583379	0.48	0.0593287	112	187.397	0.446	2.3	93.4	0.706	12.46	0.384	4387.52	311.18	156.51	0.37956	3.2088	8.44	5.29
30	Ningxia	宁夏	2013	175.3	0.192459	0.0927928	11.89	0.04	0.0803	0.560661	172.337	0.0912221	3057.23	68965.2	0.18177	4	35772	4739	31.5188	0.00860985	0.0151189	1.17712	0.0559085	0.428013	0.0804639	240	209.865	0.454	2.54	94.4	0.925	13.19	0.385	4555.72	336.48	144.69	0.46395	3.15011	8.784	5.58
30	Ningxia	宁夏	2014	153	0.189751	0.0911504	11.89	0.04	0.0803	0.557375	171.836	0.0908789	3042.17	72666.3	0.180807	4	37605	5165	30.8587	0.00798688	0.0137023	1.17054	0.0525319	0.401306	0.0984576	166	212.979	0.462	2.51	92.4	0.933	13.17	0.38	4751.39	348.23	148.6	0.38194	2.76867	8.629	6.01					0.312
30	Ningxia	宁夏	2015	138.4	0.188701	0.0903509	11.89	0.04	0.0803	0.544737	171.704	0.0907274	3042.17	64242.6	0.180085	4	38805	5616	31.0681	0.00724635	0.0122812	1.25583	0.0487061	0.382511	0.119983	183	240.952	0.475	2.63	93.1	0.899	13.97	0.379	5346.04	357.49	171.7	0.35659	2.76202	8.976	6.2					0.3564
30	Ningxia	宁夏	2016	143	0.185531	0.0889209	11.89	0.04	0.0803	0.533237	171.452	0.0904784	3042.17	68223.2	0.179362	4	41427	5773	31.564	0.00174035	0.0057073	1.08127	0.0405084	0.461779	0.166807	230	241.887	0.489	2.62	93.7	0.983	13.47	0.404	5357.46	369.71	187.77	0.45149	2.7562	9.222	6.62
30	Ningxia	宁夏	2017	159.2	0.176487	0.0876596	11.89	0.04	0.0803	0.524965	161.655	0.078548	3027.11	66095.1	0.115851	4	47177	6155	32.7912	0.00031033	0.0005286	0.153531	0.006376	0.489344	0.175926	316	248.345	0.483	2.53	95.3	0.991	15.26	0.404	6100.93	390.79	179.27	0.36793	2.7447	9.274	7.29
30	Ningxia	宁夏	2018	214.6	0.175244	0.0923944	12.63	0.04	0.0803	0.55293	161.655	0.078548	3027.11	78275.9	0.115851	4	51248	6373	30.8623	0.0024778	0.0035257	1.23653	0.0517084	0.555896	0.188352	483	276.957	0.496	2.65	95.5	0.993	13.35	0.405	6452.91	417.47	147.277	0.40967	2.72431	8.82	7.71
30	Ningxia	宁夏	2019	182.2	0.167228	0.0914923	12.63	0.04	0.0803	0.520502	161.655	0.078548	3027.11	77367.2	0.115851	4	54217	6125	32.026	0.00240327	0.0033355	1.30515	0.0566667	0.476294	0.189665	487	275.891	0.502	2.99	95.9	0.999	12.85	0.413	6823.35	436.23	154.104	0.35869	2.66973	8.954	7.98
31	Xinjiang	新疆	2010	5125.2	0.234904	0.303324	4.02	0.0086	0.1295	0.536691	50.0781	0.0586591	1861.97	16510	0.191002	17	24700	2306.62	32.7086	0.00299546	0.010823	1.06046	0.031166	0.373817	0.189474	114	268.714	0.35	3.23	73.3	0.706	11.66	0.364	2643.44	215.9	150.79	0.39193	2.93878	9.217	5.73
31	Xinjiang	新疆	2011	4031.3	0.23092	0.297371	4.02	0.0086	0.1295	0.550427	50.0781	0.0586446	1855.97	17196.6	0.190402	17	29757	3279.16	35.7534	0.01018	0.0115445	1.01985	0.0312232	0.333278	0.171429	183	279.858	0.366	3.26	77	0.795	13.46	0.366	3029.79	249.69	160.06	0.48819	2.85064	9.217	5.93
31	Xinjiang	新疆	2012	4055.5	0.228613	0.293675	4.02	0.0086	0.1295	0.565024	50.0781	0.0586444	1855.97	16528.2	0.189801	19	33375	4092.6	37.4128	0.00904941	0.0106072	1.05293	0.03412	0.28561	0.160859	193	325.202	0.389	3.22	84.3	0.787	13.91	0.359	3507.57	277.41	171.02	0.36186	2.80287	9.087	6.12
31	Xinjiang	新疆	2013	4251.9	0.225954	0.30558	4.24	0.0238	0.117	0.602626	50.0781	0.0586382	1855.97	18607.4	0.189801	19	37325	5019	39.3566	0.007963	0.0098225	1.04924	0.0351095	0.250879	0.146807	265	349.813	0.427	3.16	87.8	0.781	14.35	0.364	3877.3	298.77	168.72	0.35793	2.72376	9.029	6.43
31	Xinjiang	新疆	2014	3186.9	0.222457	0.300323	4.24	0.0238	0.1184	0.608374	50.0781	0.0586382	1855.97	15378.9	0.189801	19	40609	5622	45.8226	0.00722758	0.0091983	1.03993	0.0358099	0.228335	0.1613	283	378.008	0.435	3.36	86.2	0.819	15.53	0.368	4147.86	318.26	171.82	0.36976	2.66099	9.219	6.68
31	Xinjiang	新疆	2015	3994.2	0.217671	0.292767	4.24	0.0238	0.1176	0.637862	50.0781	0.0586399	1855.97	15863.6	0.189801	19	39959	5715	47.79	0.00708063	0.0083466	1.05743	0.0370764	0.203306	0.165954	364	386.288	0.479	3.44	83.4	0.809	16.08	0.375	4134.31	339.77	170.6	0.4194	2.78774	9.144	6.9					0.935
31	Xinjiang	新疆	2016	4596	0.214954	0.287582	4.24	0.0238	0.118	0.622849	50.0781	0.0586368	1855.97	19160	0.189801	21	40484	5460	47.9395	0.00277035	0.0042736	1.09449	0.0387176	0.216466	0.184924	513	414.46	0.489	3.28	85.7	0.833	15.24	0.385	4349.87	350.11	167.2	0.39682	2.79514	9.142	7.13					0.9438
31	Xinjiang	新疆	2017	4206.4	0.247201	0.281552	4.24	0.0238	0.118	0.598669	56.4881	0.0624662	2030.15	17922.5	0.195207	24	46089	6056	40.8933	0.00180093	0.0030962	1.04152	0.0374708	0.219345	0.224752	556	377.321	0.494	3.04	89.3	0.886	14.58	0.4	4570.06	377.27	186.98	0.46125	2.78624	9.591	7.12
31	Xinjiang	新疆	2018	3482.6	0.243277	0.318345	4.87	0.0238	0.118	0.596905	56.4881	0.0624662	2030.15	17117	0.195207	24	51950	6210	41.5947	0.00151934	0.002255	0.947859	0.0345547	0.266088	0.225039	615	414.511	0.504	3.03	95.5	0.914	14.44	0.396	4588.49	407.09	191.414	0.47929	2.73611	9.451	7.09
31	Xinjiang	新疆	2019	3473.5	0.27519	0.313493	4.87	0.0238	0.118	0.596757	56.4881	0.0624662	2030.15	17573.5	0.195207	24	54280	6298	36.6084	0.00121616	0.0017548	0.891211	0.0334832	0.264387	0.229895	816	371.522	0.516	2.74	97.9	0.963	13.39	0.399	4735.4	452.93	175.494	0.3863	2.64172	9.216	7.37

## Sheet: green development level
ID	Province	Province	Year	S.green development level	A. Green Wealth	B. Green Growth	C. Green Welfare
1	Beijing	北京	2010	0.252552	0.0630877	0.325783	0.615417
1	Beijing	北京	2011	0.321492	0.0648449	0.407137	0.703302
1	Beijing	北京	2012	0.298672	0.0663739	0.397865	0.622033
1	Beijing	北京	2013	0.338997	0.0795147	0.435895	0.663814
1	Beijing	北京	2014	0.363558	0.0757412	0.470017	0.69426
1	Beijing	北京	2015	0.409282	0.0792238	0.52023	0.755718
1	Beijing	北京	2016	0.443893	0.0807514	0.571764	0.770055
1	Beijing	北京	2017	0.491879	0.0682732	0.65311	0.80576
1	Beijing	北京	2018	0.486104	0.0870522	0.71017	0.577397
1	Beijing	北京	2019	0.536329	0.0830653	0.764829	0.668516
2	Tianjin	天津	2010	0.232954	0.127321	0.224333	0.610218
2	Tianjin	天津	2011	0.249196	0.127417	0.262124	0.583156
2	Tianjin	天津	2012	0.268368	0.128663	0.292521	0.585119
2	Tianjin	天津	2013	0.331904	0.171802	0.328191	0.65023
2	Tianjin	天津	2014	0.313714	0.169347	0.354623	0.507553
2	Tianjin	天津	2015	0.36919	0.170582	0.383047	0.675593
2	Tianjin	天津	2016	0.358681	0.171407	0.414778	0.543734
2	Tianjin	天津	2017	0.368403	0.166597	0.394084	0.65464
2	Tianjin	天津	2018	0.343008	0.173054	0.399703	0.50897
2	Tianjin	天津	2019	0.355471	0.169507	0.419613	0.522298
3	Hebei	河北	2010	0.0956574	0.0975622	0.0729989	0.48228
3	Hebei	河北	2011	0.117744	0.0993716	0.0878404	0.536202
3	Hebei	河北	2012	0.146571	0.105174	0.102629	0.608735
3	Hebei	河北	2013	0.160447	0.103354	0.112331	0.650066
3	Hebei	河北	2014	0.144762	0.0999096	0.118833	0.573405
3	Hebei	河北	2015	0.153124	0.100884	0.127805	0.584232
3	Hebei	河北	2016	0.148524	0.102005	0.156903	0.48459
3	Hebei	河北	2017	0.191456	0.0917113	0.176939	0.651897
3	Hebei	河北	2018	0.208694	0.102607	0.194063	0.652415
3	Hebei	河北	2019	0.18571	0.0993244	0.206201	0.528207
4	Shanxi	山西	2010	0.0828268	0.0927488	0.0543932	0.487795
4	Shanxi	山西	2011	0.0777433	0.0955964	0.0675894	0.422643
4	Shanxi	山西	2012	0.105304	0.0983611	0.0849895	0.491414
4	Shanxi	山西	2013	0.124462	0.0977515	0.0952893	0.551138
4	Shanxi	山西	2014	0.141802	0.0968288	0.104544	0.606433
4	Shanxi	山西	2015	0.12206	0.0956739	0.110035	0.50789
4	Shanxi	山西	2016	0.130937	0.100195	0.123735	0.498507
4	Shanxi	山西	2017	0.139747	0.0914187	0.162941	0.460157
4	Shanxi	山西	2018	0.170933	0.103651	0.192481	0.486218
4	Shanxi	山西	2019	0.187596	0.0995321	0.19661	0.561038
5	Inner Mongolia	内蒙古	2010	0.335907	0.445118	0.106511	0.466565
5	Inner Mongolia	内蒙古	2011	0.345378	0.450703	0.119107	0.459665
5	Inner Mongolia	内蒙古	2012	0.394668	0.45958	0.138224	0.602783
5	Inner Mongolia	内蒙古	2013	0.437394	0.511964	0.155724	0.596756
5	Inner Mongolia	内蒙古	2014	0.388335	0.482153	0.166768	0.435633
5	Inner Mongolia	内蒙古	2015	0.419366	0.484581	0.18052	0.530274
5	Inner Mongolia	内蒙古	2016	0.443201	0.480296	0.204187	0.586293
5	Inner Mongolia	内蒙古	2017	0.454582	0.478299	0.194971	0.666524
5	Inner Mongolia	内蒙古	2018	0.475859	0.50854	0.214767	0.622695
5	Inner Mongolia	内蒙古	2019	0.491443	0.524065	0.223993	0.623294
6	Liaoning	辽宁	2010	0.261807	0.280572	0.12523	0.559303
6	Liaoning	辽宁	2011	0.244087	0.275077	0.147929	0.437145
6	Liaoning	辽宁	2012	0.302391	0.283015	0.177321	0.596045
6	Liaoning	辽宁	2013	0.354357	0.330761	0.199157	0.632878
6	Liaoning	辽宁	2014	0.329845	0.312049	0.194891	0.588851
6	Liaoning	辽宁	2015	0.317791	0.315866	0.177765	0.569283
6	Liaoning	辽宁	2016	0.322622	0.293494	0.206904	0.578448
6	Liaoning	辽宁	2017	0.317951	0.290874	0.21898	0.53367
6	Liaoning	辽宁	2018	0.331578	0.296404	0.243086	0.515267
6	Liaoning	辽宁	2019	0.323454	0.30019	0.241623	0.472271
7	Jilin	吉林	2010	0.311259	0.383337	0.112143	0.519101
7	Jilin	吉林	2011	0.316426	0.37004	0.116326	0.569055
7	Jilin	吉林	2012	0.329897	0.383452	0.134023	0.544185
7	Jilin	吉林	2013	0.350202	0.401347	0.157019	0.522953
7	Jilin	吉林	2014	0.351218	0.387435	0.152236	0.579696
7	Jilin	吉林	2015	0.368238	0.3923	0.15642	0.630294
7	Jilin	吉林	2016	0.380323	0.407459	0.187541	0.55921
7	Jilin	吉林	2017	0.404963	0.4204	0.195839	0.609754
7	Jilin	吉林	2018	0.394122	0.404603	0.207841	0.57547
7	Jilin	吉林	2019	0.395852	0.43596	0.194559	0.528271
8	Heilongjiang	黑龙江	2010	0.470945	0.603631	0.0765695	0.690455
8	Heilongjiang	黑龙江	2011	0.433055	0.606618	0.0757248	0.51621
8	Heilongjiang	黑龙江	2012	0.448522	0.623292	0.0880402	0.504936
8	Heilongjiang	黑龙江	2013	0.515825	0.667809	0.105848	0.629493
8	Heilongjiang	黑龙江	2014	0.526558	0.665089	0.113323	0.665295
8	Heilongjiang	黑龙江	2015	0.539937	0.665775	0.114455	0.719667
8	Heilongjiang	黑龙江	2016	0.544099	0.677725	0.135901	0.647925
8	Heilongjiang	黑龙江	2017	0.519548	0.654095	0.149116	0.572086
8	Heilongjiang	黑龙江	2018	0.556948	0.679978	0.165366	0.621423
8	Heilongjiang	黑龙江	2019	0.571984	0.713131	0.162734	0.600233
9	Shanghai	上海	2010	0.518588	0.432383	0.420561	0.491758
9	Shanghai	上海	2011	0.544948	0.429787	0.443586	0.555822
9	Shanghai	上海	2012	0.548486	0.427518	0.454416	0.549679
9	Shanghai	上海	2013	0.62926	0.528552	0.46762	0.584515
9	Shanghai	上海	2014	0.625929	0.530369	0.500635	0.478282
9	Shanghai	上海	2015	0.650378	0.530402	0.564105	0.420658
9	Shanghai	上海	2016	0.699016	0.528072	0.650505	0.417054
9	Shanghai	上海	2017	0.795343	0.567669	0.715339	0.561388
9	Shanghai	上海	2018	0.823904	0.577129	0.767728	0.524017
9	Shanghai	上海	2019	0.849927	0.577256	0.809877	0.52883
10	Jiangsu	江苏	2010	0.315652	0.258029	0.258853	0.5131
10	Jiangsu	江苏	2011	0.348146	0.257452	0.314898	0.51228
10	Jiangsu	江苏	2012	0.357518	0.256465	0.352945	0.457199
10	Jiangsu	江苏	2013	0.390279	0.32752	0.347263	0.414257
10	Jiangsu	江苏	2014	0.431949	0.332153	0.380325	0.499282
10	Jiangsu	江苏	2015	0.469986	0.334629	0.421351	0.553556
10	Jiangsu	江苏	2016	0.479782	0.330494	0.479382	0.457117
10	Jiangsu	江苏	2017	0.517817	0.302741	0.557867	0.499834
10	Jiangsu	江苏	2018	0.565532	0.303838	0.60557	0.583487
10	Jiangsu	江苏	2019	0.57308	0.299104	0.63297	0.558852
11	Zhejiang	浙江	2010	0.288235	0.276143	0.221855	0.436549
11	Zhejiang	浙江	2011	0.293098	0.257351	0.243486	0.455249
11	Zhejiang	浙江	2012	0.315429	0.278567	0.26146	0.44663
11	Zhejiang	浙江	2013	0.34621	0.283295	0.278098	0.526052
11	Zhejiang	浙江	2014	0.373766	0.289002	0.294996	0.587706
11	Zhejiang	浙江	2015	0.36704	0.294643	0.332155	0.44467
11	Zhejiang	浙江	2016	0.403417	0.288012	0.392568	0.466933
11	Zhejiang	浙江	2017	0.407919	0.255122	0.446784	0.439146
11	Zhejiang	浙江	2018	0.45683	0.257003	0.527403	0.439833
11	Zhejiang	浙江	2019	0.491532	0.268089	0.567763	0.456473
12	Anhui	安徽	2010	0.146027	0.212611	0.0778124	0.364266
12	Anhui	安徽	2011	0.182737	0.20512	0.0866528	0.525255
12	Anhui	安徽	2012	0.19296	0.20831	0.101116	0.523648
12	Anhui	安徽	2013	0.217204	0.223058	0.115256	0.552003
12	Anhui	安徽	2014	0.222257	0.228463	0.13483	0.507799
12	Anhui	安徽	2015	0.240357	0.232419	0.164059	0.500319
12	Anhui	安徽	2016	0.280062	0.239281	0.218111	0.515415
12	Anhui	安徽	2017	0.302015	0.220687	0.251091	0.579626
12	Anhui	安徽	2018	0.294965	0.226482	0.285816	0.441077
12	Anhui	安徽	2019	0.303615	0.216159	0.262179	0.570676
13	Fujian	福建	2010	0.294597	0.30443	0.195317	0.453292
13	Fujian	福建	2011	0.243129	0.264956	0.187835	0.35752
13	Fujian	福建	2012	0.296484	0.296747	0.225632	0.404373
13	Fujian	福建	2013	0.34161	0.310373	0.236001	0.538339
13	Fujian	福建	2014	0.33924	0.310294	0.254004	0.481009
13	Fujian	福建	2015	0.364682	0.313997	0.277106	0.522807
13	Fujian	福建	2016	0.38238	0.339148	0.320964	0.414766
13	Fujian	福建	2017	0.34702	0.285874	0.324075	0.402116
13	Fujian	福建	2018	0.383838	0.276444	0.348039	0.52959
13	Fujian	福建	2019	0.400516	0.298405	0.385923	0.441754
14	Jiangxi	江西	2010	0.295644	0.370511	0.0990463	0.520767
14	Jiangxi	江西	2011	0.284539	0.332431	0.0995721	0.578962
14	Jiangxi	江西	2012	0.309783	0.374512	0.127407	0.497878
14	Jiangxi	江西	2013	0.263658	0.309983	0.128546	0.474824
14	Jiangxi	江西	2014	0.266808	0.3179	0.142658	0.429285
14	Jiangxi	江西	2015	0.309305	0.328745	0.162698	0.534266
14	Jiangxi	江西	2016	0.328918	0.333826	0.183525	0.552237
14	Jiangxi	江西	2017	0.331656	0.314119	0.194652	0.591588
14	Jiangxi	江西	2018	0.353737	0.341883	0.2	0.596155
14	Jiangxi	江西	2019	0.357565	0.36916	0.230205	0.456258
15	Shandong	山东	2010	0.180782	0.13428	0.130355	0.604737
15	Shandong	山东	2011	0.164983	0.134391	0.14698	0.490954
15	Shandong	山东	2012	0.199363	0.134727	0.170363	0.581246
15	Shandong	山东	2013	0.203957	0.144468	0.202798	0.489007
15	Shandong	山东	2014	0.211505	0.143932	0.220628	0.47739
15	Shandong	山东	2015	0.240636	0.145249	0.242043	0.546762
15	Shandong	山东	2016	0.293749	0.136604	0.293043	0.673548
15	Shandong	山东	2017	0.297845	0.128712	0.324213	0.632783
15	Shandong	山东	2018	0.304872	0.133351	0.369315	0.532796
15	Shandong	山东	2019	0.290869	0.128088	0.322695	0.607617
16	Henan	河南	2010	0.116266	0.113843	0.0669092	0.543019
16	Henan	河南	2011	0.111116	0.108746	0.0748808	0.513919
16	Henan	河南	2012	0.140274	0.108187	0.0887152	0.608581
16	Henan	河南	2013	0.154802	0.107896	0.100251	0.643648
16	Henan	河南	2014	0.152141	0.110799	0.112021	0.592801
16	Henan	河南	2015	0.176997	0.113403	0.124897	0.661865
16	Henan	河南	2016	0.184722	0.114193	0.15318	0.619926
16	Henan	河南	2017	0.206698	0.0987464	0.175401	0.703368
16	Henan	河南	2018	0.198799	0.106814	0.207467	0.561512
16	Henan	河南	2019	0.23101	0.0989358	0.221898	0.689049
17	Hubei	湖北	2010	0.211713	0.228905	0.184283	0.330557
17	Hubei	湖北	2011	0.236742	0.213585	0.189471	0.471688
17	Hubei	湖北	2012	0.219025	0.216974	0.215381	0.315772
17	Hubei	湖北	2013	0.284129	0.253956	0.224973	0.473581
17	Hubei	湖北	2014	0.296715	0.257804	0.255694	0.438078
17	Hubei	湖北	2015	0.297606	0.264509	0.272948	0.377778
17	Hubei	湖北	2016	0.347244	0.276274	0.305771	0.478369
17	Hubei	湖北	2017	0.338254	0.262864	0.335859	0.3982
17	Hubei	湖北	2018	0.361752	0.255714	0.355094	0.472489
17	Hubei	湖北	2019	0.376657	0.24493	0.364275	0.545354
18	Hunan	湖南	2010	0.243082	0.288473	0.145051	0.401951
18	Hunan	湖南	2011	0.25029	0.271726	0.141293	0.491556
18	Hunan	湖南	2012	0.249212	0.295097	0.174536	0.33313
18	Hunan	湖南	2013	0.254764	0.29171	0.186185	0.336968
18	Hunan	湖南	2014	0.305131	0.296275	0.21148	0.481029
18	Hunan	湖南	2015	0.323743	0.301069	0.235421	0.487252
18	Hunan	湖南	2016	0.326057	0.310258	0.272406	0.374591
18	Hunan	湖南	2017	0.354344	0.299102	0.280461	0.510771
18	Hunan	湖南	2018	0.332596	0.282317	0.281126	0.4606
18	Hunan	湖南	2019	0.360922	0.3041	0.309276	0.450338
19	Guangong	广东	2010	0.249914	0.247382	0.26397	0.238812
19	Guangong	广东	2011	0.279468	0.237255	0.278019	0.361996
19	Guangong	广东	2012	0.304074	0.24382	0.303341	0.386112
19	Guangong	广东	2013	0.333398	0.282387	0.340826	0.307924
19	Guangong	广东	2014	0.352616	0.270777	0.333448	0.445547
19	Guangong	广东	2015	0.369251	0.274909	0.373839	0.401903
19	Guangong	广东	2016	0.426593	0.262136	0.472713	0.434102
19	Guangong	广东	2017	0.444878	0.244755	0.546611	0.371652
19	Guangong	广东	2018	0.497726	0.251103	0.622721	0.38881
19	Guangong	广东	2019	0.526296	0.249765	0.675315	0.381797
20	Guangxi	广西	2010	0.205339	0.302785	0.137242	0.214206
20	Guangxi	广西	2011	0.210523	0.288027	0.138907	0.274989
20	Guangxi	广西	2012	0.221556	0.309319	0.160946	0.205461
20	Guangxi	广西	2013	0.244027	0.325328	0.163486	0.252673
20	Guangxi	广西	2014	0.257829	0.318723	0.195072	0.25016
20	Guangxi	广西	2015	0.308188	0.332776	0.226396	0.351324
20	Guangxi	广西	2016	0.281313	0.321147	0.239483	0.231236
20	Guangxi	广西	2017	0.296632	0.32046	0.246131	0.283719
20	Guangxi	广西	2018	0.301049	0.313665	0.231666	0.36051
20	Guangxi	广西	2019	0.300001	0.315639	0.229862	0.354934
21	Hainan	海南	2010	0.305954	0.371777	0.217882	0.252262
21	Hainan	海南	2011	0.319831	0.372852	0.192083	0.378114
21	Hainan	海南	2012	0.328076	0.349511	0.199968	0.460726
21	Hainan	海南	2013	0.35799	0.381451	0.211606	0.471638
21	Hainan	海南	2014	0.313128	0.359625	0.225926	0.297747
21	Hainan	海南	2015	0.319087	0.326179	0.227607	0.415306
21	Hainan	海南	2016	0.387183	0.370158	0.295677	0.413552
21	Hainan	海南	2017	0.342803	0.322828	0.30871	0.318016
21	Hainan	海南	2018	0.411908	0.336987	0.332813	0.520829
21	Hainan	海南	2019	0.382752	0.302566	0.366637	0.401552
22	Chongqing	重庆	2010	0.219435	0.202814	0.163609	0.493348
22	Chongqing	重庆	2011	0.233464	0.204892	0.183754	0.496936
22	Chongqing	重庆	2012	0.268792	0.203164	0.218349	0.568023
22	Chongqing	重庆	2013	0.266399	0.224143	0.213325	0.510619
22	Chongqing	重庆	2014	0.289866	0.23109	0.242107	0.51955
22	Chongqing	重庆	2015	0.284844	0.221024	0.262777	0.472028
22	Chongqing	重庆	2016	0.313735	0.225978	0.287667	0.520858
22	Chongqing	重庆	2017	0.311947	0.216406	0.299455	0.50947
22	Chongqing	重庆	2018	0.302291	0.219752	0.305183	0.442151
22	Chongqing	重庆	2019	0.324667	0.216911	0.323562	0.501395
23	Sichuan	四川	2010	0.284955	0.315531	0.187585	0.399058
23	Sichuan	四川	2011	0.305445	0.311178	0.203995	0.459412
23	Sichuan	四川	2012	0.337056	0.323296	0.230857	0.494681
23	Sichuan	四川	2013	0.329251	0.329033	0.252702	0.386609
23	Sichuan	四川	2014	0.343766	0.321677	0.275518	0.412321
23	Sichuan	四川	2015	0.385633	0.315472	0.309152	0.527684
23	Sichuan	四川	2016	0.375369	0.320523	0.349731	0.361715
23	Sichuan	四川	2017	0.40205	0.294664	0.389703	0.449361
23	Sichuan	四川	2018	0.435333	0.311997	0.396328	0.530034
23	Sichuan	四川	2019	0.436163	0.306671	0.39323	0.557024
24	Guizhou	贵州	2010	0.157234	0.203224	0.084756	0.422604
24	Guizhou	贵州	2011	0.157211	0.186045	0.0942848	0.44667
24	Guizhou	贵州	2012	0.182877	0.202117	0.121836	0.442499
24	Guizhou	贵州	2013	0.177048	0.213954	0.122495	0.381126
24	Guizhou	贵州	2014	0.212869	0.231731	0.162741	0.383912
24	Guizhou	贵州	2015	0.231414	0.230376	0.185991	0.409207
24	Guizhou	贵州	2016	0.234716	0.225699	0.198511	0.404479
24	Guizhou	贵州	2017	0.244488	0.2169	0.217475	0.423359
24	Guizhou	贵州	2018	0.263213	0.230343	0.236646	0.41784
24	Guizhou	贵州	2019	0.268545	0.232758	0.245507	0.41141
25	Yunnan	云南	2010	0.275058	0.326926	0.168606	0.372249
25	Yunnan	云南	2011	0.315221	0.314583	0.180257	0.555048
25	Yunnan	云南	2012	0.304644	0.31778	0.203886	0.437288
25	Yunnan	云南	2013	0.353983	0.332579	0.22976	0.546046
25	Yunnan	云南	2014	0.380567	0.331811	0.250723	0.611267
25	Yunnan	云南	2015	0.366034	0.338133	0.269682	0.479249
25	Yunnan	云南	2016	0.401795	0.344014	0.289594	0.568891
25	Yunnan	云南	2017	0.422811	0.34395	0.304532	0.623173
25	Yunnan	云南	2018	0.443275	0.362027	0.316493	0.630963
25	Yunnan	云南	2019	0.419376	0.339006	0.339592	0.530441
27	Shaanxi	陕西	2010	0.179447	0.180848	0.0972156	0.552404
27	Shaanxi	陕西	2011	0.210389	0.183274	0.124111	0.612307
27	Shaanxi	陕西	2012	0.203153	0.177388	0.135063	0.568432
27	Shaanxi	陕西	2013	0.211169	0.191252	0.149255	0.52726
27	Shaanxi	陕西	2014	0.210878	0.188613	0.15947	0.506811
27	Shaanxi	陕西	2015	0.237026	0.189595	0.16745	0.599031
27	Shaanxi	陕西	2016	0.252575	0.185257	0.18016	0.647113
27	Shaanxi	陕西	2017	0.268849	0.184314	0.225832	0.602565
27	Shaanxi	陕西	2018	0.28578	0.188444	0.239647	0.629695
27	Shaanxi	陕西	2019	0.313382	0.187349	0.264767	0.689498
28	Gansu	甘肃	2010	0.135891	0.180239	0.10168	0.349447
28	Gansu	甘肃	2011	0.169679	0.182498	0.106816	0.479308
28	Gansu	甘肃	2012	0.177248	0.186187	0.125649	0.453093
28	Gansu	甘肃	2013	0.171607	0.205324	0.136964	0.343853
28	Gansu	甘肃	2014	0.21508	0.22371	0.144666	0.463861
28	Gansu	甘肃	2015	0.200781	0.222206	0.154517	0.379046
28	Gansu	甘肃	2016	0.233351	0.21866	0.178253	0.47148
28	Gansu	甘肃	2017	0.243814	0.219528	0.199975	0.4586
28	Gansu	甘肃	2018	0.267866	0.226663	0.213392	0.509747
28	Gansu	甘肃	2019	0.301567	0.225593	0.223802	0.634949
29	Qinhai	青海	2010	0.44962	0.49138	0.294161	0.347931
29	Qinhai	青海	2011	0.419947	0.485123	0.249853	0.3501
29	Qinhai	青海	2012	0.452341	0.526227	0.257976	0.35501
29	Qinhai	青海	2013	0.447889	0.516256	0.261709	0.35401
29	Qinhai	青海	2014	0.501475	0.550832	0.270885	0.468734
29	Qinhai	青海	2015	0.444152	0.495161	0.278414	0.354051
29	Qinhai	青海	2016	0.487178	0.499996	0.319349	0.423932
29	Qinhai	青海	2017	0.521759	0.535597	0.332604	0.440847
29	Qinhai	青海	2018	0.546747	0.584401	0.362273	0.334631
29	Qinhai	青海	2019	0.573062	0.569914	0.38291	0.438696
30	Ningxia	宁夏	2010	0.0949968	0.113753	0.0758765	0.425581
30	Ningxia	宁夏	2011	0.100773	0.112901	0.126426	0.321498
30	Ningxia	宁夏	2012	0.112207	0.114471	0.0955494	0.448384
30	Ningxia	宁夏	2013	0.107194	0.108448	0.111374	0.402014
30	Ningxia	宁夏	2014	0.132592	0.107116	0.121886	0.490905
30	Ningxia	宁夏	2015	0.134506	0.104622	0.133866	0.475201
30	Ningxia	宁夏	2016	0.12946	0.103486	0.173003	0.353798
30	Ningxia	宁夏	2017	0.175399	0.0943521	0.22123	0.457436
30	Ningxia	宁夏	2018	0.163011	0.100205	0.203385	0.432454
30	Ningxia	宁夏	2019	0.164739	0.0957111	0.193584	0.478567
31	Xinjiang	新疆	2010	0.194322	0.212684	0.091407	0.542558
31	Xinjiang	新疆	2011	0.157111	0.193996	0.0940017	0.424255
31	Xinjiang	新疆	2012	0.189767	0.194804	0.105733	0.536013
31	Xinjiang	新疆	2013	0.204712	0.202364	0.122137	0.537775
31	Xinjiang	新疆	2014	0.199522	0.1844	0.135155	0.532066
31	Xinjiang	新疆	2015	0.195815	0.194436	0.138721	0.47765
31	Xinjiang	新疆	2016	0.213589	0.203405	0.150855	0.499085
31	Xinjiang	新疆	2017	0.208444	0.209863	0.175966	0.392205
31	Xinjiang	新疆	2018	0.211042	0.20634	0.196094	0.361181
31	Xinjiang	新疆	2019	0.248798	0.21512	0.204824	0.480606

## Sheet: Plotting the results
Green Development Level												Green Wealth Index												Green Growth Index												Green Welfare Index
province	2010	2011	2012	2013	2014	2015	2016	2017	2018	2019		province	2010	2011	2012	2013	2014	2015	2016	2017	2018	2019		province	2010	2011	2012	2013	2014	2015	2016	2017	2018	2019		province	2010	2011	2012	2013	2014	2015	2016	2017	2018	2019		province	Green Development Level
Beijing	0.252552	0.321492	0.298672	0.338997	0.363558	0.409282	0.443893	0.491879	0.486104	0.536329		Beijing	0.063088	0.064845	0.066374	0.079515	0.075741	0.079224	0.080751	0.068273	0.087052	0.083065		Beijing	0.325783	0.407137	0.397865	0.435895	0.470017	0.52023	0.571764	0.65311	0.71017	0.764829		Beijing	0.615417	0.703302	0.622033	0.663814	0.69426	0.755718	0.770055	0.805761	0.577397	0.668516		Beijing	0.536329
Tianjin	0.232954	0.249196	0.268368	0.331903	0.313714	0.36919	0.358681	0.368403	0.343008	0.355471		Tianjin	0.127321	0.127417	0.128663	0.171802	0.169347	0.170582	0.171407	0.166597	0.173054	0.169507		Tianjin	0.224333	0.262124	0.29252	0.328191	0.354623	0.383047	0.414778	0.394084	0.399703	0.419614		Tianjin	0.610218	0.583156	0.585119	0.65023	0.507553	0.675592	0.543734	0.65464	0.50897	0.522298		Tianjin	0.355471
Hebei	0.095657	0.117743	0.146571	0.160447	0.144762	0.153124	0.148523	0.191456	0.208694	0.18571		Hebei	0.097562	0.099372	0.105174	0.103354	0.09991	0.100884	0.102005	0.091711	0.102607	0.099324		Hebei	0.072999	0.08784	0.102629	0.112331	0.118833	0.127805	0.156903	0.176939	0.194063	0.206201		Hebei	0.48228	0.536202	0.608735	0.650066	0.573405	0.584232	0.48459	0.651897	0.652415	0.528207		Hebei	0.18571
Shanxi	0.082827	0.077743	0.105304	0.124462	0.141802	0.12206	0.130937	0.139747	0.170933	0.187596		Shanxi	0.092749	0.095596	0.098361	0.097751	0.096829	0.095674	0.100195	0.091419	0.103651	0.099532		Shanxi	0.054393	0.067589	0.08499	0.095289	0.104544	0.110035	0.123735	0.162941	0.192481	0.19661		Shanxi	0.487795	0.422643	0.491414	0.551138	0.606433	0.50789	0.498507	0.460157	0.486218	0.561038		Shanxi	0.187596
Neimenggu	0.335907	0.345378	0.394668	0.437394	0.388335	0.419365	0.443201	0.454582	0.475859	0.491443		Neimenggu	0.445118	0.450703	0.45958	0.511963	0.482153	0.484581	0.480296	0.478299	0.50854	0.524065		Neimenggu	0.106511	0.119107	0.138224	0.155724	0.166768	0.18052	0.204187	0.194971	0.214767	0.223993		Neimenggu	0.466565	0.459665	0.602783	0.596756	0.435633	0.530274	0.586293	0.666525	0.622695	0.623294		Neimenggu	0.491443
Liaoning	0.261807	0.244087	0.302391	0.354357	0.329845	0.317791	0.322622	0.317951	0.331578	0.323454		Liaoning	0.280572	0.275077	0.283015	0.330761	0.312049	0.315867	0.293494	0.290874	0.296404	0.30019		Liaoning	0.12523	0.147929	0.177321	0.199157	0.194891	0.177766	0.206904	0.21898	0.243086	0.241623		Liaoning	0.559303	0.437145	0.596045	0.632878	0.588851	0.569282	0.578448	0.53367	0.515267	0.472271		Liaoning	0.323454
Jilin	0.311259	0.316426	0.329897	0.350202	0.351218	0.368238	0.380323	0.404963	0.394122	0.395852		Jilin	0.383337	0.37004	0.383452	0.401347	0.387435	0.3923	0.407459	0.4204	0.404603	0.435961		Jilin	0.112143	0.116326	0.134023	0.157019	0.152236	0.15642	0.187541	0.195839	0.207841	0.194559		Jilin	0.519101	0.569055	0.544186	0.522953	0.579696	0.630294	0.55921	0.609755	0.57547	0.528271		Jilin	0.395852
Heilongjiang	0.470945	0.433055	0.448522	0.515825	0.526558	0.539937	0.544099	0.519548	0.556948	0.571984		Heilongjiang	0.603631	0.606618	0.623292	0.667809	0.665089	0.665775	0.677725	0.654095	0.679978	0.713131		Heilongjiang	0.076569	0.075725	0.08804	0.105848	0.113324	0.114455	0.135901	0.149116	0.165366	0.162734		Heilongjiang	0.690455	0.51621	0.504936	0.629493	0.665295	0.719667	0.647925	0.572086	0.621423	0.600233		Heilongjiang	0.571984
Shanghai	0.518588	0.544948	0.548486	0.62926	0.625929	0.650378	0.699016	0.795343	0.823904	0.849927		Shanghai	0.432383	0.429787	0.427518	0.528552	0.530369	0.530402	0.528072	0.567668	0.577129	0.577255		Shanghai	0.420561	0.443586	0.454416	0.46762	0.500635	0.564105	0.650505	0.715339	0.767728	0.809877		Shanghai	0.491758	0.555822	0.549679	0.584515	0.478282	0.420657	0.417054	0.561388	0.524017	0.52883		Shanghai	0.849927
Jiangsu	0.315652	0.348146	0.357518	0.390279	0.431949	0.469986	0.479782	0.517817	0.565532	0.57308		Jiangsu	0.258029	0.257452	0.256465	0.32752	0.332153	0.334629	0.330494	0.302741	0.303838	0.299104		Jiangsu	0.258853	0.314898	0.352945	0.347263	0.380325	0.421351	0.479382	0.557867	0.60557	0.63297		Jiangsu	0.5131	0.51228	0.457199	0.414257	0.499282	0.553556	0.457117	0.499834	0.583487	0.558852		Jiangsu	0.57308
Zhejiang	0.288235	0.293098	0.315429	0.34621	0.373766	0.36704	0.403417	0.407919	0.45683	0.491532		Zhejiang	0.276143	0.257351	0.278567	0.283295	0.289002	0.294643	0.288012	0.255122	0.257003	0.268089		Zhejiang	0.221855	0.243486	0.26146	0.278098	0.294996	0.332155	0.392568	0.446784	0.527403	0.567763		Zhejiang	0.436549	0.455249	0.44663	0.526052	0.587706	0.44467	0.466933	0.439146	0.439833	0.456473		Zhejiang	0.491532
Anhui	0.146027	0.182737	0.19296	0.217204	0.222257	0.240357	0.280062	0.302014	0.294965	0.303616		Anhui	0.212611	0.20512	0.20831	0.223058	0.228463	0.232419	0.239281	0.220687	0.226482	0.216159		Anhui	0.077812	0.086653	0.101116	0.115256	0.13483	0.164059	0.218111	0.251091	0.285816	0.262179		Anhui	0.364266	0.525255	0.523648	0.552003	0.507799	0.500319	0.515415	0.579626	0.441077	0.570676		Anhui	0.303616
Fujian	0.294597	0.243129	0.296483	0.34161	0.33924	0.364682	0.38238	0.34702	0.383838	0.400516		Fujian	0.30443	0.264956	0.296747	0.310373	0.310294	0.313997	0.339148	0.285874	0.276444	0.298405		Fujian	0.195317	0.187835	0.225632	0.236001	0.254004	0.277106	0.320964	0.324075	0.348039	0.385924		Fujian	0.453292	0.35752	0.404373	0.538339	0.481009	0.522807	0.414766	0.402116	0.52959	0.441754		Fujian	0.400516
Jiangxi	0.295644	0.284539	0.309783	0.263658	0.266808	0.309305	0.328918	0.331656	0.353737	0.357565		Jiangxi	0.370511	0.332431	0.374512	0.309983	0.317901	0.328745	0.333826	0.314119	0.341883	0.36916		Jiangxi	0.099046	0.099572	0.127407	0.128546	0.142659	0.162698	0.183525	0.194652	0.2	0.230205		Jiangxi	0.520767	0.578961	0.497878	0.474824	0.429285	0.534266	0.552237	0.591588	0.596155	0.456258		Jiangxi	0.357565
Shandong	0.180782	0.164983	0.199363	0.203957	0.211505	0.240636	0.293749	0.297845	0.304872	0.290869		Shandong	0.13428	0.134391	0.134727	0.144468	0.143932	0.145249	0.136604	0.128712	0.133351	0.128088		Shandong	0.130355	0.14698	0.170363	0.202798	0.220628	0.242043	0.293043	0.324213	0.369315	0.322695		Shandong	0.604737	0.490954	0.581246	0.489007	0.47739	0.546762	0.673548	0.632783	0.532796	0.607617		Shandong	0.290869
Henan	0.116266	0.111116	0.140274	0.154802	0.152141	0.176997	0.184722	0.206698	0.198799	0.23101		Henan	0.113843	0.108746	0.108187	0.107896	0.110799	0.113403	0.114193	0.098746	0.106814	0.098936		Henan	0.066909	0.074881	0.088715	0.100251	0.112021	0.124897	0.15318	0.175401	0.207467	0.221898		Henan	0.543019	0.513919	0.608581	0.643648	0.592801	0.661865	0.619926	0.703368	0.561512	0.689049		Henan	0.23101
Hubei	0.211713	0.236742	0.219025	0.284129	0.296715	0.297606	0.347244	0.338254	0.361751	0.376657		Hubei	0.228905	0.213585	0.216974	0.253956	0.257804	0.264509	0.276274	0.262864	0.255714	0.244931		Hubei	0.184283	0.189471	0.215381	0.224973	0.255694	0.272948	0.305771	0.335859	0.355094	0.364275		Hubei	0.330557	0.471688	0.315772	0.473581	0.438078	0.377778	0.478369	0.3982	0.472489	0.545354		Hubei	0.376657
Hunan	0.243082	0.25029	0.249212	0.254764	0.305131	0.323743	0.326057	0.354344	0.332596	0.360922		Hunan	0.288473	0.271726	0.295097	0.29171	0.296275	0.301069	0.310258	0.299102	0.282317	0.3041		Hunan	0.145051	0.141293	0.174536	0.186185	0.21148	0.235421	0.272406	0.280461	0.281126	0.309276		Hunan	0.401951	0.491556	0.33313	0.336968	0.481029	0.487252	0.374591	0.510771	0.4606	0.450338		Hunan	0.360922
Guangdong	0.249914	0.279468	0.304074	0.333398	0.352616	0.369251	0.426593	0.444878	0.497726	0.526296		Guangdong	0.247382	0.237255	0.24382	0.282387	0.270777	0.274909	0.262136	0.244755	0.251103	0.249765		Guangdong	0.26397	0.278019	0.303341	0.340827	0.333448	0.373839	0.472713	0.546611	0.622721	0.675315		Guangdong	0.238812	0.361996	0.386112	0.307924	0.445547	0.401903	0.434102	0.371652	0.38881	0.381797		Guangdong	0.526296
Guangxi	0.205339	0.210523	0.221556	0.244027	0.257829	0.308188	0.281313	0.296632	0.301049	0.3		Guangxi	0.302785	0.288027	0.309319	0.325328	0.318723	0.332776	0.321147	0.32046	0.313665	0.315639		Guangxi	0.137242	0.138907	0.160946	0.163486	0.195072	0.226396	0.239483	0.246131	0.231666	0.229862		Guangxi	0.214206	0.274989	0.205461	0.252673	0.25016	0.351324	0.231236	0.283719	0.36051	0.354935		Guangxi	0.3
Hainan	0.305954	0.319831	0.328076	0.35799	0.313128	0.319087	0.387183	0.342803	0.411908	0.382753		Hainan	0.371777	0.372853	0.349511	0.381451	0.359625	0.326179	0.370158	0.322828	0.336987	0.302566		Hainan	0.217882	0.192083	0.199968	0.211606	0.225926	0.227608	0.295677	0.30871	0.332813	0.366637		Hainan	0.252262	0.378114	0.460726	0.471638	0.297747	0.415306	0.413552	0.318016	0.520829	0.401552		Hainan	0.382753
Chongqing	0.219435	0.233464	0.268793	0.266399	0.289866	0.284844	0.313735	0.311947	0.302291	0.324667		Chongqing	0.202814	0.204892	0.203164	0.224143	0.23109	0.221024	0.225978	0.216406	0.219752	0.216911		Chongqing	0.163609	0.183754	0.218349	0.213325	0.242107	0.262777	0.287667	0.299455	0.305183	0.323562		Chongqing	0.493348	0.496936	0.568023	0.510619	0.51955	0.472028	0.520858	0.50947	0.442151	0.501395		Chongqing	0.324667
Sichuan	0.284955	0.305445	0.337056	0.329251	0.343766	0.385633	0.375369	0.40205	0.435333	0.436163		Sichuan	0.315531	0.311178	0.323296	0.329033	0.321677	0.315472	0.320523	0.294664	0.311997	0.306671		Sichuan	0.187585	0.203995	0.230857	0.252702	0.275518	0.309152	0.349731	0.389703	0.396328	0.39323		Sichuan	0.399058	0.459412	0.494681	0.386609	0.412321	0.527684	0.361715	0.449361	0.530034	0.557024		Sichuan	0.436163
Guizhou	0.157234	0.15721	0.182877	0.177048	0.212869	0.231414	0.234716	0.244488	0.263213	0.268545		Guizhou	0.203224	0.186045	0.202117	0.213954	0.231731	0.230376	0.225699	0.2169	0.230343	0.232757		Guizhou	0.084756	0.094285	0.121836	0.122495	0.16274	0.185991	0.198511	0.217475	0.236646	0.245507		Guizhou	0.422604	0.44667	0.442499	0.381126	0.383912	0.409207	0.404479	0.423359	0.41784	0.41141		Guizhou	0.268545
Yunnan	0.275058	0.315221	0.304644	0.353983	0.380567	0.366034	0.401795	0.422811	0.443275	0.419376		Yunnan	0.326926	0.314583	0.31778	0.332579	0.331811	0.338133	0.344014	0.34395	0.362027	0.339006		Yunnan	0.168606	0.180257	0.203886	0.22976	0.250723	0.269682	0.289594	0.304532	0.316493	0.339592		Yunnan	0.372249	0.555048	0.437288	0.546046	0.611267	0.479249	0.568892	0.623173	0.630963	0.530441		Yunnan	0.419376
Shaanxi	0.179447	0.210389	0.203153	0.211169	0.210878	0.237026	0.252575	0.268849	0.28578	0.313382		Shaanxi	0.180848	0.183274	0.177388	0.191252	0.188613	0.189595	0.185257	0.184314	0.188444	0.187349		Shaanxi	0.097216	0.124112	0.135063	0.149255	0.15947	0.16745	0.180159	0.225832	0.239647	0.264767		Shaanxi	0.552404	0.612307	0.568432	0.52726	0.506811	0.599031	0.647113	0.602565	0.629695	0.689498		Shaanxi	0.313382
Gansu	0.135891	0.169679	0.177248	0.171607	0.21508	0.200781	0.233351	0.243814	0.267866	0.301567		Gansu	0.180239	0.182498	0.186187	0.205324	0.22371	0.222206	0.21866	0.219528	0.226663	0.225593		Gansu	0.10168	0.106816	0.125649	0.136964	0.144666	0.154517	0.178253	0.199975	0.213392	0.223802		Gansu	0.349447	0.479308	0.453093	0.343853	0.463861	0.379046	0.47148	0.4586	0.509747	0.634949		Gansu	0.301567
Qinghai	0.44962	0.419947	0.452341	0.447889	0.501475	0.444152	0.487178	0.521759	0.546747	0.573062		Qinghai	0.49138	0.485123	0.526227	0.516256	0.550833	0.495161	0.499996	0.535597	0.584401	0.569914		Qinghai	0.294161	0.249853	0.257977	0.261709	0.270885	0.278414	0.319349	0.332604	0.362273	0.38291		Qinghai	0.347931	0.3501	0.35501	0.35401	0.468734	0.354051	0.423932	0.440847	0.334631	0.438696		Qinghai	0.573062
Ningxia	0.094997	0.100773	0.112206	0.107194	0.132592	0.134506	0.12946	0.175399	0.163011	0.164739		Ningxia	0.113753	0.112901	0.114471	0.108448	0.107115	0.104622	0.103487	0.094352	0.100205	0.095711		Ningxia	0.075876	0.126426	0.095549	0.111374	0.121886	0.133866	0.173003	0.221231	0.203386	0.193584		Ningxia	0.425581	0.321498	0.448384	0.402014	0.490905	0.475201	0.353798	0.457436	0.432454	0.478568		Ningxia	0.164739
Xinjiang	0.194321	0.157111	0.189767	0.204712	0.199522	0.195815	0.213589	0.208444	0.211042	0.248798		Xinjiang	0.212684	0.193996	0.194804	0.202364	0.1844	0.194436	0.203405	0.209863	0.20634	0.21512		Xinjiang	0.091407	0.094002	0.105733	0.122138	0.135155	0.138721	0.150855	0.175966	0.196094	0.204824		Xinjiang	0.542558	0.424255	0.536012	0.537775	0.532066	0.47765	0.499085	0.392205	0.361181	0.480606		Xinjiang	0.248798
																																																	0.384763
[truncated: 3 more columns]

## Sheet: subregional mapping
Green Development Level							Green Wealth Index						Green Growth Index						Green Welfare Index
year	Eastern Region	Central Region	Western Region	Northeast Region			year	Eastern Region	Central Region	Western Region	Northeast Region		year	Eastern Region	Central Region	Western Region	Northeast Region		year	Eastern Region	Central Region	Western Region	Northeast Region
2010	0.273489	0.182593	0.2302	0.348004			2010	0.231239	0.217849	0.270482	0.422513		2010	0.233191	0.104582	0.13715	0.104647		2010	0.469842	0.441393	0.416905	0.58962
2011	0.288203	0.190528	0.238649	0.331189			2011	0.224568	0.204534	0.264838	0.417245		2011	0.256399	0.10991	0.14741	0.113327		2011	0.493459	0.50067	0.443653	0.50747
2012	0.306304	0.20276	0.258574	0.36027			2012	0.228757	0.216907	0.27403	0.42992		2012	0.276114	0.132024	0.163097	0.133128		2012	0.510185	0.461737	0.464697	0.548389
2013	0.343405	0.216503	0.268243	0.406795			2013	0.261272	0.214059	0.287331	0.466639		2013	0.296063	0.14175	0.174448	0.154008		2013	0.529584	0.50536	0.439885	0.595108
2014	0.347017	0.230809	0.284798	0.40254			2014	0.258115	0.218012	0.288351	0.454858		2014	0.315343	0.160205	0.193181	0.153484		2014	0.504218	0.509238	0.461384	0.611281
2015	0.371266	0.245011	0.291614	0.408655			2015	0.25707	0.222636	0.284398	0.457981		2015	0.346929	0.178343	0.209771	0.149547		2015	0.53212	0.511562	0.459522	0.639748
2016	0.402322	0.266323	0.306026	0.415681			2016	0.260879	0.229004	0.284406	0.459559		2016	0.40483	0.209455	0.233708	0.176782		2016	0.507545	0.506507	0.460807	0.595194
2017	0.420536	0.278786	0.322798	0.414154			2017	0.243428	0.214489	0.283121	0.455123		2017	0.444773	0.233401	0.255261	0.187978		2017	0.533723	0.540618	0.482478	0.571837
2018	0.448242	0.285463	0.335951	0.427549			2018	0.249857	0.219477	0.295671	0.460328		2018	0.487752	0.253664	0.26508	0.205431		2018	0.525814	0.503008	0.479264	0.57072
2019	0.459248	0.302894	0.349249	0.43043			2019	0.247517	0.222136	0.293521	0.483094		2019	0.515182	0.264074	0.275058	0.199639		2019	0.50959	0.545452	0.518256	0.533592
averages	0.366003	0.240167	0.28861	0.394527			averages	0.24627	0.21791	0.282615	0.450726		averages	0.357658	0.178741	0.205417	0.157797		averages	0.511608	0.502555	0.462685	0.576296
National average
year	Green Development Level	Green Wealth Index	Green Growth Index	Green Welfare Index
2010	0.246889	0.262078	0.1594	0.45672
2011	0.254797	0.254595	0.172831	0.47804
2012	0.273491	0.263103	0.191558	0.487637
2013	0.296804	0.281921	0.206403	0.498402
2014	0.306514	0.280855	0.223337	0.500222
2015	0.320548	0.280295	0.243182	0.512152
2016	0.341149	0.282998	0.280205	0.498965
2017	0.35571	0.273364	0.307332	0.520124
2018	0.372444	0.281626	0.331056	0.508675
2019	0.384763	0.282867	0.345361	0.52234
annual rate of growth	0.0505342	0.00851779	0.0897063	0.0150283
Growth margin	0.558447	0.0793246	1.16663	0.143677
Green Development Level							Green Wealth Index						Green Growth Index						Green Welfare Index
year	Eastern Region	Central Region	Western Region	Northeast Region			year	Eastern Region	Central Region	Western Region	Northeast Region		year	Eastern Region	Central Region	Western Region	Northeast Region		year	Eastern Region	Central Region	Western Region	Northeast Region
2010	0.273489	0.182593	0.2302	0.348004			2010	0.231239	0.217849	0.270482	0.422513		2010	0.233191	0.104582	0.13715	0.104647		2010	0.469842	0.441393	0.416905	0.58962
2011	0.288203	0.190528	0.238649	0.331189			2011	0.224568	0.204534	0.264838	0.417245		2011	0.256399	0.10991	0.14741	0.113327		2011	0.493459	0.50067	0.443653	0.50747
2012	0.306304	0.20276	0.258574	0.36027			2012	0.228757	0.216907	0.27403	0.42992		2012	0.276114	0.132024	0.163097	0.133128		2012	0.510185	0.461737	0.464697	0.548389
2013	0.343405	0.216503	0.268243	0.406795			2013	0.261272	0.214059	0.287331	0.466639		2013	0.296063	0.14175	0.174448	0.154008		2013	0.529584	0.50536	0.439885	0.595108
2014	0.347017	0.230809	0.284798	0.40254			2014	0.258115	0.218012	0.288351	0.454858		2014	0.315343	0.160205	0.193181	0.153484		2014	0.504218	0.509238	0.461384	0.611281
2015	0.371266	0.245011	0.291614	0.408655			2015	0.25707	0.222636	0.284398	0.457981		2015	0.346929	0.178343	0.209771	0.149547		2015	0.53212	0.511562	0.459522	0.639748
2016	0.402322	0.266323	0.306026	0.415681			2016	0.260879	0.229004	0.284406	0.459559		2016	0.40483	0.209455	0.233708	0.176782		2016	0.507545	0.506507	0.460807	0.595194
2017	0.420536	0.278786	0.322798	0.414154			2017	0.243428	0.214489	0.283121	0.455123		2017	0.444773	0.233401	0.255261	0.187978		2017	0.533723	0.540618	0.482478	0.571837
2018	0.448242	0.285463	0.335951	0.427549			2018	0.249857	0.219477	0.295671	0.460328		2018	0.487752	0.253664	0.26508	0.205431		2018	0.525814	0.503008	0.479264	0.57072
2019	0.459248	0.302894	0.349249	0.43043			2019	0.247517	0.222136	0.293521	0.483094		2019	0.515182	0.264074	0.275058	0.199639		2019	0.50959	0.545452	0.518256	0.533592
annual rate of growth	0.0592831	0.0578472	0.0474044	0.0239002			annual rate of growth	0.00758691	0.00216794	0.00912419	0.0149992		annual rate of growth	0.0920687	0.1084	0.0803909	0.0744062		annual rate of growth	0.00906396	0.0237989	0.0244738	-0.0110328
