# Supplementary material for: Measurement of China’s green development level and its spatial differentiation in the context of carbon neutrality
Source: PLoS One. 2023 Apr 10;18(4):e0284207. doi: 10.1371/journal.pone.0284207 (PMC10085045; doi:10.1371/journal.pone.0284207)
Supplement: S1 Data — (ZIP) [file pone.0284207.s002.zip › Data/Raw data of complex indicators/Carbon emission and its intensity.xlsx]

## Sheet: CO2
id	year	Province	province	CO2 emissions (Million tons)	GDP (one hundred million yuan)	Carbon emission intensity(t/10000yuan)
1	2010	Beijing	北京	105.04	14113.6	0.744247
1	2011	Beijing	北京	95.3108	16251.9	0.586459
1	2012	Beijing	北京	97.998	17879.4	0.548106
1	2013	Beijing	北京	94.071	19800.8	0.475087
1	2014	Beijing	北京	93.2554	21330.8	0.437187
1	2015	Beijing	北京	92.763	23014.6	0.403062
1	2016	Beijing	北京	89.9818	25669.1	0.350545
1	2017	Beijing	北京	85.5605	28014.9	0.305411
1	2018	Beijing	北京	89.5627	30320	0.295391
1	2019	Beijing	北京	88.1554	35371.3	0.249229
2	2010	Tianjin	天津	139.152	9224.46	1.50851
2	2011	Tianjin	天津	154.289	11307.3	1.36451
2	2012	Tianjin	天津	160.325	12893.9	1.24342
2	2013	Tianjin	天津	159.651	14442	1.10546
2	2014	Tianjin	天津	158.105	15726.9	1.00532
2	2015	Tianjin	天津	154.353	16538.2	0.933312
2	2016	Tianjin	天津	148.946	17885.4	0.83278
2	2017	Tianjin	天津	143.991	18549.2	0.776265
2	2018	Tianjin	天津	154.093	18809.6	0.819225
2	2019	Tianjin	天津	158.466	14104.3	1.12353
3	2010	Hebei	河北	681.786	20394.3	3.34302
3	2011	Hebei	河北	760.702	24515.8	3.1029
3	2012	Hebei	河北	751.775	26575	2.82888
3	2013	Hebei	河北	823.113	28443	2.8939
3	2014	Hebei	河北	791.428	29421.2	2.68999
3	2015	Hebei	河北	788.413	29806.1	2.64514
3	2016	Hebei	河北	807.559	32070.4	2.51808
3	2017	Hebei	河北	792.326	34016.3	2.32925
3	2018	Hebei	河北	912.204	36010.3	2.53317
3	2019	Hebei	河北	914.209	35104.5	2.60425
4	2010	Shanxi	山西	443.01	9200.86	4.81488
4	2011	Shanxi	山西	474.816	11237.5	4.22528
4	2012	Shanxi	山西	501.495	12112.8	4.14021
4	2013	Shanxi	山西	508.758	12665.3	4.01694
4	2014	Shanxi	山西	498.323	12761.5	3.90489
4	2015	Shanxi	山西	461.609	12766.5	3.61578
4	2016	Shanxi	山西	474.564	13050.4	3.63639
4	2017	Shanxi	山西	508.588	15528.4	3.27521
4	2018	Shanxi	山西	541.796	16818.1	3.22151
4	2019	Shanxi	山西	566.484	17026.7	3.32703
5	2010	Inner Mongolia	内蒙古	490.622	11672	4.20341
5	2011	Inner Mongolia	内蒙古	616.552	14359.9	4.29357
5	2012	Inner Mongolia	内蒙古	635.165	15880.6	3.99963
5	2013	Inner Mongolia	内蒙古	590.556	16916.5	3.49101
5	2014	Inner Mongolia	内蒙古	600.61	17770.2	3.37987
5	2015	Inner Mongolia	内蒙古	601.546	17831.5	3.3735
5	2016	Inner Mongolia	内蒙古	606.107	18128.1	3.34347
5	2017	Inner Mongolia	内蒙古	656.847	16096.2	4.08076
5	2018	Inner Mongolia	内蒙古	723.569	17289.2	4.18509
5	2019	Inner Mongolia	内蒙古	794.279	17212.5	4.61455
6	2010	Liaoning	辽宁	458.76	18457.3	2.48552
6	2011	Liaoning	辽宁	471.243	22226.7	2.12017
6	2012	Liaoning	辽宁	481.317	24846.4	1.93717
6	2013	Liaoning	辽宁	502.555	27213.2	1.84673
6	2014	Liaoning	辽宁	506.387	28626.6	1.76894
6	2015	Liaoning	辽宁	493.944	28669	1.72292
6	2016	Liaoning	辽宁	480.469	22246.9	2.15971
6	2017	Liaoning	辽宁	496.832	23409.2	2.12238
6	2018	Liaoning	辽宁	520.983	25315.3	2.05798
6	2019	Liaoning	辽宁	533.388	24909.4	2.14131
7	2010	Jilin	吉林	202.648	8667.58	2.338
7	2011	Jilin	吉林	234.433	10568.8	2.21816
7	2012	Jilin	吉林	229.937	11939.2	1.9259
7	2013	Jilin	吉林	223.478	13046.4	1.71295
7	2014	Jilin	吉林	223.314	13803.1	1.61785
7	2015	Jilin	吉林	208.314	14063.1	1.48128
7	2016	Jilin	吉林	201.394	14776.8	1.36291
7	2017	Jilin	吉林	204.336	14944.5	1.3673
7	2018	Jilin	吉林	196.247	15074.6	1.30184
7	2019	Jilin	吉林	203.662	11726.8	1.73672
8	2010	Heilongjiang	黑龙江	224.859	10368.6	2.16865
8	2011	Heilongjiang	黑龙江	254.787	12582	2.02501
8	2012	Heilongjiang	黑龙江	279.462	13691.6	2.04112
8	2013	Heilongjiang	黑龙江	266.449	14454.9	1.84331
8	2014	Heilongjiang	黑龙江	277.887	15039.4	1.84773
8	2015	Heilongjiang	黑龙江	273.278	15083.7	1.81174
8	2016	Heilongjiang	黑龙江	277.681	15386.1	1.80475
8	2017	Heilongjiang	黑龙江	276.911	15902.7	1.74128
8	2018	Heilongjiang	黑龙江	248.036	16361.6	1.51596
8	2019	Heilongjiang	黑龙江	278.211	13612.7	2.04376
9	2010	Shanghai	上海	195.503	17166	1.1389
9	2011	Shanghai	上海	201.495	19195.7	1.04969
9	2012	Shanghai	上海	195.926	20181.7	0.97081
9	2013	Shanghai	上海	207.634	21818.2	0.951655
9	2014	Shanghai	上海	194.22	23567.7	0.824094
9	2015	Shanghai	上海	195.324	25123.5	0.777455
9	2016	Shanghai	上海	194.71	28178.7	0.690983
9	2017	Shanghai	上海	196.154	30633	0.640336
9	2018	Shanghai	上海	190.642	32679.9	0.583362
9	2019	Shanghai	上海	192.912	38155.3	0.505597
10	2010	Jiangsu	江苏	589.821	41425.5	1.42381
10	2011	Jiangsu	江苏	636.938	49110.3	1.29695
10	2012	Jiangsu	江苏	656.742	54058.2	1.21488
10	2013	Jiangsu	江苏	706.624	59753.4	1.18257
10	2014	Jiangsu	江苏	708.242	65088.3	1.08813
10	2015	Jiangsu	江苏	721.655	70116.4	1.02922
10	2016	Jiangsu	江苏	743.044	77388.3	0.96015
10	2017	Jiangsu	江苏	757.88	85869.8	0.882592
10	2018	Jiangsu	江苏	764.049	92595.4	0.825148
10	2019	Jiangsu	江苏	804.594	99631.5	0.80757
11	2010	Zhejiang	浙江	361.12	27722.3	1.30263
11	2011	Zhejiang	浙江	382.706	32318.8	1.18416
11	2012	Zhejiang	浙江	380.758	34665.3	1.09838
11	2013	Zhejiang	浙江	382.429	37756.6	1.01288
11	2014	Zhejiang	浙江	378.778	40173	0.942867
11	2015	Zhejiang	浙江	378.842	42886.5	0.88336
11	2016	Zhejiang	浙江	374.572	47251.4	0.792721
11	2017	Zhejiang	浙江	384.564	51768.3	0.742856
11	2018	Zhejiang	浙江	388.825	56197.1	0.691895
11	2019	Zhejiang	浙江	381.407	62351.7	0.611703
12	2010	Anhui	安徽	271.441	12359.3	2.19625
12	2011	Anhui	安徽	294.086	15300.7	1.92204
12	2012	Anhui	安徽	323.996	17212.1	1.88237
12	2013	Anhui	安徽	356.732	19229.3	1.85515
12	2014	Anhui	安徽	363.274	20848.7	1.74243
12	2015	Anhui	安徽	363.911	22005.6	1.65372
12	2016	Anhui	安徽	376.145	24407.6	1.5411
12	2017	Anhui	安徽	382.216	27018	1.41467
12	2018	Anhui	安徽	398.984	30006.8	1.32964
12	2019	Anhui	安徽	408.064	37114	1.09949
13	2010	Fujian	福建	201.084	14737.1	1.36448
13	2011	Fujian	福建	238.137	17560.2	1.35612
13	2012	Fujian	福建	233.895	19701.8	1.18718
13	2013	Fujian	福建	236.147	21868.5	1.07985
13	2014	Fujian	福建	249.35	24055.8	1.03655
13	2015	Fujian	福建	234.242	25979.8	0.901631
13	2016	Fujian	福建	217.927	28810.6	0.756413
13	2017	Fujian	福建	234.97	32182.1	0.730126
13	2018	Fujian	福建	261.456	35804	0.730242
13	2019	Fujian	福建	278.109	42395	0.655995
14	2010	Jiangxi	江西	151.893	9451.26	1.60712
14	2011	Jiangxi	江西	165.333	11702.8	1.41276
14	2012	Jiangxi	江西	166.157	12948.9	1.28317
14	2013	Jiangxi	江西	202.405	14410.2	1.4046
14	2014	Jiangxi	江西	207.66	15714.6	1.32145
14	2015	Jiangxi	江西	216.136	16723.8	1.29239
14	2016	Jiangxi	江西	219.103	18499	1.1844
14	2017	Jiangxi	江西	228.98	20006.3	1.14454
14	2018	Jiangxi	江西	236.629	21984.8	1.07633
14	2019	Jiangxi	江西	242.308	24757.5	0.978726
15	2010	Shandong	山东	795.492	39169.9	2.03088
15	2011	Shandong	山东	830.768	45361.8	1.83143
15	2012	Shandong	山东	872.906	50013.2	1.74535
15	2013	Shandong	山东	794.206	55230.3	1.43799
15	2014	Shandong	山东	819.064	59426.6	1.37828
15	2015	Shandong	山东	854.463	63002.3	1.35624
15	2016	Shandong	山东	863.426	68024.5	1.26929
15	2017	Shandong	山东	835.819	72634.1	1.15072
15	2018	Shandong	山东	901.647	76469.7	1.17909
15	2019	Shandong	山东	937.117	71067.5	1.31863
16	2010	Henan	河南	513.612	23092.4	2.22416
16	2011	Henan	河南	556.076	26931	2.06482
16	2012	Henan	河南	529.246	29599.3	1.78804
16	2013	Henan	河南	492.902	32191.3	1.53117
16	2014	Henan	河南	544.977	34938.2	1.55983
16	2015	Henan	河南	527.431	37002.2	1.42541
16	2016	Henan	河南	521.472	68024.5	0.766594
16	2017	Henan	河南	501.856	44552.8	1.12643
16	2018	Henan	河南	490.678	48055.9	1.02106
16	2019	Henan	河南	460.631	54259.2	0.848945
17	2010	Hubei	湖北	337.659	15967.6	2.11465
17	2011	Hubei	湖北	384.3	19632.3	1.95749
17	2012	Hubei	湖北	376.94	22250.5	1.69407
17	2013	Hubei	湖北	319.456	24791.8	1.28855
17	2014	Hubei	湖北	320.146	27379.2	1.1693
17	2015	Hubei	湖北	317.997	29550.2	1.07612
17	2016	Hubei	湖北	319.762	32665.4	0.978901
17	2017	Hubei	湖北	331.613	35478.1	0.934698
17	2018	Hubei	湖北	322.366	39366.6	0.818882
17	2019	Hubei	湖北	354.752	45828.3	0.774089
18	2010	Hunan	湖南	262.154	16038	1.63458
18	2011	Hunan	湖南	291.884	19669.6	1.48394
18	2012	Hunan	湖南	291.223	22154.2	1.31453
18	2013	Hunan	湖南	281.202	24621.7	1.14209
18	2014	Hunan	湖南	278.683	27037.3	1.03073
18	2015	Hunan	湖南	292.526	28902.2	1.01212
18	2016	Hunan	湖南	308.09	31551.4	0.97647
18	2017	Hunan	湖南	323.658	33903	0.954659
18	2018	Hunan	湖南	305.971	36425.8	0.839984
18	2019	Hunan	湖南	310.642	39752.1	0.781448
19	2010	Guangong	广东	476.841	46013.1	1.03632
19	2011	Guangong	广东	526.264	53210.3	0.989027
19	2012	Guangong	广东	513.44	57067.9	0.8997
19	2013	Guangong	广东	506.564	62474.8	0.810829
19	2014	Guangong	广东	513.874	67809.9	0.757816
19	2015	Guangong	广东	515.08	72812.6	0.707405
19	2016	Guangong	广东	530.315	80854.9	0.655885
19	2017	Guangong	广东	556.859	89705.2	0.620766
19	2018	Guangong	广东	567.507	97277.8	0.583388
19	2019	Guangong	广东	585.811	107671	0.544075
20	2010	Guangxi	广西	174.605	9569.85	1.82453
20	2011	Guangxi	广西	195.175	11720.9	1.66519
20	2012	Guangxi	广西	208.201	13035.1	1.59723
20	2013	Guangxi	广西	213.714	14449.9	1.479
20	2014	Guangxi	广西	212.203	15672.9	1.35395
20	2015	Guangxi	广西	203.065	16803.1	1.2085
20	2016	Guangxi	广西	216.804	18317.6	1.18358
20	2017	Guangxi	广西	227.892	18523.3	1.2303
20	2018	Guangxi	广西	231.833	20352.5	1.13909
20	2019	Guangxi	广西	246.717	21237.1	1.16173
21	2010	Hainan	海南	28.9259	2064.5	1.40111
21	2011	Hainan	海南	34.9217	2522.66	1.38432
21	2012	Hainan	海南	37.2642	2855.54	1.30498
21	2013	Hainan	海南	39.4744	3177.56	1.24229
21	2014	Hainan	海南	40.7361	3500.72	1.16365
21	2015	Hainan	海南	42.2815	3702.76	1.14189
21	2016	Hainan	海南	39.8546	4053.2	0.983287
21	2017	Hainan	海南	42.1566	4462.54	0.944677
21	2018	Hainan	海南	42.1937	4832.05	0.873205
21	2019	Hainan	海南	43.0671	5308.93	0.81122
22	2010	Chongqing	重庆	145.416	7925.58	1.83477
22	2011	Chongqing	重庆	166.606	10011.4	1.66416
22	2012	Chongqing	重庆	171.646	11409.6	1.5044
22	2013	Chongqing	重庆	149.122	12783.3	1.16654
22	2014	Chongqing	重庆	162.897	14262.6	1.14213
22	2015	Chongqing	重庆	164.197	15717.3	1.04469
22	2016	Chongqing	重庆	156.582	17740.6	0.88262
22	2017	Chongqing	重庆	160.55	19424.7	0.826525
22	2018	Chongqing	重庆	160.794	20363.2	0.78963
22	2019	Chongqing	重庆	156.255	23605.8	0.661935
23	2010	Sichuan	四川	304.461	17185.5	1.77162
23	2011	Sichuan	四川	308.647	21026.7	1.46788
23	2012	Sichuan	四川	338.287	23872.8	1.41704
23	2013	Sichuan	四川	351.769	26392.1	1.33286
23	2014	Sichuan	四川	351.48	28536.7	1.23168
23	2015	Sichuan	四川	332.377	30053.1	1.10597
23	2016	Sichuan	四川	319.098	32934.5	0.968887
23	2017	Sichuan	四川	318.841	36980.2	0.862194
23	2018	Sichuan	四川	296.31	40678.1	0.728426
23	2019	Sichuan	四川	315.163	46615.8	0.676086
24	2010	Guizhou	贵州	192.423	4602.16	4.18114
24	2011	Guizhou	贵州	212.56	5701.84	3.72792
24	2012	Guizhou	贵州	232.278	6852.2	3.38983
24	2013	Guizhou	贵州	235.471	8086.86	2.91177
24	2014	Guizhou	贵州	233.311	9266.39	2.51782
24	2015	Guizhou	贵州	234.981	10502.6	2.23736
24	2016	Guizhou	贵州	250.966	11776.7	2.13104
24	2017	Guizhou	贵州	257.658	13540.8	1.90283
24	2018	Guizhou	贵州	252.991	14806.5	1.70865
24	2019	Guizhou	贵州	261.129	16769.3	1.55719
25	2010	Yunnan	云南	198.126	7224.18	2.74254
25	2011	Yunnan	云南	209.161	8893.12	2.35194
25	2012	Yunnan	云南	215.818	10309.5	2.09339
25	2013	Yunnan	云南	211.507	11832.3	1.78754
25	2014	Yunnan	云南	199.73	12814.6	1.55861
25	2015	Yunnan	云南	179.816	13619.2	1.32031
25	2016	Yunnan	云南	183.885	14788.4	1.24344
25	2017	Yunnan	云南	199.009	16376.3	1.21523
25	2018	Yunnan	云南	212.244	17881.1	1.18697
25	2019	Yunnan	云南	185.956	23223.8	0.800713
26	2010	Shaanxi	陕西	225.257	10123.5	2.22509
26	2011	Shaanxi	陕西	247.483	12512.3	1.97792
26	2012	Shaanxi	陕西	268.677	14453.7	1.85888
26	2013	Shaanxi	陕西	273.347	16205.5	1.68675
26	2014	Shaanxi	陕西	285.344	17689.9	1.61303
26	2015	Shaanxi	陕西	284.025	18021.9	1.576
26	2016	Shaanxi	陕西	272.289	19399.6	1.40358
26	2017	Shaanxi	陕西	274.03	21898.8	1.25135
26	2018	Shaanxi	陕西	276.174	24438.3	1.13009
26	2019	Shaanxi	陕西	296.273	25793.2	1.14865
27	2010	Gansu	甘肃	127.587	4120.75	3.09621
27	2011	Gansu	甘肃	140.316	5020.37	2.79493
27	2012	Gansu	甘肃	154.249	5650.2	2.72997
27	2013	Gansu	甘肃	160.899	6330.69	2.54157
27	2014	Gansu	甘肃	164.619	6836.82	2.40783
27	2015	Gansu	甘肃	160.085	6790.32	2.35755
27	2016	Gansu	甘肃	153.935	7200.37	2.13788
27	2017	Gansu	甘肃	151.959	7459.9	2.03701
27	2018	Gansu	甘肃	162.99	8246.07	1.97658
27	2019	Gansu	甘肃	164.488	8718.3	1.8867
28	2010	Qinhai	青海	32.0113	1350.43	2.37045
28	2011	Qinhai	青海	36.8549	1670.44	2.2063
28	2012	Qinhai	青海	44.9079	1893.54	2.37164
28	2013	Qinhai	青海	48.1494	2122.06	2.26899
28	2014	Qinhai	青海	48.7532	2303.32	2.11665
28	2015	Qinhai	青海	51.3564	2417.05	2.12475
28	2016	Qinhai	青海	56.6717	2572.49	2.20299
28	2017	Qinhai	青海	53.4862	2624.83	2.0377
28	2018	Qinhai	青海	51.938	2865.23	1.8127
28	2019	Qinhai	青海	51.7524	2965.95	1.74488
29	2010	Ningxia	宁夏	97.9152	1689.65	5.795
29	2011	Ningxia	宁夏	139.838	2102.21	6.65195
29	2012	Ningxia	宁夏	136.586	2341.29	5.83379
29	2013	Ningxia	宁夏	144.108	2577.57	5.59085
29	2014	Ningxia	宁夏	144.573	2752.1	5.25319
29	2015	Ningxia	宁夏	141.821	2911.77	4.87061
29	2016	Ningxia	宁夏	139.493	3443.56	4.05084
29	2017	Ningxia	宁夏	178.624	28014.9	0.637603
29	2018	Ningxia	宁夏	191.589	3705.18	5.17084
29	2019	Ningxia	宁夏	212.414	3748.48	5.66667
30	2010	Xinjiang	新疆	169.464	5437.47	3.1166
30	2011	Xinjiang	新疆	206.387	6610.05	3.12232
30	2012	Xinjiang	新疆	256.081	7505.31	3.412
30	2013	Xinjiang	新疆	296.459	8443.84	3.51095
30	2014	Xinjiang	新疆	332.082	9273.46	3.58099
30	2015	Xinjiang	新疆	345.73	9324.8	3.70764
30	2016	Xinjiang	新疆	373.613	9649.7	3.87176
30	2017	Xinjiang	新疆	407.756	10882	3.74707
30	2018	Xinjiang	新疆	421.536	12199.1	3.45547
30	2019	Xinjiang	新疆	455.275	13597.1	3.34832
