# Supplementary material for: Measurement of China’s green development level and its spatial differentiation in the context of carbon neutrality
Source: PLoS One. 2023 Apr 10;18(4):e0284207. doi: 10.1371/journal.pone.0284207 (PMC10085045; doi:10.1371/journal.pone.0284207)
Supplement: S1 Data — (ZIP) [file pone.0284207.s002.zip › Data/Raw data of complex indicators/Cultivated land area per capita + forest area per capita.xlsx]

## Sheet: Sheet1
				Cultivated land area (ha)	Forest area (ha)	Total population (104 people)		A12 Arable land area per capita (hm2/person)	A13 Forest area per capita (hm2/person)			hm2=ha
ID	Province	Province	Year	耕地面积（公顷）	森林面积（公顷）	总人口（万人）		A12人均耕地面积（hm2/人）	A13人均森林面积（hm2/人）
1	Beijing	北京	2010	223912	520500	1961.24		0.0114169	0.0265393
1	Beijing	北京	2011	222044	520500	2024		0.0109706	0.0257164
1	Beijing	北京	2012	220977	520500	2078		0.0106341	0.0250481
1	Beijing	北京	2013	221244	588100	2125		0.0104115	0.0276753
1	Beijing	北京	2014	220043	588100	2171		0.0101356	0.0270889
1	Beijing	北京	2015	219443	588100	2188		0.0100294	0.0268784
1	Beijing	北京	2016	216442	588100	2195		0.0098607	0.0267927
1	Beijing	北京	2017	155017	588100	2194		0.0070655	0.0268049
1	Beijing	北京	2018	155017	718200	2192		0.007072	0.0327646
1	Beijing	北京	2019	93593.4	718200	2190		0.0042737	0.0327945
2	Tianjin	天津	2010	443955	93200	1293.82		0.0343135	0.0072035
2	Tianjin	天津	2011	441287	93200	1341		0.0329073	0.00695
2	Tianjin	天津	2012	439486	93200	1378		0.0318931	0.0067634
2	Tianjin	天津	2013	438552	111600	1410		0.031103	0.0079149
2	Tianjin	天津	2014	437419	111600	1429		0.0306101	0.0078097
2	Tianjin	天津	2015	437085	111600	1439		0.0303742	0.0077554
2	Tianjin	天津	2016	437152	111600	1443		0.0302947	0.0077339
2	Tianjin	天津	2017	383438	111600	1410		0.0271942	0.0079149
2	Tianjin	天津	2018	383438	136400	1383		0.0277251	0.0098626
2	Tianjin	天津	2019	329725	136400	1385		0.0238068	0.0098484
3	Hebei	河北	2010	6554676	4183300	7185.42		0.0912219	0.0582193
3	Hebei	河北	2011	6568283	4183300	7232		0.0908225	0.0578443
3	Hebei	河北	2012	6561613	4183300	7262		0.0903555	0.0576053
3	Hebei	河北	2013	6554476	4393300	7288		0.0899352	0.0602813
3	Hebei	河北	2014	6538735	4393300	7323		0.0892904	0.0599932
3	Hebei	河北	2015	6528730	4393300	7345		0.0888867	0.0598135
3	Hebei	河北	2016	6523727	4393300	7375		0.0884573	0.0595702
3	Hebei	河北	2017	6280459	4393300	7409		0.084768	0.0592968
3	Hebei	河北	2018	6280459	5026900	7426		0.0845739	0.0676932
3	Hebei	河北	2019	6037191	5026900	7447		0.0810688	0.0675023
4	Shanxi	山西	2010	4066232	2211100	3571.21		0.113862	0.0619146
4	Shanxi	山西	2011	4066566	2211100	3562		0.114165	0.0620747
4	Shanxi	山西	2012	4066232	2211100	3548		0.114606	0.0623196
4	Shanxi	山西	2013	4063764	2824100	3535		0.114958	0.0798897
4	Shanxi	山西	2014	4058895	2824100	3528		0.115048	0.0800482
4	Shanxi	山西	2015	4060830	2824100	3519		0.115397	0.0802529
4	Shanxi	山西	2016	4058829	2824100	3514		0.115504	0.0803671
4	Shanxi	山西	2017	3965132	2824100	3510		0.112967	0.0804587
4	Shanxi	山西	2018	3965132	3210900	3502		0.113225	0.0916876
4	Shanxi	山西	2019	3871435	3210900	3497		0.110707	0.0918187
5	Inner Mongolia	内蒙古	2010	9192260	23700000	2470.63		0.372061	0.959269
5	Inner Mongolia	内蒙古	2011	9193994	23700000	2470		0.372227	0.959514
5	Inner Mongolia	内蒙古	2012	9191527	23700000	2464		0.373033	0.961851
5	Inner Mongolia	内蒙古	2013	9203400	24900000	2455		0.374884	1.01426
5	Inner Mongolia	内蒙古	2014	9235282	24900000	2449		0.377104	1.01674
5	Inner Mongolia	内蒙古	2015	9242619	24900000	2440		0.378796	1.02049
5	Inner Mongolia	内蒙古	2016	9262563	24900000	2436		0.380237	1.02217
5	Inner Mongolia	内蒙古	2017	10381282	24900000	2433		0.427456	1.02343
5	Inner Mongolia	内蒙古	2018	10381282	26100000	2422		0.429397	1.07762
5	Inner Mongolia	内蒙古	2019	11500000	26100000	2415		0.476191	1.08075
6	Liaoning	辽宁	2010	5033716	5119800	4374.63		0.115066	0.117034
6	Liaoning	辽宁	2011	5015707	5119800	4379		0.11454	0.116917
6	Liaoning	辽宁	2012	5001366	5119800	4375		0.114317	0.117024
6	Liaoning	辽宁	2013	4992362	5573100	4365		0.114373	0.127677
6	Liaoning	辽宁	2014	4984158	5573100	4358		0.114368	0.127882
6	Liaoning	辽宁	2015	4979889	5573100	4338		0.114797	0.128472
6	Liaoning	辽宁	2016	4977021	5573100	4327		0.115022	0.128798
6	Liaoning	辽宁	2017	5.08088e+06	5573100	4312		0.117831	0.129246
6	Liaoning	辽宁	2018	5.08088e+06	5718300	4291		0.118408	0.133263
6	Liaoning	辽宁	2019	5184738	5718300	4277		0.121224	0.133699
7	Jilin	吉林	2010	7020909	7365700	2746.23		0.255656	0.268211
7	Jilin	吉林	2011	7024711	7365700	2725		0.257788	0.270301
7	Jilin	吉林	2012	7017174	7365700	2698		0.260088	0.273006
7	Jilin	吉林	2013	7009970	7638700	2668		0.262742	0.286308
7	Jilin	吉林	2014	7004834	7638700	2642		0.265134	0.289126
7	Jilin	吉林	2015	7002700	7638700	2613		0.267995	0.292334
7	Jilin	吉林	2016	6996897	7638700	2567		0.272571	0.297573
7	Jilin	吉林	2017	7249573	7638700	2526		0.286998	0.302403
7	Jilin	吉林	2018	7249573	7848700	2484		0.291851	0.31597
7	Jilin	吉林	2019	7502249	7848700	2448		0.306464	0.320617
8	Heilongjiang	黑龙江	2010	15900000	19300000	3831.22		0.415011	0.503756
8	Heilongjiang	黑龙江	2011	15900000	19300000	3782		0.420413	0.510312
8	Heilongjiang	黑龙江	2012	15900000	19300000	3724		0.42696	0.51826
8	Heilongjiang	黑龙江	2013	15900000	19600000	3666		0.433715	0.534643
8	Heilongjiang	黑龙江	2014	15900000	19600000	3608		0.440687	0.543237
8	Heilongjiang	黑龙江	2015	15900000	19600000	3529		0.450553	0.555398
8	Heilongjiang	黑龙江	2016	15900000	19600000	3463		0.459139	0.565983
8	Heilongjiang	黑龙江	2017	16550000	19600000	3399		0.488379	0.57664
8	Heilongjiang	黑龙江	2018	16550000	19900000	3327		0.498948	0.598136
8	Heilongjiang	黑龙江	2019	17200000	19900000	3255		0.528418	0.611367
9	Shanghai	上海	2010	188294	59700	2301.91		0.0081799	0.0025935
9	Shanghai	上海	2011	187760	59700	2356		0.0079695	0.002534
9	Shanghai	上海	2012	188294	59700	2399		0.0078489	0.0024885
9	Shanghai	上海	2013	188094	68100	2448		0.0076836	0.0027819
9	Shanghai	上海	2014	188294	68100	2467		0.0076325	0.0027604
9	Shanghai	上海	2015	189895	68100	2458		0.0077256	0.0027705
9	Shanghai	上海	2016	190829	68100	2467		0.0077353	0.0027604
9	Shanghai	上海	2017	176445	68100	2466		0.0071551	0.0027616
9	Shanghai	上海	2018	176445	89000	2475		0.0071291	0.003596
9	Shanghai	上海	2019	162061	89000	2481		0.0065321	0.0035873
10	Jiangsu	江苏	2010	4597831	1075100	7865.99		0.058452	0.0136677
10	Jiangsu	江苏	2011	4590094	1075100	8023		0.0572117	0.0134002
10	Jiangsu	江苏	2012	4586959	1075100	8120		0.0564896	0.0132401
10	Jiangsu	江苏	2013	4583958	1621000	8192		0.0559565	0.0197876
10	Jiangsu	江苏	2014	4576554	1621000	8281		0.0552657	0.0195749
10	Jiangsu	江苏	2015	4577154	1621000	8315		0.0550469	0.0194949
10	Jiangsu	江苏	2016	4573419	1621000	8381		0.0545689	0.0193414
10	Jiangsu	江苏	2017	4.3372e+06	1621000	8423		0.0514923	0.0192449
10	Jiangsu	江苏	2018	4.3372e+06	1559900	8446		0.0513521	0.0184691
10	Jiangsu	江苏	2019	4100976	1559900	8469		0.0484234	0.0184189
11	Zhejiang	浙江	2010	1984659	5844200	5442.69		0.0364647	0.107377
11	Zhejiang	浙江	2011	1982591	5844200	5570		0.0355941	0.104923
11	Zhejiang	浙江	2012	1980390	5844200	5685		0.0348354	0.1028
11	Zhejiang	浙江	2013	1979523	6013600	5784		0.0342241	0.10397
11	Zhejiang	浙江	2014	1977588	6013600	5890		0.0335753	0.102098
11	Zhejiang	浙江	2015	1979589	6013600	5985		0.0330758	0.100478
11	Zhejiang	浙江	2016	1975654	6013600	6072		0.0325371	0.0990382
11	Zhejiang	浙江	2017	1633383	6013600	6170		0.026473	0.0974652
11	Zhejiang	浙江	2018	1633383	6049900	6273		0.0260383	0.0964435
11	Zhejiang	浙江	2019	1291112	6049900	6375		0.0202527	0.0949004
12	Anhui	安徽	2010	5897814	3600700	5950.05		0.0991221	0.0605155
12	Anhui	安徽	2011	5889477	3600700	5972		0.0986182	0.060293
12	Anhui	安徽	2012	5884208	3600700	5978		0.0984311	0.0602325
12	Anhui	安徽	2013	5886008	3804200	5988		0.0982967	0.0635304
12	Anhui	安徽	2014	5875070	3804200	5997		0.0979668	0.063435
12	Anhui	安徽	2015	5875803	3804200	6011		0.0977508	0.0632873
12	Anhui	安徽	2016	5870467	3804200	6033		0.0973059	0.0630565
12	Anhui	安徽	2017	5710070	3804200	6057		0.0942722	0.0628067
12	Anhui	安徽	2018	5710070	3958500	6076		0.0939775	0.0651498
12	Anhui	安徽	2019	5549673	3958500	6092		0.0910977	0.0649787
13	Fujian	福建	2010	1339003	7666500	3689.42		0.036293	0.207797
13	Fujian	福建	2011	1338602	7666500	3784		0.0353753	0.202603
13	Fujian	福建	2012	1339069	7666500	3841		0.0348625	0.199597
13	Fujian	福建	2013	1339403	8012700	3885		0.0344763	0.206247
13	Fujian	福建	2014	1337068	8012700	3945		0.0338927	0.20311
13	Fujian	福建	2015	1336935	8012700	3984		0.0335576	0.201122
13	Fujian	福建	2016	1337002	8012700	4016		0.0332919	0.199519
13	Fujian	福建	2017	1.13473e+06	8012700	4065		0.0279147	0.197114
13	Fujian	福建	2018	1.13473e+06	8115800	4104		0.0276494	0.197753
13	Fujian	福建	2019	932459	8115800	4137		0.0225395	0.196176
14	Jiangxi	江西	2010	3086543	9736300	4456.75		0.0692555	0.218462
14	Jiangxi	江西	2011	3086876	9736300	4474		0.0689959	0.21762
14	Jiangxi	江西	2012	3085075	9736300	4475		0.0689402	0.217571
14	Jiangxi	江西	2013	3088877	1008100	4476		0.0690098	0.0225223
14	Jiangxi	江西	2014	3086876	1008100	4480		0.0689035	0.0225022
14	Jiangxi	江西	2015	3084275	1008100	4485		0.0687687	0.0224771
14	Jiangxi	江西	2016	3083741	1008100	4496		0.0685885	0.0224222
14	Jiangxi	江西	2017	2903361	1008100	4511		0.0643618	0.0223476
14	Jiangxi	江西	2018	2903361	10200000	4513		0.0643333	0.226014
14	Jiangxi	江西	2019	2722981	10200000	4516		0.0602963	0.225864
15	Shandong	山东	2010	7661963	2544600	9579.31		0.0799845	0.0265635
15	Shandong	山东	2011	7650757	2544600	9665		0.0791594	0.026328
15	Shandong	山东	2012	7639485	2544600	9708		0.0786927	0.0262114
15	Shandong	山东	2013	7637350	2546000	9746		0.0783639	0.0261235
15	Shandong	山东	2014	7624477	2546000	9808		0.0777373	0.0259584
15	Shandong	山东	2015	7614739	2546000	9866		0.0771816	0.0258058
15	Shandong	山东	2016	7610737	2546000	9973		0.0763134	0.0255289
15	Shandong	山东	2017	7.03792e+06	2546000	10033		0.0701477	0.0253763
15	Shandong	山东	2018	7.03792e+06	2665100	10077		0.0698414	0.0264474
15	Shandong	山东	2019	6465098	2665100	10106		0.0639729	0.0263715
16	Henan	河南	2010	8181556	3365900	9402.36		0.087016	0.0357985
16	Henan	河南	2011	8166015	3365900	9461		0.0863124	0.0355766
16	Henan	河南	2012	8160812	3365900	9532		0.0856149	0.0353116
16	Henan	河南	2013	8144804	3590700	9573		0.085081	0.0375086
16	Henan	河南	2014	8121993	3590700	9645		0.0842094	0.0372286
16	Henan	河南	2015	8109987	3590700	9701		0.0835995	0.0370137
16	Henan	河南	2016	8115056	3590700	9778		0.082993	0.0367222
16	Henan	河南	2017	7816440	3590700	9829		0.0795243	0.0365317
16	Henan	河南	2018	7816440	4031800	9864		0.0792421	0.0408739
16	Henan	河南	2019	7517824	4031800	9901		0.0759299	0.0407211
17	Hubei	湖北	2010	5314923	5788200	5723.77		0.092857	0.101126
17	Hubei	湖北	2011	5304118	5788200	5760		0.0920854	0.10049
17	Hubei	湖北	2012	5292645	5788200	5781		0.0915524	0.100125
17	Hubei	湖北	2013	5284441	7138600	5798		0.0911425	0.123122
17	Hubei	湖北	2014	5264298	7138600	5816		0.0905141	0.122741
17	Hubei	湖北	2015	5257628	7138600	5850		0.089874	0.122027
17	Hubei	湖北	2016	5247889	7138600	5885		0.089174	0.121302
17	Hubei	湖北	2017	5009430	7138600	5904		0.0848481	0.120911
17	Hubei	湖北	2018	5009430	7362700	5917		0.0846617	0.124433
17	Hubei	湖北	2019	4770971	7362700	5927		0.0804955	0.124223
18	Hunan	湖南	2010	4139536	9481700	6568.37		0.0630223	0.144354
18	Hunan	湖南	2011	4140136	9481700	6581		0.0629104	0.144077
18	Hunan	湖南	2012	4148340	9481700	6590		0.062949	0.14388
18	Hunan	湖南	2013	4151808	10100000	6600		0.0629062	0.15303
18	Hunan	湖南	2014	4151075	10100000	6611		0.0627904	0.152776
18	Hunan	湖南	2015	4152275	10100000	6615		0.0627706	0.152683
18	Hunan	湖南	2016	4150808	10100000	6625		0.0626537	0.152453
18	Hunan	湖南	2017	3890778	10100000	6633		0.0586579	0.152269
18	Hunan	湖南	2018	3890778	10500000	6635		0.0586402	0.158252
18	Hunan	湖南	2019	3630748	10500000	6640		0.0546799	0.158133
19	Guangong	广东	2010	2570618	8739800	10430.3		0.0246457	0.0837924
19	Guangong	广东	2011	2602634	8739800	10756		0.024197	0.0812551
19	Guangong	广东	2012	2615774	8739800	11041		0.0236915	0.0791577
19	Guangong	广东	2013	2623111	9061300	11270		0.0232752	0.0804019
19	Guangong	广东	2014	2624645	9061300	11489		0.0228449	0.0788694
19	Guangong	广东	2015	2617175	9061300	11678		0.0224112	0.0775929
19	Guangong	广东	2016	2608904	9061300	11908		0.0219088	0.0760942
19	Guangong	广东	2017	2255884	9061300	12141		0.0185807	0.0746339
19	Guangong	广东	2018	2255884	9459800	12348		0.0182692	0.07661
19	Guangong	广东	2019	1902864	9459800	12489		0.0152363	0.0757451
20	Guangxi	广西	2010	4426879	12500000	4602.66		0.0961809	0.271582
20	Guangxi	广西	2011	4423744	12500000	4655		0.0950321	0.268529
20	Guangxi	广西	2012	4416474	12500000	4694		0.0940876	0.266297
20	Guangxi	广西	2013	4421677	13400000	4731		0.0934618	0.283238
20	Guangxi	广西	2014	4412539	13400000	4770		0.0925061	0.280922
20	Guangxi	广西	2015	4404468	13400000	4811		0.0915499	0.278528
20	Guangxi	广西	2016	4397331	13400000	4857		0.0905359	0.27589
20	Guangxi	广西	2017	3.85331e+06	13400000	4907		0.0785268	0.273079
20	Guangxi	广西	2018	3.85331e+06	14300000	4947		0.0778919	0.289064
20	Guangxi	广西	2019	3309294	14300000	4982		0.066425	0.287033
21	Hainan	海南	2010	730298	1762600	867.152		0.084218	0.203263
21	Hainan	海南	2011	726963	1762600	890		0.0816813	0.198045
21	Hainan	海南	2012	727030	1762600	910		0.0798934	0.193692
21	Hainan	海南	2013	727097	1877700	920		0.0790322	0.204098
21	Hainan	海南	2014	726096	1877700	936		0.0775744	0.200609
21	Hainan	海南	2015	726230	1877700	945		0.0768497	0.198698
21	Hainan	海南	2016	723095	1877700	957		0.0755585	0.196207
21	Hainan	海南	2017	605126	1877700	972		0.0622557	0.193179
21	Hainan	海南	2018	605126	1944900	982		0.0616218	0.198055
21	Hainan	海南	2019	487157	1944900	995		0.0489605	0.195467
22	Chongqing	重庆	2010	2444088	2869200	2884.62		0.0847282	0.0994654
22	Chongqing	重庆	2011	2450958	2869200	2944		0.0832526	0.0974592
22	Chongqing	重庆	2012	2452492	2869200	2975		0.0824367	0.0964437
22	Chongqing	重庆	2013	2457562	3164400	3011		0.0816195	0.105095
22	Chongqing	重庆	2014	2455894	3164400	3043		0.0807063	0.103989
22	Chongqing	重庆	2015	2431682	3164400	3070		0.0792079	0.103075
22	Chongqing	重庆	2016	2383658	3164400	3110		0.0766449	0.101749
22	Chongqing	重庆	2017	2127380	3164400	3144		0.0676648	0.100649
22	Chongqing	重庆	2018	2127380	3549700	3163		0.0672583	0.112226
22	Chongqing	重庆	2019	1871102	3549700	3188		0.058692	0.111346
23	Sichuan	四川	2010	6723427	16600000	8041.82		0.0836058	0.206421
23	Sichuan	四川	2011	6738968	16600000	8064		0.0835686	0.205853
23	Sichuan	四川	2012	6735433	16600000	8085		0.0833078	0.205318
23	Sichuan	四川	2013	6738434	17000000	8109		0.0830982	0.209644
23	Sichuan	四川	2014	6737567	17000000	8139		0.0827813	0.208871
23	Sichuan	四川	2015	6734833	17000000	8196		0.0821722	0.207418
23	Sichuan	四川	2016	6736300	17000000	8251		0.0816422	0.206036
23	Sichuan	四川	2017	5983040	17000000	8289		0.0721805	0.205091
23	Sichuan	四川	2018	5983040	18400000	8321		0.0719029	0.221127
23	Sichuan	四川	2019	5229780	18400000	8351		0.0626246	0.220333
24	Guizhou	贵州	2010	4568483	5569200	3474.65		0.13148	0.160281
24	Guizhou	贵州	2011	4563014	5569200	3530		0.129264	0.157768
24	Guizhou	贵州	2012	4554476	5569200	3587		0.126972	0.155261
24	Guizhou	贵州	2013	4550608	6533500	3632		0.125292	0.179887
24	Guizhou	贵州	2014	4542404	6533500	3677		0.123536	0.177686
24	Guizhou	贵州	2015	4539669	6533500	3708		0.122429	0.1762
24	Guizhou	贵州	2016	4532465	6533500	3758		0.120608	0.173856
24	Guizhou	贵州	2017	4003411	6533500	3803		0.10527	0.171799
24	Guizhou	贵州	2018	4003411	7710301	3822		0.104747	0.201735
24	Guizhou	贵州	2019	3474357	7710301	3848		0.0902899	0.200372
25	Yunnan	云南	2010	6243187	18200000	4596.62		0.135821	0.395943
25	Yunnan	云南	2011	6236650	18200000	4620		0.134992	0.393939
25	Yunnan	云南	2012	6228046	18200000	4631		0.134486	0.393004
25	Yunnan	云南	2013	6222910	19100000	4641		0.134085	0.411549
25	Yunnan	云南	2014	6210571	19100000	4653		0.133475	0.410488
25	Yunnan	云南	2015	6211638	19100000	4663		0.133211	0.409608
25	Yunnan	云南	2016	6210904	19100000	4677		0.132797	0.408381
25	Yunnan	云南	2017	5.80457e+06	19100000	4693		0.123686	0.406989
25	Yunnan	云南	2018	5.80457e+06	21100000	4703		0.123423	0.44865
25	Yunnan	云南	2019	5398245	21100000	4714		0.114515	0.447603
27	Shaanxi	陕西	2010	3993729	7675600	3732.74		0.106992	0.205629
27	Shaanxi	陕西	2011	3991862	7675600	3765		0.106026	0.203867
27	Shaanxi	陕西	2012	3987460	7675600	3787		0.105293	0.202683
27	Shaanxi	陕西	2013	3993996	8532400	3804		0.104995	0.224301
27	Shaanxi	陕西	2014	3996798	8532400	3827		0.104437	0.222953
27	Shaanxi	陕西	2015	3997198	8532400	3846		0.103931	0.221851
27	Shaanxi	陕西	2016	3991462	8532400	3874		0.103032	0.220248
27	Shaanxi	陕西	2017	3.46363e+06	8532400	3904		0.0887201	0.218555
27	Shaanxi	陕西	2018	3.46363e+06	8868400	3931		0.0881108	0.225602
27	Shaanxi	陕西	2019	2935807	8868400	3944		0.0744373	0.224858
28	Gansu	甘肃	2010	5399232	4687800	2557.53		0.211111	0.183294
28	Gansu	甘肃	2011	5390694	4687800	2552		0.211234	0.183691
28	Gansu	甘肃	2012	5386159	4687800	2550		0.211222	0.183835
28	Gansu	甘肃	2013	5381490	5074500	2537		0.21212	0.20002
28	Gansu	甘肃	2014	5380556	5074500	2531		0.212586	0.200494
28	Gansu	甘肃	2015	5377554	5074500	2523		0.213141	0.20113
28	Gansu	甘肃	2016	5375087	5074500	2520		0.213297	0.201369
28	Gansu	甘肃	2017	5.29358e+06	5074500	2522		0.209896	0.201209
28	Gansu	甘肃	2018	5.29358e+06	5097300	2515		0.21048	0.202676
28	Gansu	甘肃	2019	5212078	5097300	2509		0.207735	0.203161
29	Qinhai	青海	2010	588227	3295600	562.672		0.104542	0.585705
29	Qinhai	青海	2011	588628	3295600	568		0.103632	0.580211
29	Qinhai	青海	2012	588828	3295600	571		0.103122	0.577163
29	Qinhai	青海	2013	588494	4063900	571		0.103064	0.711716
29	Qinhai	青海	2014	586026	4063900	576		0.101741	0.705538
29	Qinhai	青海	2015	588694	4063900	577		0.102027	0.704315
29	Qinhai	青海	2016	589695	4063900	582		0.101322	0.698265
29	Qinhai	青海	2017	577088	4063900	586		0.0984792	0.693498
29	Qinhai	青海	2018	577088	4197500	587		0.0983115	0.715077
29	Qinhai	青海	2019	564482	4197500	590		0.0956749	0.711441
30	Ningxia	宁夏	2010	1287310	511000	630.135		0.204291	0.0810937
30	Ningxia	宁夏	2011	1285643	511000	648		0.198402	0.078858
30	Ningxia	宁夏	2012	1283375	511000	659		0.194746	0.0775417
30	Ningxia	宁夏	2013	1281774	618000	666		0.192459	0.0927928
30	Ningxia	宁夏	2014	1286510	618000	678		0.189751	0.0911504
30	Ningxia	宁夏	2015	1290712	618000	684		0.188701	0.0903509
30	Ningxia	宁夏	2016	1289444	618000	695		0.185531	0.0889209
30	Ningxia	宁夏	2017	1244235	618000	705		0.176487	0.0876596
30	Ningxia	宁夏	2018	1244235	656000	710		0.175244	0.0923944
30	Ningxia	宁夏	2019	1199026	656000	717		0.167228	0.0914923
31	Xinjiang	新疆	2010	5124028	6616500	2181.33		0.234904	0.303324
31	Xinjiang	新疆	2011	5137968	6616500	2225		0.23092	0.297371
31	Xinjiang	新疆	2012	5150641	6616500	2253		0.228613	0.293675
31	Xinjiang	新疆	2013	5163047	6982500	2285		0.225954	0.30558
31	Xinjiang	新疆	2014	5172118	6982500	2325		0.222457	0.300323
31	Xinjiang	新疆	2015	5191461	6982500	2385		0.217671	0.292767
31	Xinjiang	新疆	2016	5219075	6982500	2428		0.214954	0.287582
31	Xinjiang	新疆	2017	6.13059e+06	6982500	2480		0.247201	0.281552
31	Xinjiang	新疆	2018	6.13059e+06	8022300	2520		0.243277	0.318345
31	Xinjiang	新疆	2019	7042106	8022300	2559		0.27519	0.313493
