# Supplementary material for: Measurement of China’s green development level and its spatial differentiation in the context of carbon neutrality
Source: PLoS One. 2023 Apr 10;18(4):e0284207. doi: 10.1371/journal.pone.0284207 (PMC10085045; doi:10.1371/journal.pone.0284207)
Supplement: S1 Data — (ZIP) [file pone.0284207.s002.zip › Data/Raw data of complex indicators/Disposable income ratio of urban and rural residents.xlsx]

## Sheet: Sheet1
				Per capita disposable income of urban residents (yuan)	Per capita disposable income of rural residents (yuan)	Disposable income ratio of urban and rural residents
id	Province	province	year	城镇居民人均可支配收入(元)	农村居民人均可支配收入(元)	城乡可支配收入比
1	Beijing	北京	2010	29072.9	13262.3	2.19215
1	Beijing	北京	2011	32903	14735.7	2.23288
1	Beijing	北京	2012	36468.8	16475.7	2.21348
1	Beijing	北京	2013	40321	18337.5	2.19883
1	Beijing	北京	2014	48531.8	18867.3	2.57227
1	Beijing	北京	2015	52859.2	20568.7	2.56988
1	Beijing	北京	2016	57275.3	22309.5	2.5673
1	Beijing	北京	2017	62406.3	24240.5	2.57447
1	Beijing	北京	2018	67989.9	26490.3	2.5666
1	Beijing	北京	2019	73848.5	28928.4	2.5528
2	Tianjin	天津	2010	24292.6	10074.9	2.41121
2	Tianjin	天津	2011	26920.9	12321.2	2.18492
2	Tianjin	天津	2012	29626.4	14025.5	2.11232
2	Tianjin	天津	2013	32293.6	15841	2.0386
2	Tianjin	天津	2014	31506	17014.2	1.85175
2	Tianjin	天津	2015	34101.3	18481.6	1.84515
2	Tianjin	天津	2016	37109.6	20075.6	1.84849
2	Tianjin	天津	2017	40277.5	21753.7	1.85153
2	Tianjin	天津	2018	42976.3	23065.2	1.86325
2	Tianjin	天津	2019	46118.9	24804.1	1.85932
3	Hebei	河北	2010	16263.4	5957.98	2.72969
3	Hebei	河北	2011	18292.2	7119.69	2.56925
3	Hebei	河北	2012	20543.4	8081.39	2.54207
3	Hebei	河北	2013	22580.3	9101.9	2.48084
3	Hebei	河北	2014	24141.3	10186.1	2.37002
3	Hebei	河北	2015	26152.2	11050.5	2.3666
3	Hebei	河北	2016	28249.4	11919.4	2.37004
3	Hebei	河北	2017	30547.8	12880.9	2.37155
3	Hebei	河北	2018	32977.2	14030.9	2.35033
3	Hebei	河北	2019	35737.7	15373.1	2.32469
4	Shanxi	山西	2010	15647.7	4736.25	3.30381
4	Shanxi	山西	2011	18123.9	5601.4	3.2356
4	Shanxi	山西	2012	20411.7	6356.63	3.21109
4	Shanxi	山西	2013	22455.6	7153.5	3.13911
4	Shanxi	山西	2014	24069.4	8809.44	2.73223
4	Shanxi	山西	2015	25827.7	9453.91	2.73196
4	Shanxi	山西	2016	27352.3	10082.5	2.71287
4	Shanxi	山西	2017	29131.8	10787.5	2.70051
4	Shanxi	山西	2018	31034.8	11750	2.64126
4	Shanxi	山西	2019	33262.4	12902.4	2.57801
5	Inner Mongolia	内蒙古	2010	17698.2	5529.59	3.20063
5	Inner Mongolia	内蒙古	2011	20407.6	6641.56	3.07271
5	Inner Mongolia	内蒙古	2012	23150.3	7611.31	3.04156
5	Inner Mongolia	内蒙古	2013	25496.7	8595.73	2.9662
5	Inner Mongolia	内蒙古	2014	28349.6	9976.3	2.8417
5	Inner Mongolia	内蒙古	2015	30594.1	10775.9	2.83912
5	Inner Mongolia	内蒙古	2016	32974.9	11609	2.84046
5	Inner Mongolia	内蒙古	2017	35670	12584.3	2.83449
5	Inner Mongolia	内蒙古	2018	38304.7	13802.6	2.77519
5	Inner Mongolia	内蒙古	2019	40782.5	15282.8	2.66852
6	Liaoning	辽宁	2010	17712.6	6907.93	2.56409
6	Liaoning	辽宁	2011	20466.8	8296.54	2.46691
6	Liaoning	辽宁	2012	23222.7	9383.72	2.47478
6	Liaoning	辽宁	2013	25578.2	10522.7	2.43076
6	Liaoning	辽宁	2014	29081.7	11191.5	2.59856
6	Liaoning	辽宁	2015	31125.7	12056.9	2.58158
6	Liaoning	辽宁	2016	32876.1	12880.7	2.55235
6	Liaoning	辽宁	2017	34993.4	13746.8	2.54557
6	Liaoning	辽宁	2018	37341.9	14656.3	2.54784
6	Liaoning	辽宁	2019	39777.2	16108.3	2.46936
7	Jilin	吉林	2010	15411.5	6237.44	2.4708
7	Jilin	吉林	2011	17796.6	7509.95	2.36973
7	Jilin	吉林	2012	20208	8598.17	2.35027
7	Jilin	吉林	2013	22274.6	9621.21	2.31516
7	Jilin	吉林	2014	23217.8	10780.1	2.15376
7	Jilin	吉林	2015	24900.9	11326.2	2.19852
7	Jilin	吉林	2016	26530.4	12122.9	2.18845
7	Jilin	吉林	2017	28318.7	12950.4	2.1867
7	Jilin	吉林	2018	30171.9	13748.2	2.19461
7	Jilin	吉林	2019	32299.2	14936	2.1625
8	Heilongjiang	黑龙江	2010	13856.5	6210.72	2.23106
8	Heilongjiang	黑龙江	2011	15696.2	7590.68	2.06782
8	Heilongjiang	黑龙江	2012	17759.8	8603.85	2.06416
8	Heilongjiang	黑龙江	2013	19597	9634.14	2.03412
8	Heilongjiang	黑龙江	2014	22609	10453.2	2.16288
8	Heilongjiang	黑龙江	2015	24202.6	11095.2	2.18136
8	Heilongjiang	黑龙江	2016	25736.4	11831.9	2.17518
8	Heilongjiang	黑龙江	2017	27446	12664.8	2.1671
8	Heilongjiang	黑龙江	2018	29191.3	13803.7	2.11475
8	Heilongjiang	黑龙江	2019	30944.6	14982.1	2.06543
9	Shanghai	上海	2010	31838.1	13978	2.27773
9	Shanghai	上海	2011	36230.5	16053.8	2.25682
9	Shanghai	上海	2012	40188.3	17803.7	2.25731
9	Shanghai	上海	2013	43851.4	19595	2.23788
9	Shanghai	上海	2014	48841.4	21191.6	2.30475
9	Shanghai	上海	2015	52961.9	23205.2	2.28233
9	Shanghai	上海	2016	57691.7	25520.4	2.26061
9	Shanghai	上海	2017	62595.7	27825	2.24962
9	Shanghai	上海	2018	68033.6	30374.7	2.23981
9	Shanghai	上海	2019	73615.3	33195.2	2.21765
10	Jiangsu	江苏	2010	22944.3	9118.24	2.5163
10	Jiangsu	江苏	2011	26340.7	10805	2.43784
10	Jiangsu	江苏	2012	29677	12202	2.43215
10	Jiangsu	江苏	2013	32537.5	13597.8	2.39286
10	Jiangsu	江苏	2014	34346.3	14958.4	2.29611
10	Jiangsu	江苏	2015	37173.5	16256.7	2.28666
10	Jiangsu	江苏	2016	40151.6	17605.6	2.28061
10	Jiangsu	江苏	2017	43621.8	19158	2.27694
10	Jiangsu	江苏	2018	47200	20845.1	2.26432
10	Jiangsu	江苏	2019	51056.1	22675.4	2.25161
11	Zhejiang	浙江	2010	27359	11302.5	2.42061
11	Zhejiang	浙江	2011	30970.7	13070.7	2.36948
11	Zhejiang	浙江	2012	34550.3	14551.9	2.37428
11	Zhejiang	浙江	2013	37850.8	16106	2.35011
11	Zhejiang	浙江	2014	40392.7	19373.3	2.08497
11	Zhejiang	浙江	2015	43714.5	21125	2.06932
11	Zhejiang	浙江	2016	47237.2	22866.1	2.06582
11	Zhejiang	浙江	2017	51260.7	24955.8	2.05406
11	Zhejiang	浙江	2018	55574.3	27302.4	2.03551
11	Zhejiang	浙江	2019	60182.3	29875.8	2.01441
12	Anhui	安徽	2010	15788.2	5285.17	2.98726
12	Anhui	安徽	2011	18606.1	6232.21	2.98548
12	Anhui	安徽	2012	21024.2	7160.46	2.93615
12	Anhui	安徽	2013	23114.2	8097.86	2.85436
12	Anhui	安徽	2014	24838.5	9916.42	2.50479
12	Anhui	安徽	2015	26935.8	10820.7	2.48927
12	Anhui	安徽	2016	29156	11720.5	2.48761
12	Anhui	安徽	2017	31640.3	12758.2	2.47999
12	Anhui	安徽	2018	34393.1	13996	2.45735
12	Anhui	安徽	2019	37540	15416	2.43514
13	Fujian	福建	2010	21781.3	7426.86	2.93278
13	Fujian	福建	2011	24907.4	8778.55	2.8373
13	Fujian	福建	2012	28055.2	9967.17	2.81476
13	Fujian	福建	2013	30816.4	11184.2	2.75536
13	Fujian	福建	2014	30722.4	12650.2	2.42861
13	Fujian	福建	2015	33275.3	13792.7	2.41253
13	Fujian	福建	2016	36014.3	14999.2	2.40108
13	Fujian	福建	2017	39001.4	16334.8	2.38763
13	Fujian	福建	2018	42121.3	17821.2	2.36355
13	Fujian	福建	2019	45620.5	19568.4	2.33134
14	Jiangxi	江西	2010	15481.1	5788.56	2.67443
14	Jiangxi	江西	2011	17494.9	6891.63	2.53857
14	Jiangxi	江西	2012	19860.4	7829.43	2.53663
14	Jiangxi	江西	2013	21872.7	8781.47	2.49078
14	Jiangxi	江西	2014	24309.2	10116.6	2.40291
14	Jiangxi	江西	2015	26500.1	11139.1	2.37902
14	Jiangxi	江西	2016	28673.3	12137.7	2.36233
14	Jiangxi	江西	2017	31198.1	13241.8	2.35603
14	Jiangxi	江西	2018	33819.4	14459.9	2.33884
14	Jiangxi	江西	2019	36545.9	15796.3	2.31357
15	Shandong	山东	2010	19945.8	6990.28	2.85337
15	Shandong	山东	2011	22791.8	8342.13	2.73214
15	Shandong	山东	2012	25755.2	9446.54	2.72641
15	Shandong	山东	2013	28264.1	10619.9	2.66142
15	Shandong	山东	2014	29221.9	11882.3	2.45929
15	Shandong	山东	2015	31545.3	12930.4	2.43963
15	Shandong	山东	2016	34012.1	13954.1	2.43743
15	Shandong	山东	2017	36789.4	15117.5	2.43355
15	Shandong	山东	2018	39549.4	16297	2.42679
15	Shandong	山东	2019	42329.2	17775.5	2.38133
16	Henan	河南	2010	15930.3	5523.73	2.88397
16	Henan	河南	2011	18194.8	6604.03	2.75511
16	Henan	河南	2012	20442.6	7524.94	2.71665
16	Henan	河南	2013	22398	8475.34	2.64273
16	Henan	河南	2014	23672.1	9966.07	2.37527
16	Henan	河南	2015	25575.6	10852.9	2.35658
16	Henan	河南	2016	27232.9	11696.7	2.32825
16	Henan	河南	2017	29557.9	12719.2	2.32388
16	Henan	河南	2018	31874.2	13830.7	2.30459
16	Henan	河南	2019	34201	15163.7	2.25544
17	Hubei	湖北	2010	16058.4	5832.27	2.75337
17	Hubei	湖北	2011	18373.9	6897.92	2.66368
17	Hubei	湖北	2012	20839.6	7851.71	2.65415
17	Hubei	湖北	2013	22906.4	8866.95	2.58335
17	Hubei	湖北	2014	24852.3	10849.1	2.29073
17	Hubei	湖北	2015	27051.5	11843.9	2.284
17	Hubei	湖北	2016	29385.8	12725	2.3093
17	Hubei	湖北	2017	31889.4	13812.1	2.3088
17	Hubei	湖北	2018	34454.6	14977.8	2.30038
17	Hubei	湖北	2019	37601.4	16390.9	2.29404
18	Hunan	湖南	2010	16565.7	5621.96	2.94661
18	Hunan	湖南	2011	18844	6567.06	2.86948
18	Hunan	湖南	2012	21318.8	7440.17	2.86536
18	Hunan	湖南	2013	23414	8372.13	2.79666
18	Hunan	湖南	2014	26570.2	10060.2	2.64113
18	Hunan	湖南	2015	28838.1	10992.5	2.62342
18	Hunan	湖南	2016	31283.9	11930.4	2.6222
18	Hunan	湖南	2017	33947.9	12935.8	2.62434
18	Hunan	湖南	2018	36698.3	14092.5	2.6041
18	Hunan	湖南	2019	39841.9	15394.8	2.58801
19	Guangong	广东	2010	23897.8	7890.25	3.02878
19	Guangong	广东	2011	26897.5	9371.73	2.87007
19	Guangong	广东	2012	30226.7	10542.8	2.86704
19	Guangong	广东	2013	33090	11669.3	2.83565
19	Guangong	广东	2014	32148.1	12245.6	2.62529
19	Guangong	广东	2015	34757.2	13360.4	2.6015
19	Guangong	广东	2016	37684.3	14512.2	2.59674
19	Guangong	广东	2017	40975.1	15779.7	2.59669
19	Guangong	广东	2018	44341	17167.7	2.58281
19	Guangong	广东	2019	48117.6	18818.4	2.55694
20	Guangxi	广西	2010	17063.9	4543.41	3.75575
20	Guangxi	广西	2011	18854.1	5231.33	3.60407
20	Guangxi	广西	2012	21242.8	6007.55	3.53602
20	Guangxi	广西	2013	23305.4	6790.9	3.43185
20	Guangxi	广西	2014	24669	8683.18	2.84101
20	Guangxi	广西	2015	26415.9	9466.58	2.79044
20	Guangxi	广西	2016	28324.4	10359.5	2.73416
20	Guangxi	广西	2017	30502.1	11325.5	2.69323
20	Guangxi	广西	2018	32436.1	12434.8	2.6085
20	Guangxi	广西	2019	34744.9	13675.7	2.54062
21	Hainan	海南	2010	15581	5275.37	2.95355
21	Hainan	海南	2011	18369	6446.01	2.84966
21	Hainan	海南	2012	20917.7	7408	2.82366
21	Hainan	海南	2013	22928.9	8342.57	2.74842
21	Hainan	海南	2014	24486.5	9912.57	2.47025
21	Hainan	海南	2015	26356.4	10857.6	2.42747
21	Hainan	海南	2016	28453.5	11842.9	2.40258
21	Hainan	海南	2017	30817.4	12901.8	2.38862
21	Hainan	海南	2018	33348.7	13988.9	2.38394
21	Hainan	海南	2019	36016.7	15113.1	2.38314
22	Chongqing	重庆	2010	17532.4	5276.66	3.32264
22	Chongqing	重庆	2011	20249.7	6480.41	3.12476
22	Chongqing	重庆	2012	22968.1	7383.27	3.11083
22	Chongqing	重庆	2013	25216.1	8331.97	3.02643
22	Chongqing	重庆	2014	25147.2	9489.82	2.64992
22	Chongqing	重庆	2015	27238.8	10504.7	2.59301
22	Chongqing	重庆	2016	29610	11548.8	2.5639
22	Chongqing	重庆	2017	32193.2	12637.9	2.54735
22	Chongqing	重庆	2018	34889.3	13781.2	2.53165
22	Chongqing	重庆	2019	37938.6	15133.3	2.50697
23	Sichuan	四川	2010	15461.2	5086.89	3.03941
23	Sichuan	四川	2011	17899.1	6128.55	2.92061
23	Sichuan	四川	2012	20307	7001.43	2.90041
23	Sichuan	四川	2013	22367.6	7895.33	2.83302
23	Sichuan	四川	2014	24234.4	9347.74	2.59254
23	Sichuan	四川	2015	26205.3	10247.4	2.55727
23	Sichuan	四川	2016	28335.3	11203.1	2.52923
23	Sichuan	四川	2017	30726.9	12226.9	2.51305
23	Sichuan	四川	2018	33215.9	13331.4	2.49156
23	Sichuan	四川	2019	36153.7	14670.1	2.46445
24	Guizhou	贵州	2010	14142.7	3471.93	4.07345
24	Guizhou	贵州	2011	16495	4145.35	3.97916
24	Guizhou	贵州	2012	18700.5	4753	3.93447
24	Guizhou	贵州	2013	20667.1	5434	3.80329
24	Guizhou	贵州	2014	22548.2	6671.22	3.37992
24	Guizhou	贵州	2015	24579.6	7386.87	3.32748
24	Guizhou	贵州	2016	26742.6	8090.28	3.30552
24	Guizhou	贵州	2017	29079.8	8869.1	3.27878
24	Guizhou	贵州	2018	31591.9	9716.1	3.2515
24	Guizhou	贵州	2019	34404.2	10756.3	3.19851
25	Yunnan	云南	2010	16064.5	3952.03	4.06488
25	Yunnan	云南	2011	18575.6	4721.99	3.93385
25	Yunnan	云南	2012	21074.5	5416.54	3.89077
25	Yunnan	云南	2013	23235.5	6141.31	3.78348
25	Yunnan	云南	2014	24299	7456.13	3.25893
25	Yunnan	云南	2015	26373.2	8242.08	3.19983
25	Yunnan	云南	2016	28610.6	9019.81	3.17197
25	Yunnan	云南	2017	30995.9	9862.17	3.14291
25	Yunnan	云南	2018	33487.9	10767.9	3.10997
25	Yunnan	云南	2019	36237.7	11902.4	3.04458
27	Shaanxi	陕西	2010	15695.2	4104.98	3.82346
27	Shaanxi	陕西	2011	18245.2	5027.87	3.62882
27	Shaanxi	陕西	2012	20733.9	5762.52	3.59806
27	Shaanxi	陕西	2013	22858.4	6502.6	3.51527
27	Shaanxi	陕西	2014	24365.8	7932.21	3.07175
27	Shaanxi	陕西	2015	26420.2	8688.91	3.04068
27	Shaanxi	陕西	2016	28440.1	9396.45	3.02669
27	Shaanxi	陕西	2017	30810.3	10264.5	3.00163
27	Shaanxi	陕西	2018	33319.3	11212.8	2.97153
27	Shaanxi	陕西	2019	36098.2	12325.7	2.9287
28	Gansu	甘肃	2010	13188.5	3424.65	3.85107
28	Gansu	甘肃	2011	14988.7	3909.37	3.83404
28	Gansu	甘肃	2012	17156.9	4506.66	3.807
28	Gansu	甘肃	2013	18964.8	5107.76	3.71294
28	Gansu	甘肃	2014	21803.9	6276.59	3.47384
28	Gansu	甘肃	2015	23767.1	6936.21	3.42652
28	Gansu	甘肃	2016	25693.5	7456.85	3.44562
28	Gansu	甘肃	2017	27763.4	8076.06	3.43774
28	Gansu	甘肃	2018	29957	8804.13	3.40261
28	Gansu	甘肃	2019	32323.4	9628.94	3.35691
29	Qinhai	青海	2010	13855	3862.68	3.58689
29	Qinhai	青海	2011	15603.3	4608.46	3.3858
29	Qinhai	青海	2012	17566.3	5364.38	3.27461
29	Qinhai	青海	2013	19498.5	6196.39	3.14676
29	Qinhai	青海	2014	22306.6	7282.73	3.06294
29	Qinhai	青海	2015	24542.3	7933.41	3.09354
29	Qinhai	青海	2016	26757.4	8664.36	3.08821
29	Qinhai	青海	2017	29168.9	9462.3	3.08264
29	Qinhai	青海	2018	31514.5	10393.3	3.03218
29	Qinhai	青海	2019	33830.3	11499.4	2.94193
30	Ningxia	宁夏	2010	15344.5	4674.89	3.28232
30	Ningxia	宁夏	2011	17578.9	5409.95	3.24937
30	Ningxia	宁夏	2012	19831.4	6180.32	3.2088
30	Ningxia	宁夏	2013	21833.3	6930.97	3.15011
30	Ningxia	宁夏	2014	23284.6	8410.02	2.76867
30	Ningxia	宁夏	2015	25186	9118.69	2.76202
30	Ningxia	宁夏	2016	27153	9851.63	2.7562
30	Ningxia	宁夏	2017	29472.3	10737.9	2.7447
30	Ningxia	宁夏	2018	31895.2	11707.6	2.72431
30	Ningxia	宁夏	2019	34328.5	12858.4	2.66973
31	Xinjiang	新疆	2010	13643.8	4642.67	2.93878
31	Xinjiang	新疆	2011	15513.6	5442.15	2.85064
31	Xinjiang	新疆	2012	17920.7	6393.68	2.80287
31	Xinjiang	新疆	2013	19873.8	7296.46	2.72376
31	Xinjiang	新疆	2014	23214	8723.83	2.66099
31	Xinjiang	新疆	2015	26274.7	9425.08	2.78774
31	Xinjiang	新疆	2016	28463.4	10183.2	2.79514
31	Xinjiang	新疆	2017	30774.8	11045.3	2.78624
31	Xinjiang	新疆	2018	32763.5	11974.5	2.73611
31	Xinjiang	新疆	2019	34663.7	13121.7	2.64172
