# Supplementary material for: Measurement of China’s green development level and its spatial differentiation in the context of carbon neutrality
Source: PLoS One. 2023 Apr 10;18(4):e0284207. doi: 10.1371/journal.pone.0284207 (PMC10085045; doi:10.1371/journal.pone.0284207)
Supplement: S1 Data — (ZIP) [file pone.0284207.s002.zip › Data/Raw data of complex indicators/Ecological service functions.xlsx]

## Sheet: Soil conservation
			水田	旱地	林地	草地	沼泽地
ID	Province	Year	Water Field（10,000 acres）	Dryland（10,000 acres）	Woodland（10,000 acres）	Grassland（10,000 acres）	Marshland（10,000 acres）			Soil conservation（yuan）
1	北京	2010	3.3	78.5	1113	128.7	0.1			2.44438e+08
1	北京	2011	3.2	78.2	1111.1	128.5	0.1			2.43894e+08
1	北京	2012	3.2	78.3	1109.4	128.2	0.1			2.43618e+08
1	北京	2013	3.1	77.8	1107.1	128	0.1			2.4291e+08
1	北京	2014	3	77.4	1106.3	127.7	0.1			2.42506e+08
1	北京	2015	3	77.2	1105.6	127.6	0.1			2.42281e+08
1	北京	2016	2.9	76	1109.6	127.1	0.1			2.42333e+08
1	北京	2017	0.8	24.5	1451.44	21.69	0.2			2.69308e+08
1	北京	2018	0.8	24.5	1451.44	21.69	0.2			2.69308e+08
1	北京	2019	0.8	24.5	1451.44	21.69	0.2			2.69308e+08
2	天津	2010	21.5	129.8	84.3	20.7	5.9			8.90984e+07
2	天津	2011	21.4	129.1	83.8	19.9	5.9			88568262
2	天津	2012	21.4	129	83.4	18.1	5.9			8.83139e+07
2	天津	2013	23.2	129.1	82.9	17.7	5.9			8.9202e+07
2	天津	2014	23.2	129	82.6	17.5	5.9			8.90871e+07
2	天津	2015	23.8	124.3	82.4	17.1	5.9			8.71405e+07
2	天津	2016	23.8	124.4	82.2	16.8	5.9			8.71292e+07
2	天津	2017	104.28	3.46	222.39	22.48	8.99			9.87684e+07
2	天津	2018	104.28	3.46	222.39	22.48	8.99			9.87684e+07
2	天津	2019	104.28	3.46	222.39	22.48	8.99			9.87684e+07
3	河北	2010	134.5	3812.5	6938.6	4210.4	15.9			3401384509
3	河北	2011	134.4	3810.3	6927.8	4196.6	15.9			3397347158
3	河北	2012	134.5	3808.9	6920.8	4183.5	15.9			3394513742
3	河北	2013	134.9	3804.5	6917	4172	15.6			3391099369
3	河北	2014	134.5	3796.4	6909.4	4160.8	15.6			3384900938
3	河北	2015	134.2	3779	6903.2	4152.5	15.6			3374868591
3	河北	2016	134.9	3572.2	6898.5	4138.9	15.2			3276510770
3	河北	2017	145.65	3098.01	9638.02	2920.89	11.25			3449848062
3	河北	2018	145.65	3098.01	9638.02	2920.89	11.25			3449848062
3	河北	2019	145.65	3098.01	9638.02	2920.89	11.25			3449848062
4	山西	2010	2	4481.4	7304	6172.4	3.5			3856877475
4	山西	2011	2	4483.4	7300.7	6163.7	3.5			3856569988
4	山西	2012	2	4486.3	7296.7	6150.4	3.4			3856203138
4	山西	2013	2	4485.8	7292.3	6138.3	3.4			3854272173
4	山西	2014	1.9	4483.4	7288.1	6127.3	3.2			3851502789
4	山西	2015	1.9	4486.1	7286	6118.6	3.2			3851734905
4	山西	2016	1.9	4484.5	7284	6113.6	3.2			3850252164
4	山西	2017	7.53	4225	9143.5	4657.66	1.14			3948347854
4	山西	2018	7.53	4225	9143.5	4657.66	1.14			3948347854
4	山西	2019	7.53	4225	9143.5	4657.66	1.14			3948347854
5	内蒙古	2010	130.7	9460.3	34927.2	88684.5	1145.3			17475400000
5	内蒙古	2011	130.4	9454.2	34912.1	88651.9	1143.7			17475400000
5	内蒙古	2012	130.2	9444.8	34899.9	88624.5	1144.4			17475400000
5	内蒙古	2013	130	9444.9	34884.5	88589.5	1143.9			17475400000
5	内蒙古	2014	130	9456.6	34859.5	88534.9	1143.7			17475400000
5	内蒙古	2015	129.9	9462.7	34854.5	88499.1	1142.7			17475400000
5	内蒙古	2016	130.1	9469.9	34842.1	88442.5	1142.6			17475400000
5	内蒙古	2017	237.93	8743.22	36551.8	81561.3	177.22			16875100000
5	内蒙古	2018	237.93	8743.22	36551.8	81561.3	177.22			16875100000
5	内蒙古	2019	237.93	8743.22	36551.8	81561.3	177.22			16875100000
6	辽宁	2010	1027.3	6249	8446.1	1639.6	13			5088043417
6	辽宁	2011	1022.4	6229.7	8439.9	1629.4	12.3			5074473302
6	辽宁	2012	1016.1	6216.4	8435.4	1626.6	12.3			5063879341
6	辽宁	2013	1013	6207.8	8431.2	1623.4	12.2			5057208674
6	辽宁	2014	1010.4	6199.3	8428	1621	12.1			5051087615
6	辽宁	2015	1009.9	6194.2	8425.6	1618.2	12			5047789967
6	辽宁	2016	1010	6190.2	8423.8	1616.9	12			5045554183
6	辽宁	2017	975.15	6505.64	9023.56	730.82	86.76			5218215137
6	辽宁	2018	975.15	6505.64	9023.56	730.82	86.76			5218215137
6	辽宁	2019	975.15	6505.64	9023.56	730.82	86.76			5218215137
7	吉林	2010	1232.6	9205.4	13294.1	1029.1	58.4			7403700000
7	吉林	2011	1238.8	9206.8	13291.7	1022.4	58.2			7403700000
7	吉林	2012	1238	9197.3	13290.2	1019.8	58.2			7403700000
7	吉林	2013	1235.5	9189.7	13287.9	1016.2	58.1			7403700000
7	吉林	2014	1234.4	9183.2	13283.9	1014.3	57.9			7403700000
7	吉林	2015	1233.7	9181.2	13282.3	1013.2	57			7403700000
7	吉林	2016	1247.4	9159	13279.9	1012.6	56.9			7403700000
7	吉林	2017	1472.8	9714.37	13138.6	1012.11	66.09			7737200000
7	吉林	2018	1472.8	9714.37	13138.6	1012.11	66.09			7737200000
7	吉林	2019	1472.8	9714.37	13138.6	1012.11	66.09			7737200000
8	黑龙江	2010	3696	20036.6	32752	3086.2	1773.9			17475400000
8	黑龙江	2011	3697.9	20023.2	32746.1	3079.9	1773.6			17475400000
8	黑龙江	2012	3713.4	20004.1	32743.2	3069.9	1773.3			17475400000
8	黑龙江	2013	4766.6	18978.9	32740.4	3046.9	1769.7			17542100000
8	黑龙江	2014	4769.6	18970.5	32737.3	3039.6	1769.2			17542100000
8	黑龙江	2015	4770.9	18961.2	32734.3	3036.3	1769			17542100000
8	黑龙江	2016	4774	18952.3	32732.1	3031.8	1768.6			17542100000
8	黑龙江	2017	7213.17	18471.3	32434.9	1778.61	433.58			18409200000
8	黑龙江	2018	7213.17	18471.3	32434.9	1778.61	433.58			18409200000
8	黑龙江	2019	7213.17	18471.3	32434.9	1778.61	433.58			18409200000
9	上海	2010	193.7	8.7	74.4	2.4	0			1.20659e+08
9	上海	2011	194.2	8.6	73	2.3	0			1.20625e+08
9	上海	2012	195.9	8.6	72.3	2.2	0			1.214e+08
9	上海	2013	196.7	8.6	71.5	2.1	0			1.21679e+08
9	上海	2014	198	8.5	70.8	2	0			1.22194e+08
9	上海	2015	200.9	8.5	70.1	1.9	0			1.2361e+08
9	上海	2016	203.1	8.4	69.5	1.8	0			1.24623e+08
9	上海	2017	182.41	0	122.69	0	0			118890749
9	上海	2018	182.41	0	122.69	0	0			118890749
9	上海	2019	182.41	0	122.69	0	0			118890749
10	江苏	2010	4087.6	2097.7	392.9	64.9	4.3			3236544797
10	江苏	2011	4076.5	2098.5	391	65.1	4.1			3230665859
10	江苏	2012	4065.7	2104.5	389.3	62.1	4.6			3227224139
10	江苏	2013	4056.9	2109.7	388.3	60.8	4.6			3224690873
10	江苏	2014	4046.8	2110.8	387.2	59.9	4.5			3219550971
10	江苏	2015	4042.7	2115.7	386.3	59.1	4.3			3219424908
10	江苏	2016	4037.9	2115.9	385.3	58.3	4.2			3216714887
10	江苏	2017	4257.58	767.7	1180.67	140.39	1.24			2848724317
10	江苏	2018	4257.58	767.7	1180.67	140.39	1.24			2848724317
10	江苏	2019	4257.58	767.7	1180.67	140.39	1.24			2848724317
11	浙江	2010	2284.1	691.4	8522.1	151.7	0			3054932036
11	浙江	2011	2271.5	700.9	8512.3	148.7	0			3050706591
11	浙江	2012	2261.9	707.2	8503.8	147.3	0			3046932705
11	浙江	2013	2251.3	716.5	8492.4	145.4	0			3043481647
11	浙江	2014	2236.8	728.1	8480	144	0			3038890019
11	浙江	2015	2229.7	738.2	8470	143.1	0			3038002909
11	浙江	2016	2222.4	739.5	8463.7	142.2	0			3033540012
11	浙江	2017	1594.23	341.47	9140.36	95.31	0.11			2627836595
11	浙江	2018	1594.23	341.47	9140.36	95.31	0.11			2627836595
11	浙江	2019	1594.23	341.47	9140.36	95.31	0.11			2627836595
12	安徽	2010	4361.2	4113.3	5666.2	120	2.8			5259531785
12	安徽	2011	4350.9	4112.8	5656.1	117.8	2.6			5251843276
12	安徽	2012	4340.5	4118.1	5647.8	115.3	2.6			5247126252
12	安徽	2013	4335.7	4126.5	5640.9	113.5	2.7			5247154266
12	安徽	2014	4322.4	4125.7	5632.1	111.6	2.7			5237992354
12	安徽	2015	4320.4	4130.2	5624.8	110.3	2.6			5237640178
12	安徽	2016	4310.9	4134.1	5614.9	109.4	2.6			5232587653
12	安徽	2017	4040.74	3939.21	6137.23	71.9	0.31			5086273866
12	安徽	2018	4040.74	3939.21	6137.23	71.9	0.31			5086273866
12	安徽	2019	4040.74	3939.21	6137.23	71.9	0.31			5086273866
13	福建	2010	1677.7	258.9	12549.7	357.4	0			3254358366
13	福建	2011	1675.6	261.9	12537.3	354.7	0			3252252647
13	福建	2012	1674.8	264.8	12530.8	352.1	0			3251841108
13	福建	2013	1671.9	269.2	12520.3	353.7	0			3250626501
13	福建	2014	1667.3	271.2	12511.2	352.9	0			3247445578
13	福建	2015	1665.9	273.3	12504.6	352.8	0			3246511778
13	福建	2016	1663.8	276	12497.9	352.5	0			3245453249
13	福建	2017	1185.76	164.46	13217	112.35	0			3046719932
13	福建	2018	1185.76	164.46	13217	112.35	0			3046719932
13	福建	2019	1185.76	164.46	13217	112.35	0			3046719932
14	江西	2010	3754.3	846.7	15611.4	445.5	1.2			5183250330
14	江西	2011	3746.6	855.2	15581.6	444.1	1.2			5177766923
14	江西	2012	3737.5	862.1	15550.1	449.9	1.2			5171036893
14	江西	2013	3733	872.6	15540.3	434.4	1.1			5170639361
14	江西	2014	3724.5	878.6	15518.8	424.9	1.1			5164404245
14	江西	2015	3717.3	882	15501.7	417.7	1.1			5158596009
14	江西	2016	3711.6	887.2	15486.2	413	0.9			5154888156
14	江西	2017	3405.73	670.49	15620.6	133.03	1.1			4892666444
14	江西	2018	3405.73	670.49	15620.6	133.03	1.1			4892666444
14	江西	2019	3405.73	670.49	15620.6	133.03	1.1			4892666444
15	山东	2010	143.3	3564.5	2287.8	702	0			2202140520
15	山东	2011	142.8	3562.7	2274.9	691.5	0			2197958430
15	山东	2012	142	3559.7	2264.4	683.4	0.2			2193674289
15	山东	2013	141.9	3554.9	2252.9	673	0.1			2188547727
15	山东	2014	141.1	3548.5	2242.2	667.9	0.1			2182850880
15	山东	2015	140.1	3545.5	2234.2	664.7	0.5			2179287766
15	山东	2016	143.4	3539.2	2226.1	658.6	0.5			2176205559
15	山东	2017	142.22	2539.21	3908.02	352.83	0.09			1980345678
15	山东	2018	142.22	2539.21	3908.02	352.83	0.09			1980345678
15	山东	2019	142.22	2539.21	3908.02	352.83	0.09			1980345678
16	河南	2010	1136.7	4225.7	5251.8	1012.4	3.8			3587672273
16	河南	2011	1135.7	4223.8	5240.7	1003.7	3.7			3583624250
16	河南	2012	1135	4227.4	5229.9	993.7	3.6			3582264904
16	河南	2013	1132.8	4226.6	5222.1	985.7	3.6			3578733139
16	河南	2014	1130.6	4222.5	5214.6	979.7	3.6			3573862038
16	河南	2015	1131.1	4217.2	5207.6	973.1	3.5			3569903393
16	河南	2016	1129.3	4206.4	5185.4	967.2	3.5			3559525540
16	河南	2017	1022.91	3361.17	6594.47	385.49	0.4			3310746546
16	河南	2018	1022.91	3361.17	6594.47	385.49	0.4			3310746546
16	河南	2019	1022.91	3361.17	6594.47	385.49	0.4			3310746546
17	湖北	2010	4064.3	3149.1	12981.2	439.4	6.7			5963198776
17	湖北	2011	4048.4	3154.1	12962.9	435.9	6.7			5953569964
17	湖北	2012	4033.9	3156.9	12946.3	431.7	6.6			5943896463
17	湖北	2013	4017.6	3165.6	12930.4	429.3	6.6			5936293997
17	湖北	2014	3999	3160	12911.5	427	6.6			5920247978
17	湖北	2015	3991.5	3161.5	12902.2	422.5	6.6			5914969340
17	湖北	2016	3981.5	3159.7	12893	420.4	6.6			5907012697
17	湖北	2017	3819.88	2770.1	13920.2	134.08	4.69			5797436603
17	湖北	2018	3819.88	2770.1	13920.2	134.08	4.69			5797436603
17	湖北	2019	3819.88	2770.1	13920.2	134.08	4.69			5797436603
18	湖南	2010	4943.9	1258.1	18416.8	730.7	2.1			6526362884
18	湖南	2011	4935.7	1267.3	18397.8	728.2	2			6522753080
18	湖南	2012	4930.3	1285.2	18375.8	724.1	1.8			6524051729
18	湖南	2013	4920.5	1300.3	18355.8	719.9	1.7			6522046060
18	湖南	2014	4910.6	1309.2	18336.3	716.9	1.5			6517255666
18	湖南	2015	4904.5	1317.2	18322.7	714.2	1.3			6515132605
18	湖南	2016	4896.1	1323.5	18315.5	712.2	1.2			6512175127
18	湖南	2017	4537.78	903.64	19075.1	210.75	0.0164			6220049137
18	湖南	2018	4537.78	903.64	19075.1	210.75	0.0164			6220049137
18	湖南	2019	4537.78	903.64	19075.1	210.75	0.0164			6220049137
19	广东	2010	2515.5	1160.8	15160	520.8	1.4			4595938154
19	广东	2011	2510.9	1208.4	15121.3	510.2	1.3			4608141586
19	广东	2012	2506.5	1234.8	15100	505.4	1.3			4614038533
19	广东	2013	2501.8	1250.6	15081.7	500.5	1.3			4615333180
19	广东	2014	2493.8	1263.2	15062.5	493.5	1.3			4613051373
19	广东	2015	2486.1	1262.2	15051.4	489	1.3			4606178605
19	广东	2016	2478.5	1259.5	15040.5	485.1	1.3			4598643506
19	广东	2017	2061.25	545.68	16188.8	357.77	0.24			4234433492
19	广东	2018	2061.25	545.68	16188.8	357.77	0.24			4234433492
19	广东	2019	2061.25	545.68	16188.8	357.77	0.24			4234433492
20	广西	2010	2960.1	3671.4	20011.9	1685	0.6			6936800000
20	广西	2011	2956.3	3670.6	20001.6	1680.8	0.6			6936800000
20	广西	2012	2950.1	3666	19993.4	1678.7	0.6			6936800000
20	广西	2013	2944.5	3679.5	19979.2	1670.2	0.6			6936800000
20	广西	2014	2938.4	3672	19971.3	1668.6	0.6			6936800000
20	广西	2015	2932.9	3665.5	19964.2	1666.9	0.6			6936800000
20	广西	2016	2928.2	3659.7	19957.5	1665.7	0.6			6936800000
20	广西	2017	2441.84	2507.64	24142.9	414.3	0.15			6736700000
20	广西	2018	2441.84	2507.64	24142.9	414.3	0.15			6736700000
20	广西	2019	2441.84	2507.64	24142.9	414.3	0.15			6736700000
21	海南	2010	590.9	503.3	1814	58.1	0			874837200
21	海南	2011	588.7	500.5	1809.6	61.4	0			871828363
21	海南	2012	587.5	501.8	1806.6	63.2	0			871406152
21	海南	2013	586	503.4	1803.4	65.2	0			870943921
21	海南	2014	584.5	503.4	1800.3	67.1	0			869742654
21	海南	2015	583.9	504.3	1798.3	70.5	0			869750658
21	海南	2016	581.9	501.5	1800.6	73.4	0			867999116
21	海南	2017	464.18	260.4	1761.22	25.65	0.01			681748037
21	海南	2018	464.18	260.4	1761.22	25.65	0.01			681748037
21	海南	2019	464.18	260.4	1761.22	25.65	0.01			681748037
22	重庆	2010	1463.8	2199.1	5682.7	497.4	0			2849536056
22	重庆	2011	1464.6	2208.7	5678.7	493.3	0			2853440674
22	重庆	2012	1461.5	2214.1	5675.9	491.5	0			2853686130
22	重庆	2013	1461.8	2221.4	5674.2	490.6	0			2856896401
22	重庆	2014	1456.7	2224.1	5671	489.8	0			2854816028
22	重庆	2015	1451.7	2192.8	5710.7	489.8	0			2844488200
22	重庆	2016	1439.8	2132.8	5781.9	489	0			2822530560
22	重庆	2017	1056.07	1747.33	7033.54	35.46	0			2623391707
22	重庆	2018	1056.07	1747.33	7033.54	35.46	0			2623391707
22	重庆	2019	1056.07	1747.33	7033.54	35.46	0			2623391707
23	四川	2010	4166.7	5735.2	33287.9	18345.3	1012.1			12272800000
23	四川	2011	4162.7	5762.7	33270.4	18341	1012.1			12272800000
23	四川	2012	4153.3	5767.2	33261.3	18338.7	1012.1			12272800000
23	四川	2013	4149.2	5775.6	33255.4	18336.7	1012.1			12272800000
23	四川	2014	4142.5	5782.1	33243.3	18331.8	1012.1			12272800000
23	四川	2015	4138.5	5782.9	33237.9	18329.4	1012.1			12272800000
23	四川	2016	4137.8	5786.4	33229.7	18322.1	1012.1			12206100000
23	四川	2017	3395.45	4359.33	38129.4	14531.8	251.27			11672500000
23	四川	2018	3395.45	4359.33	38129.4	14531.8	251.27			11672500000
23	四川	2019	3395.45	4359.33	38129.4	14531.8	251.27			11672500000
24	贵州	2010	1923.1	4908.3	13494.1	2436.8	0.6			5887212802
24	贵州	2011	1907.7	4915.7	13460.2	2437.4	0.6			5876538801
24	贵州	2012	1891.2	4919.7	13442.2	2420.4	1.1			5865182459
24	贵州	2013	1881.6	4923.5	13431.4	2407.4	1.2			5858956681
24	贵州	2014	1869.9	4923	13417.4	2394.1	1.2			5849003707
24	贵州	2015	1862.9	4926.1	13408.7	2383.3	1.1			5844360053
24	贵州	2016	1853.5	4924.8	13397.8	2374.6	1.1			5836155286
24	贵州	2017	1325.82	3876.26	16815.2	282.45	0.59			5506520551
24	贵州	2018	1325.82	3876.26	16815.2	282.45	0.59			5506520551
24	贵州	2019	1325.82	3876.26	16815.2	282.45	0.59			5506520551
25	云南	2010	2166.4	7109.8	34595	4538.1	4.5			10938800000
25	云南	2011	2161.2	7103.8	34586.2	4534	4.5			10938800000
25	云南	2012	2154.9	7094.6	34581	4530.7	4.5			10938800000
25	云南	2013	2147.5	7090.7	34573.9	4523.1	4.4			10872100000
25	云南	2014	2137.8	7078.3	34538.9	4513.5	4.4			10872100000
25	云南	2015	2136.1	7055.7	34530.6	4499.6	4.4			10872100000
25	云南	2016	2131.5	7033.9	34520	4485.6	4.4			10872100000
25	云南	2017	1487.11	6338.12	37453.5	1984.33	2.88			10538600000
25	云南	2018	1487.11	6338.12	37453.5	1984.33	2.88			10538600000
25	云南	2019	1487.11	6338.12	37453.5	1984.33	2.88			10538600000
27	陕西	2010	246	4140.4	16839	4327.3	6.6			5367068193
27	陕西	2011	243.3	4145	16829.4	4321.9	6.6			5365680166
27	陕西	2012	241.1	4147.4	16816.1	4317.2	6.4			5362914784
27	陕西	2013	239.7	4163.3	16803.8	4311	5.3			5366895440
27	陕西	2014	238.6	4167.2	16796	4291.1	5			5365223938
27	陕西	2015	237.9	4170.1	16791.7	4280.4	4.7			5364614300
27	陕西	2016	236.7	4167.7	16757.9	4306.5	4.6			5358876099
27	陕西	2017	189.27	2946.43	18714	3315.49	2.96			5030771462
27	陕西	2018	189.27	2946.43	18714	3315.49	2.96			5030771462
27	陕西	2019	189.27	2946.43	18714	3315.49	2.96			5030771462
28	甘肃	2010	9.9	6079.4	9161.5	21328.5	253.2			6108820217
28	甘肃	2011	9.7	6074.4	9158.6	21329.3	253.2			6105922102
28	甘肃	2012	9.6	6072.9	9157.2	21324	253.2			6104516066
28	甘肃	2013	9.6	6070.6	9155.2	21311.6	253.2			6102142213
28	甘肃	2014	9.6	6067.4	9150.7	21299.4	253.2			6098921937
28	甘肃	2015	9.5	6064.3	9148.9	21290.4	252.9			6096392673
28	甘肃	2016	9.4	6060.7	9147.2	21279.7	252.6			6093517903
28	甘肃	2017	6.23	5624.96	11944.2	21460.7	98.4			6383373425
28	甘肃	2018	6.23	5624.96	11944.2	21460.7	98.4			6383373425
28	甘肃	2019	6.23	5624.96	11944.2	21460.7	98.4			6383373425
29	青海	2010	0	603	5316.8	63185	563.3			6071656978
29	青海	2011	0	602.4	5316.6	63176.3	563.2			6070671152
29	青海	2012	0	602	5315.9	63166.7	563.2			6069629298
29	青海	2013	0	601.3	5314.3	63151.2	563.1			6067831733
29	青海	2014	0	600.7	5313.6	63152.9	563.1			6067556929
29	青海	2015	0	603	5312.2	63140.7	563			6067450876
29	青海	2016	0	601.3	5310.6	63129.4	563			6065512574
29	青海	2017	0	580.67	6905.39	59206.2	141.33			6007931131
29	青海	2018	0	580.67	6905.39	59206.2	141.33			6007931131
29	青海	2019	0	580.67	6905.39	59206.2	141.33			6007931131
30	宁夏	2010	289.6	1181	1160.2	3177.4	12.5			1154773765
30	宁夏	2011	287.9	1174.5	1158.5	3171.1	12.4			1150037398
30	宁夏	2012	285.2	1171.6	1157.2	3164.6	12.4			1146515638
30	宁夏	2013	283.4	1170.1	1155.8	3161	12.2			1144317873
30	宁夏	2014	281.4	1168.3	1152.9	3149.2	12.1			1140991544
30	宁夏	2015	280.6	1169.8	1150.4	3139.9	12			1140111771
30	宁夏	2016	279.2	1168.7	1150.2	3135.1	11.9			1138441603
30	宁夏	2017	231.17	993.33	1430.59	3046.55	12.16			1073387759
30	宁夏	2018	231.17	993.33	1430.59	3046.55	12.16			1073387759
30	宁夏	2019	231.17	993.33	1430.59	3046.55	12.16			1073387759
31	新疆	2010	86.5	317.9	13464.8	75169.4	613.4			8337500000
31	新疆	2011	85.9	317.3	13460.9	75100.7	610.2			8337500000
31	新疆	2012	86	317.8	13455.8	75051.8	609.6			8337500000
31	新疆	2013	85.9	317.1	13451.4	74992.9	609.1			8337500000
31	新疆	2014	85.5	316.9	13447.9	74952.2	608.8			8337500000
31	新疆	2015	85.3	316.8	13445	74897.4	608.6			8337500000
31	新疆	2016	85.1	316.7	13440.8	74867.6	608.3			8337500000
31	新疆	2017	90.15	332.54	18318.8	77979	491.84			9404700000
31	新疆	2018	90.15	332.54	18318.8	77979	491.84			9404700000
31	新疆	2019	90.15	332.54	18318.8	77979	491.84			9404700000

## Sheet: Flood Storage
			水田	沼泽地	内陆滩涂	水域面积
ID	Province	Year	Water Field（10,000 acres）	Marshland（10,000 acres）	Inland mudflats（10,000 acres）	Water area（10,000 acres）	Flood Storage(yuan)
1	北京	2010	3.3	0.1	26.5	119.7	160456
1	北京	2011	3.2	0.1	26.5	119.1	159696
1	北京	2012	3.2	0.1	26.6	118.6	159227
1	北京	2013	3.1	0.1	26.5	118.1	158490
1	北京	2014	3	0.1	26.5	117.6	157842
1	北京	2015	3	0.1	26.5	117.5	157730
1	北京	2016	2.9	0.1	26.4	117	156992
1	北京	2017	0.8	0.2	3.6	92.56	107522
1	北京	2018	0.8	0.2	3.6	92.56	107522
1	北京	2019	0.8	0.2	3.6	92.56	107522
2	天津	2010	21.5	5.9	18.2	423.2	513566
2	天津	2011	21.4	5.9	18.2	420.1	510013
2	天津	2012	21.4	5.9	18.2	416.5	505991
2	天津	2013	23.2	5.9	18.2	410.6	501008
2	天津	2014	23.2	5.9	18.2	407.5	497545
2	天津	2015	23.8	5.9	18.2	405	495288
2	天津	2016	23.8	5.9	18.2	402	491936
2	天津	2017	104.28	8.99	14.92	355.96	512261
2	天津	2018	104.28	8.99	14.92	355.96	512261
2	天津	2019	104.28	8.99	14.92	355.96	512261
3	河北	2010	134.5	15.9	238	1314.3	1815513
3	河北	2011	134.4	15.9	233.8	1301.9	1797816
3	河北	2012	134.5	15.9	233.1	1296.9	1791694
3	河北	2013	134.9	15.6	228.4	1290.1	1779985
3	河北	2014	134.5	15.6	224.8	1283	1768478
3	河北	2015	134.2	15.6	221.6	1278.3	1760099
3	河北	2016	134.9	15.2	219.5	1273.9	1753574
3	河北	2017	145.65	11.25	80.6	856.6	1169288
3	河北	2018	145.65	11.25	80.6	856.6	1169288
3	河北	2019	145.65	11.25	80.6	856.6	1169288
4	山西	2010	2	3.5	212.7	442.1	688948
4	山西	2011	2	3.5	210.7	440.2	685038
4	山西	2012	2	3.4	209.1	438.7	681842
4	山西	2013	2	3.4	207	436.3	677284
4	山西	2014	1.9	3.2	205.3	434.5	673486
4	山西	2015	1.9	3.2	202.4	432.1	668212
4	山西	2016	1.9	3.2	201.9	431.2	666760
4	山西	2017	7.53	1.14	78.55	259.62	368009
4	山西	2018	7.53	1.14	78.55	259.62	368009
4	山西	2019	7.53	1.14	78.55	259.62	368009
5	内蒙古	2010	130.7	1145.3	1579.3	3166.7	6089927
5	内蒙古	2011	130.4	1143.7	1578	3169.4	6090083
5	内蒙古	2012	130.2	1144.4	1575.6	3170.8	6089949
5	内蒙古	2013	130	1143.9	1574.8	3166.6	6083916
5	内蒙古	2014	130	1143.7	1572.3	3166.3	6081168
5	内蒙古	2015	129.9	1142.7	1570	3169.4	6081592
5	内蒙古	2016	130.1	1142.6	1569.5	3169.4	6081235
5	内蒙古	2017	237.93	177.22	1407.2	1596.74	3412698
5	内蒙古	2018	237.93	177.22	1407.2	1596.74	3412698
5	内蒙古	2019	237.93	177.22	1407.2	1596.74	3412698
6	辽宁	2010	1027.3	13	217.3	1428.6	2720086
6	辽宁	2011	1022.4	12.3	214.1	1438.4	2723169
6	辽宁	2012	1016.1	12.3	213.7	1435.3	2713717
6	辽宁	2013	1013	12.2	213	1436.7	2711796
6	辽宁	2014	1010.4	12.1	212.3	1433.6	2705294
6	辽宁	2015	1009.9	12	211.2	1428.8	2698411
6	辽宁	2016	1010	12	209	1425.6	2692959
6	辽宁	2017	975.15	86.76	130.11	1037.38	2224391
6	辽宁	2018	975.15	86.76	130.11	1037.38	2224391
6	辽宁	2019	975.15	86.76	130.11	1037.38	2224391
7	吉林	2010	1232.6	58.4	136.3	1078	2480061
7	吉林	2011	1238.8	58.2	135.7	1078.3	2485223
7	吉林	2012	1238	58.2	135.5	1077.6	2483547
7	吉林	2013	1235.5	58.1	134.5	1080.2	2483234
7	吉林	2014	1234.4	57.9	134.3	1080.2	2481893
7	吉林	2015	1233.7	57	134.2	1079.8	2479927
7	吉林	2016	1247.4	56.9	134.1	1081.7	2494116
7	吉林	2017	1472.8	66.09	132.7	897.1	2496296
7	吉林	2018	1472.8	66.09	132.7	897.1	2496296
7	吉林	2019	1472.8	66.09	132.7	897.1	2496296
8	黑龙江	2010	3696	1773.9	864.1	3267.3	9311512
8	黑龙江	2011	3697.9	1773.6	862.7	3266.2	9310461
8	黑龙江	2012	3713.4	1773.3	861.9	3263.7	9320539
8	黑龙江	2013	4766.6	1769.7	857.1	3255.9	10200000
8	黑龙江	2014	4769.6	1769.2	856.2	3255.7	10200000
8	黑龙江	2015	4770.9	1769	855.6	3256.2	10200000
8	黑龙江	2016	4774	1768.6	855.2	3256	10200000
8	黑龙江	2017	7213.17	433.58	277.37	2529.56	9908508
8	黑龙江	2018	7213.17	433.58	277.37	2529.56	9908508
8	黑龙江	2019	7213.17	433.58	277.37	2529.56	9908508
9	上海	2010	193.7	0	10.9	408.6	639366
9	上海	2011	194.2	0	10.3	403.1	633131
9	上海	2012	195.9	0	8	397.3	626115
9	上海	2013	196.7	0	7.9	394.2	623278
9	上海	2014	198	0	7.8	391	620775
9	上海	2015	200.9	0	6.2	388.3	618920
9	上海	2016	203.1	0	6.1	386.2	618451
9	上海	2017	182.41	0	62.36	287	539414
9	上海	2018	182.41	0	62.36	287	539414
9	上海	2019	182.41	0	62.36	287	539414
10	江苏	2010	4087.6	4.3	175.5	4604.4	8958267
10	江苏	2011	4076.5	4.1	170.1	4578	8913847
10	江苏	2012	4065.7	4.6	165.7	4555	8875012
10	江苏	2013	4056.9	4.6	166.5	4528.1	8837809
10	江苏	2014	4046.8	4.5	162	4506.1	8800091
10	江苏	2015	4042.7	4.3	157.2	4481.3	8764250
10	江苏	2016	4037.9	4.2	153.4	4461	8733794
10	江苏	2017	4257.58	1.24	63.65	3813.78	8124188
10	江苏	2018	4257.58	1.24	63.65	3813.78	8124188
10	江苏	2019	4257.58	1.24	63.65	3813.78	8124188
11	浙江	2010	2284.1	0	46.7	1278.7	3511818
11	浙江	2011	2271.5	0	46	1272.3	3492781
11	浙江	2012	2261.9	0	45.4	1264	3474391
11	浙江	2013	2251.3	0	44.7	1253.3	3452337
11	浙江	2014	2236.8	0	43.6	1242.7	3426551
11	浙江	2015	2229.7	0	42.6	1239.6	3415848
11	浙江	2016	2222.4	0	42.1	1233	3401503
11	浙江	2017	1594.23	0.11	16.17	1053.79	2616762
11	浙江	2018	1594.23	0.11	16.17	1053.79	2616762
11	浙江	2019	1594.23	0.11	16.17	1053.79	2616762
12	安徽	2010	4361.2	2.8	189.2	2780.8	7176339
12	安徽	2011	4350.9	2.6	186.2	2769.9	7152095
12	安徽	2012	4340.5	2.6	186.1	2757.8	7129192
12	安徽	2013	4335.7	2.7	183.8	2747.8	7111763
12	安徽	2014	4322.4	2.7	182.1	2736.8	7086067
12	安徽	2015	4320.4	2.6	180.1	2727.8	7072347
12	安徽	2016	4310.9	2.6	179.3	2718.8	7053086
12	安徽	2017	4040.74	0.31	71.15	2592.72	6572054
12	安徽	2018	4040.74	0.31	71.15	2592.72	6572054
12	安徽	2019	4040.74	0.31	71.15	2592.72	6572054
13	福建	2010	1677.7	0	40.2	838.2	2471883
13	福建	2011	1675.6	0	40.1	834.7	2466006
13	福建	2012	1674.8	0	39.5	831.3	2460956
13	福建	2013	1671.9	0	38.3	828.1	2453717
13	福建	2014	1667.3	0	38.1	825.1	2446075
13	福建	2015	1665.9	0	37.8	822.6	2441762
13	福建	2016	1663.8	0	37.5	818.1	2434590
13	福建	2017	1185.76	0	19.15	559.64	1702168
13	福建	2018	1185.76	0	19.15	559.64	1702168
13	福建	2019	1185.76	0	19.15	559.64	1702168
14	江西	2010	3754.3	1.2	170.3	1906.9	5639238
14	江西	2011	3746.6	1.2	170	1902.7	5627396
14	江西	2012	3737.5	1.2	169.4	1898	5613475
14	江西	2013	3733	1.1	168.2	1893.1	5602817
14	江西	2014	3724.5	1.1	168	1887.8	5589120
14	江西	2015	3717.3	1.1	167.1	1884.1	5577746
14	江西	2016	3711.6	0.9	166.8	1881.2	5568965
14	江西	2017	3405.73	1.1	168.5	1977.35	5404704
14	江西	2018	3405.73	1.1	168.5	1977.35	5404704
14	江西	2019	3405.73	1.1	168.5	1977.35	5404704
15	山东	2010	143.3	0	142.6	2450.7	2993515
15	山东	2011	142.8	0	141.9	2444.3	2985292
15	山东	2012	142	0.2	141.5	2439.8	2979371
15	山东	2013	141.9	0.1	139.6	2434.5	2971573
15	山东	2014	141.1	0.1	140.3	2429.3	2965674
15	山东	2015	140.1	0.5	140.1	2425.1	2960267
15	山东	2016	143.4	0.5	138.6	2419.9	2956066
15	山东	2017	142.22	0.09	68.69	1988.03	2409664
15	山东	2018	142.22	0.09	68.69	1988.03	2409664
15	山东	2019	142.22	0.09	68.69	1988.03	2409664
16	河南	2010	1136.7	3.8	355.1	1575.5	3096925
16	河南	2011	1135.7	3.7	347.4	1568	3080681
16	河南	2012	1135	3.6	336.8	1557.8	3059096
16	河南	2013	1132.8	3.6	327.8	1548.8	3039031
16	河南	2014	1130.6	3.6	320.1	1540	3020351
16	河南	2015	1131.1	3.5	311.3	1529.5	3001112
16	河南	2016	1129.3	3.5	298.5	1513.7	2970411
16	河南	2017	1022.91	0.4	55.78	1276.11	2390171
16	河南	2018	1022.91	0.4	55.78	1276.11	2390171
16	河南	2019	1022.91	0.4	55.78	1276.11	2390171
17	湖北	2010	4064.3	6.7	193.6	3112.5	7288978
17	湖北	2011	4048.4	6.7	193.8	3106.7	7268465
17	湖北	2012	4033.9	6.6	193.1	3098.2	7245294
17	湖北	2013	4017.6	6.6	194.6	3090.5	7223463
17	湖北	2014	3999	6.6	193.8	3087.9	7203219
17	湖北	2015	3991.5	6.6	193.7	3082.7	7190617
17	湖北	2016	3981.5	6.6	191.8	3081	7178082
17	湖北	2017	3819.88	4.69	87.15	2975.54	6820565
17	湖北	2018	3819.88	4.69	87.15	2975.54	6820565
17	湖北	2019	3819.88	4.69	87.15	2975.54	6820565
18	湖南	2010	4943.9	2.1	310.4	2292.3	7259080
18	湖南	2011	4935.7	2	309.6	2288.2	7246366
18	湖南	2012	4930.3	1.8	308.9	2283.8	7235819
18	湖南	2013	4920.5	1.7	307.2	2279.3	7220424
18	湖南	2014	4910.6	1.5	306.1	2275.4	7206057
18	湖南	2015	4904.5	1.3	305.7	2272.5	7196829
18	湖南	2016	4896.1	1.2	305.1	2269.2	7185008
18	湖南	2017	4537.78	0.0164	308.98	1887.63	6440859
18	湖南	2018	4537.78	0.0164	308.98	1887.63	6440859
18	湖南	2019	4537.78	0.0164	308.98	1887.63	6440859
19	广东	2010	2515.5	1.4	62.3	2322.8	4900328
19	广东	2011	2510.9	1.3	61.8	2316.9	4889088
19	广东	2012	2506.5	1.3	61.6	2309.9	4877156
19	广东	2013	2501.8	1.3	61.4	2301.4	4863281
19	广东	2014	2493.8	1.3	61	2291.2	4844377
19	广东	2015	2486.1	1.3	60.7	2281.7	4826614
19	广东	2016	2478.5	1.3	60.5	2273	4809922
19	广东	2017	2061.25	0.24	28.02	2013.46	4117050
19	广东	2018	2061.25	0.24	28.02	2013.46	4117050
19	广东	2019	2061.25	0.24	28.02	2013.46	4117050
20	广西	2010	2960.1	0.6	58.8	1294.3	4144793
20	广西	2011	2956.3	0.6	58.4	1296.6	4143609
20	广西	2012	2950.1	0.6	55	1296.8	4135252
20	广西	2013	2944.5	0.6	54.7	1293.8	4126627
20	广西	2014	2938.4	0.6	54.6	1292.5	4119633
20	广西	2015	2932.9	0.6	54.5	1291.5	4113511
20	广西	2016	2928.2	0.6	54.5	1289.8	4107411
20	广西	2017	2441.84	0.15	32.54	1123.53	3466922
20	广西	2018	2441.84	0.15	32.54	1123.53	3466922
20	广西	2019	2441.84	0.15	32.54	1123.53	3466922
21	海南	2010	590.9	0	20	424.7	1020496
21	海南	2011	588.7	0	20	426.4	1020429
21	海南	2012	587.5	0	19.9	426.2	1019043
21	海南	2013	586	0	19.9	425.8	1017256
21	海南	2014	584.5	0	19.9	425.9	1016027
21	海南	2015	583.9	0	19.9	425.1	1014597
21	海南	2016	581.9	0	19.8	424.5	1012050
21	海南	2017	464.18	0.01	14.21	274.67	734453
21	海南	2018	464.18	0.01	14.21	274.67	734453
21	海南	2019	464.18	0.01	14.21	274.67	734453
22	重庆	2010	1463.8	0	13.7	401.5	1769126
22	重庆	2011	1464.6	0	10.9	402.1	1768009
22	重庆	2012	1461.5	0	10.9	401.4	1764456
22	重庆	2013	1461.8	0	10.9	401	1764277
22	重庆	2014	1456.7	0	10.9	400.6	1759272
22	重庆	2015	1451.7	0	10.8	400.8	1754937
22	重庆	2016	1439.8	0	10.8	402.1	1745754
22	重庆	2017	1056.07	0	22.3	407.56	1419162
22	重庆	2018	1056.07	0	22.3	407.56	1419162
22	重庆	2019	1056.07	0	22.3	407.56	1419162
23	四川	2010	4166.7	1012.1	103.4	1542.6	6444556
23	四川	2011	4162.7	1012.1	102.9	1543.7	6441763
23	四川	2012	4153.3	1012.1	102.8	1542.4	6431820
23	四川	2013	4149.2	1012.1	103.2	1541.5	6427507
23	四川	2014	4142.5	1012.1	102	1545.8	6425250
23	四川	2015	4138.5	1012.1	101.5	1544.4	6419664
23	四川	2016	4137.8	1012.1	100.3	1548.1	6422100
23	四川	2017	3395.45	251.27	93.84	1579.85	5108286
23	四川	2018	3395.45	251.27	93.84	1579.85	5108286
23	四川	2019	3395.45	251.27	93.84	1579.85	5108286
24	贵州	2010	1923.1	0.6	16.8	367.3	2144737
24	贵州	2011	1907.7	0.6	19.8	371	2137788
24	贵州	2012	1891.2	1.1	19.5	370.8	2122996
24	贵州	2013	1881.6	1.2	19.5	370.5	2114170
24	贵州	2014	1869.9	1.2	19.3	371.6	2104763
24	贵州	2015	1862.9	1.1	19	371.4	2097925
24	贵州	2016	1853.5	1.1	18.8	371.1	2089010
24	贵州	2017	1325.82	0.59	9.94	383.11	1622423
24	贵州	2018	1325.82	0.59	9.94	383.11	1622423
24	贵州	2019	1325.82	0.59	9.94	383.11	1622423
25	云南	2010	2166.4	4.5	68.8	1006.3	3126063
25	云南	2011	2161.2	4.5	68.6	1005.6	3120454
25	云南	2012	2154.9	4.5	68.5	1005.2	3114287
25	云南	2013	2147.5	4.4	67.8	1008	3110086
25	云南	2014	2137.8	4.4	65.1	1050.7	3146709
25	云南	2015	2136.1	4.4	64.2	1052.5	3146396
25	云南	2016	2131.5	4.4	64.2	1054	3143961
25	云南	2017	1487.11	2.88	49.28	912.72	2395482
25	云南	2018	1487.11	2.88	49.28	912.72	2395482
25	云南	2019	1487.11	2.88	49.28	912.72	2395482
27	陕西	2010	246	6.6	95	466.1	831416
27	陕西	2011	243.3	6.6	93.9	464.5	826233
27	陕西	2012	241.1	6.4	94.3	464.5	824445
27	陕西	2013	239.7	5.3	94.6	464.6	822590
27	陕西	2014	238.6	5	93.5	463.5	819127
27	陕西	2015	237.9	4.7	93.1	462.7	816982
27	陕西	2016	236.7	4.6	92.6	462	814591
27	陕西	2017	189.27	2.96	69.12	409.97	691618
27	陕西	2018	189.27	2.96	69.12	409.97	691618
27	陕西	2019	189.27	2.96	69.12	409.97	691618
28	甘肃	2010	9.9	253.2	292.5	1123.2	1751451
28	甘肃	2011	9.7	253.2	292.5	1123.6	1751719
28	甘肃	2012	9.6	253.2	292	1123	1750513
28	甘肃	2013	9.6	253.2	291.4	1122.1	1748971
28	甘肃	2014	9.6	253.2	290.7	1121.4	1747564
28	甘肃	2015	9.5	252.9	290.2	1121.3	1746647
28	甘肃	2016	9.4	252.6	289.6	1121.5	1745977
28	甘肃	2017	6.23	98.4	450.19	614.1	1181975
28	甘肃	2018	6.23	98.4	450.19	614.1	1181975
28	甘肃	2019	6.23	98.4	450.19	614.1	1181975
29	青海	2010	0	563.3	1062.5	4227.5	6176177
29	青海	2011	0	563.2	1062.3	4227.3	6175685
29	青海	2012	0	563.2	1062.2	4227.2	6175484
29	青海	2013	0	563.1	1061.9	4226.7	6174568
29	青海	2014	0	563.1	1062.1	4226.2	6174188
29	青海	2015	0	563	1061.8	4228.1	6175953
29	青海	2016	0	563	1061.7	4227.5	6175193
29	青海	2017	0	141.33	1561.86	3669.93	5622415
29	青海	2018	0	141.33	1561.86	3669.93	5622415
29	青海	2019	0	141.33	1561.86	3669.93	5622415
30	宁夏	2010	289.6	12.5	51.6	265.9	613200
30	宁夏	2011	287.9	12.4	51.2	265.4	610675
30	宁夏	2012	285.2	12.4	51.2	264.6	607368
30	宁夏	2013	283.4	12.2	51.1	264.8	605715
30	宁夏	2014	281.4	12.1	50.9	264.6	603436
30	宁夏	2015	280.6	12	50.8	264.5	602430
30	宁夏	2016	279.2	11.9	50.7	264.3	600777
30	宁夏	2017	231.17	12.16	23.8	253.13	521559
30	宁夏	2018	231.17	12.16	23.8	253.13	521559
30	宁夏	2019	231.17	12.16	23.8	253.13	521559
31	新疆	2010	86.5	613.4	761.4	7572.4	9766155
31	新疆	2011	85.9	610.2	760.5	7574	9763742
31	新疆	2012	86	609.6	760.2	7574.6	9763698
31	新疆	2013	85.9	609.1	759.9	7574.4	9762669
31	新疆	2014	85.5	608.8	759.1	7575.6	9762670
31	新疆	2015	85.3	608.6	758.7	7576.5	9762960
31	新疆	2016	85.1	608.3	758.5	7576.6	9762446
31	新疆	2017	90.15	491.84	1048.59	7962.81	10400000
31	新疆	2018	90.15	491.84	1048.59	7962.81	10400000
31	新疆	2019	90.15	491.84	1048.59	7962.81	10400000

## Sheet: Purification of the environment
			沼泽地	沿海滩涂	内陆滩涂	水域面积	水田	林地	旱地	草地
ID	Province	Year	Marshland（10,000 acres）	Coastal mudflats（10,000 acres）	Inland mudflats（10,000 acres）	Water area（10,000 acres）	Water Field（10,000 acres）	Woodland（10,000 acres）	Dryland（10,000 acres）	Grassland（10,000 acres）			Purification of the environment(yuan)
1	北京	2010	0.1	0	26.5	119.7	3.3	1113	78.5	128.7			4960000000
1	北京	2011	0.1	0	26.5	119.1	3.2	1111.1	78.2	128.5			4950000000
1	北京	2012	0.1	0	26.6	118.6	3.2	1109.4	78.3	128.2			4950000000
1	北京	2013	0.1	0	26.5	118.1	3.1	1107.1	77.8	128			4940000000
1	北京	2014	0.1	0	26.5	117.6	3	1106.3	77.4	127.7			4930000000
1	北京	2015	0.1	0	26.5	117.5	3	1105.6	77.2	127.6			4930000000
1	北京	2016	0.1	0	26.4	117	2.9	1109.6	76	127.1			4940000000
1	北京	2017	0.2	0	3.6	92.56	0.8	1451.44	24.5	21.69			5690000000
1	北京	2018	0.2	0	3.6	92.56	0.8	1451.44	24.5	21.69			5690000000
1	北京	2019	0.2	0	3.6	92.56	0.8	1451.44	24.5	21.69			5690000000
2	天津	2010	5.9	46	18.2	423.2	21.5	84.3	129.8	20.7			920000000
2	天津	2011	5.9	45.5	18.2	420.1	21.4	83.8	129.1	19.9			912000000
2	天津	2012	5.9	44.8	18.2	416.5	21.4	83.4	129	18.1			904000000
2	天津	2013	5.9	44	18.2	410.6	23.2	82.9	129.1	17.7			908000000
2	天津	2014	5.9	43.2	18.2	407.5	23.2	82.6	129	17.5			906000000
2	天津	2015	5.9	42.6	18.2	405	23.8	82.4	124.3	17.1			890000000
2	天津	2016	5.9	42.2	18.2	402	23.8	82.2	124.4	16.8			888000000
2	天津	2017	8.99	25.17	14.92	355.96	104.28	222.39	3.46	22.48			1330000000
2	天津	2018	8.99	25.17	14.92	355.96	104.28	222.39	3.46	22.48			1330000000
2	天津	2019	8.99	25.17	14.92	355.96	104.28	222.39	3.46	22.48			1330000000
3	河北	2010	15.9	142.4	238	1314.3	134.5	6938.6	3812.5	4210.4			54400000000
3	河北	2011	15.9	138.7	233.8	1301.9	134.4	6927.8	3810.3	4196.6			54300000000
3	河北	2012	15.9	136.5	233.1	1296.9	134.5	6920.8	3808.9	4183.5			54200000000
3	河北	2013	15.6	136	228.4	1290.1	134.9	6917	3804.5	4172			54100000000
3	河北	2014	15.6	134.5	224.8	1283	134.5	6909.4	3796.4	4160.8			54000000000
3	河北	2015	15.6	133.5	221.6	1278.3	134.2	6903.2	3779	4152.5			53900000000
3	河北	2016	15.2	132.8	219.5	1273.9	134.9	6898.5	3572.2	4138.9			53200000000
3	河北	2017	11.25	94.49	80.6	856.6	145.65	9638.02	3098.01	2920.89			57900000000
3	河北	2018	11.25	94.49	80.6	856.6	145.65	9638.02	3098.01	2920.89			57900000000
3	河北	2019	11.25	94.49	80.6	856.6	145.65	9638.02	3098.01	2920.89			57900000000
4	山西	2010	3.5	0	212.7	442.1	2	7304	4481.4	6172.4			64300000000
4	山西	2011	3.5	0	210.7	440.2	2	7300.7	4483.4	6163.7			64200000000
4	山西	2012	3.4	0	209.1	438.7	2	7296.7	4486.3	6150.4			64200000000
4	山西	2013	3.4	0	207	436.3	2	7292.3	4485.8	6138.3			64100000000
4	山西	2014	3.2	0	205.3	434.5	1.9	7288.1	4483.4	6127.3			64100000000
4	山西	2015	3.2	0	202.4	432.1	1.9	7286	4486.1	6118.6			64000000000
4	山西	2016	3.2	0	201.9	431.2	1.9	7284	4484.5	6113.6			64000000000
4	山西	2017	1.14	0	78.55	259.62	7.53	9143.5	4225	4657.66			65200000000
4	山西	2018	1.14	0	78.55	259.62	7.53	9143.5	4225	4657.66			65200000000
4	山西	2019	1.14	0	78.55	259.62	7.53	9143.5	4225	4657.66			65200000000
5	内蒙古	2010	1145.3	0	1579.3	3166.7	130.7	34927.2	9460.3	88684.5			469000000000
5	内蒙古	2011	1143.7	0	1578	3169.4	130.4	34912.1	9454.2	88651.9			469000000000
5	内蒙古	2012	1144.4	0	1575.6	3170.8	130.2	34899.9	9444.8	88624.5			469000000000
5	内蒙古	2013	1143.9	0	1574.8	3166.6	130	34884.5	9444.9	88589.5			469000000000
5	内蒙古	2014	1143.7	0	1572.3	3166.3	130	34859.5	9456.6	88534.9			468000000000
5	内蒙古	2015	1142.7	0	1570	3169.4	129.9	34854.5	9462.7	88499.1			468000000000
5	内蒙古	2016	1142.6	0	1569.5	3169.4	130.1	34842.1	9469.9	88442.5			468000000000
5	内蒙古	2017	177.22	0	1407.2	1596.74	237.93	36551.8	8743.22	81561.3			449000000000
5	内蒙古	2018	177.22	0	1407.2	1596.74	237.93	36551.8	8743.22	81561.3			449000000000
5	内蒙古	2019	177.22	0	1407.2	1596.74	237.93	36551.8	8743.22	81561.3			449000000000
6	辽宁	2010	13	253.9	217.3	1428.6	1027.3	8446.1	6249	1639.6			63100000000
6	辽宁	2011	12.3	256.4	214.1	1438.4	1022.4	8439.9	6229.7	1629.4			62900000000
6	辽宁	2012	12.3	254.9	213.7	1435.3	1016.1	8435.4	6216.4	1626.6			62800000000
6	辽宁	2013	12.2	254.3	213	1436.7	1013	8431.2	6207.8	1623.4			62800000000
6	辽宁	2014	12.1	253.1	212.3	1433.6	1010.4	8428	6199.3	1621			62700000000
6	辽宁	2015	12	251	211.2	1428.8	1009.9	8425.6	6194.2	1618.2			62700000000
6	辽宁	2016	12	250.6	209	1425.6	1010	8423.8	6190.2	1616.9			62600000000
6	辽宁	2017	86.76	207.08	130.11	1037.38	975.15	9023.56	6505.64	730.82			62800000000
6	辽宁	2018	86.76	207.08	130.11	1037.38	975.15	9023.56	6505.64	730.82			62800000000
6	辽宁	2019	86.76	207.08	130.11	1037.38	975.15	9023.56	6505.64	730.82			62800000000
7	吉林	2010	58.4	0	136.3	1078	1232.6	13294.1	9205.4	1029.1			90300000000
7	吉林	2011	58.2	0	135.7	1078.3	1238.8	13291.7	9206.8	1022.4			90300000000
7	吉林	2012	58.2	0	135.5	1077.6	1238	13290.2	9197.3	1019.8			90300000000
7	吉林	2013	58.1	0	134.5	1080.2	1235.5	13287.9	9189.7	1016.2			90200000000
7	吉林	2014	57.9	0	134.3	1080.2	1234.4	13283.9	9183.2	1014.3			90200000000
7	吉林	2015	57	0	134.2	1079.8	1233.7	13282.3	9181.2	1013.2			90200000000
7	吉林	2016	56.9	0	134.1	1081.7	1247.4	13279.9	9159	1012.6			90100000000
7	吉林	2017	66.09	0	132.7	897.1	1472.8	13138.6	9714.37	1012.11			92300000000
7	吉林	2018	66.09	0	132.7	897.1	1472.8	13138.6	9714.37	1012.11			92300000000
7	吉林	2019	66.09	0	132.7	897.1	1472.8	13138.6	9714.37	1012.11			92300000000
8	黑龙江	2010	1773.9	0	864.1	3267.3	3696	32752	20036.6	3086.2			218000000000
8	黑龙江	2011	1773.6	0	862.7	3266.2	3697.9	32746.1	20023.2	3079.9			218000000000
8	黑龙江	2012	1773.3	0	861.9	3263.7	3713.4	32743.2	20004.1	3069.9			218000000000
8	黑龙江	2013	1769.7	0	857.1	3255.9	4766.6	32740.4	18978.9	3046.9			218000000000
8	黑龙江	2014	1769.2	0	856.2	3255.7	4769.6	32737.3	18970.5	3039.6			218000000000
8	黑龙江	2015	1769	0	855.6	3256.2	4770.9	32734.3	18961.2	3036.3			218000000000
8	黑龙江	2016	1768.6	0	855.2	3256	4774	32732.1	18952.3	3031.8			218000000000
8	黑龙江	2017	433.58	0	277.37	2529.56	7213.17	32434.9	18471.3	1778.61			220000000000
8	黑龙江	2018	433.58	0	277.37	2529.56	7213.17	32434.9	18471.3	1778.61			220000000000
8	黑龙江	2019	433.58	0	277.37	2529.56	7213.17	32434.9	18471.3	1778.61			220000000000
9	上海	2010	0	55.2	10.9	408.6	193.7	74.4	8.7	2.4			1060000000
9	上海	2011	0	55.2	10.3	403.1	194.2	73	8.6	2.3			1050000000
9	上海	2012	0	55.1	8	397.3	195.9	72.3	8.6	2.2			1060000000
9	上海	2013	0	55	7.9	394.2	196.7	71.5	8.6	2.1			1060000000
9	上海	2014	0	54.3	7.8	391	198	70.8	8.5	2			1060000000
9	上海	2015	0	55.6	6.2	388.3	200.9	70.1	8.5	1.9			1070000000
9	上海	2016	0	55.2	6.1	386.2	203.1	69.5	8.4	1.8			1070000000
9	上海	2017	0	46.22	62.36	287	182.41	122.69	0	0			1160000000
9	上海	2018	0	46.22	62.36	287	182.41	122.69	0	0			1160000000
9	上海	2019	0	46.22	62.36	287	182.41	122.69	0	0			1160000000
10	江苏	2010	4.3	633.5	175.5	4604.4	4087.6	392.9	2097.7	64.9			24400000000
10	江苏	2011	4.1	630.8	170.1	4578	4076.5	391	2098.5	65.1			24400000000
10	江苏	2012	4.6	629.6	165.7	4555	4065.7	389.3	2104.5	62.1			24300000000
10	江苏	2013	4.6	628	166.5	4528.1	4056.9	388.3	2109.7	60.8			24300000000
10	江苏	2014	4.5	626.9	162	4506.1	4046.8	387.2	2110.8	59.9			24300000000
10	江苏	2015	4.3	626.4	157.2	4481.3	4042.7	386.3	2115.7	59.1			24300000000
10	江苏	2016	4.2	625.3	153.4	4461	4037.9	385.3	2115.9	58.3			24300000000
10	江苏	2017	1.24	575.87	63.65	3813.78	4257.58	1180.67	767.7	140.39			23800000000
10	江苏	2018	1.24	575.87	63.65	3813.78	4257.58	1180.67	767.7	140.39			23800000000
10	江苏	2019	1.24	575.87	63.65	3813.78	4257.58	1180.67	767.7	140.39			23800000000
11	浙江	2010	0	292.9	46.7	1278.7	2284.1	8522.1	691.4	151.7			44000000000
11	浙江	2011	0	289.8	46	1272.3	2271.5	8512.3	700.9	148.7			44000000000
11	浙江	2012	0	285.3	45.4	1264	2261.9	8503.8	707.2	147.3			43900000000
11	浙江	2013	0	280.5	44.7	1253.3	2251.3	8492.4	716.5	145.4			43900000000
11	浙江	2014	0	274.7	43.6	1242.7	2236.8	8480	728.1	144			43800000000
11	浙江	2015	0	275	42.6	1239.6	2229.7	8470	738.2	143.1			43800000000
11	浙江	2016	0	271.4	42.1	1233	2222.4	8463.7	739.5	142.2			43700000000
11	浙江	2017	0.11	231.38	16.17	1053.79	1594.23	9140.36	341.47	95.31			42400000000
11	浙江	2018	0.11	231.38	16.17	1053.79	1594.23	9140.36	341.47	95.31			42400000000
11	浙江	2019	0.11	231.38	16.17	1053.79	1594.23	9140.36	341.47	95.31			42400000000
12	安徽	2010	2.8	0	189.2	2780.8	4361.2	5666.2	4113.3	120			52600000000
12	安徽	2011	2.6	0	186.2	2769.9	4350.9	5656.1	4112.8	117.8			52500000000
12	安徽	2012	2.6	0	186.1	2757.8	4340.5	5647.8	4118.1	115.3			52500000000
12	安徽	2013	2.7	0	183.8	2747.8	4335.7	5640.9	4126.5	113.5			52500000000
12	安徽	2014	2.7	0	182.1	2736.8	4322.4	5632.1	4125.7	111.6			52400000000
12	安徽	2015	2.6	0	180.1	2727.8	4320.4	5624.8	4130.2	110.3			52300000000
12	安徽	2016	2.6	0	179.3	2718.8	4310.9	5614.9	4134.1	109.4			52300000000
12	安徽	2017	0.31	0	71.15	2592.72	4040.74	6137.23	3939.21	71.9			52500000000
12	安徽	2018	0.31	0	71.15	2592.72	4040.74	6137.23	3939.21	71.9			52500000000
12	安徽	2019	0.31	0	71.15	2592.72	4040.74	6137.23	3939.21	71.9			52500000000
13	福建	2010	0	278.8	40.2	838.2	1677.7	12549.7	258.9	357.4			56300000000
13	福建	2011	0	278	40.1	834.7	1675.6	12537.3	261.9	354.7			56300000000
13	福建	2012	0	277.4	39.5	831.3	1674.8	12530.8	264.8	352.1			56200000000
13	福建	2013	0	277.6	38.3	828.1	1671.9	12520.3	269.2	353.7			56200000000
13	福建	2014	0	277	38.1	825.1	1667.3	12511.2	271.2	352.9			56200000000
13	福建	2015	0	276.6	37.8	822.6	1665.9	12504.6	273.3	352.8			56100000000
13	福建	2016	0	273.8	37.5	818.1	1663.8	12497.9	276	352.5			56100000000
13	福建	2017	0	261.86	19.15	559.64	1185.76	13217	164.46	112.35			55800000000
13	福建	2018	0	261.86	19.15	559.64	1185.76	13217	164.46	112.35			55800000000
13	福建	2019	0	261.86	19.15	559.64	1185.76	13217	164.46	112.35			55800000000
14	江西	2010	1.2	0	170.3	1906.9	3754.3	15611.4	846.7	445.5			78200000000
14	江西	2011	1.2	0	170	1902.7	3746.6	15581.6	855.2	444.1			78100000000
14	江西	2012	1.2	0	169.4	1898	3737.5	15550.1	862.1	449.9			78000000000
14	江西	2013	1.1	0	168.2	1893.1	3733	15540.3	872.6	434.4			77900000000
14	江西	2014	1.1	0	168	1887.8	3724.5	15518.8	878.6	424.9			77800000000
14	江西	2015	1.1	0	167.1	1884.1	3717.3	15501.7	882	417.7			77600000000
14	江西	2016	0.9	0	166.8	1881.2	3711.6	15486.2	887.2	413			77600000000
14	江西	2017	1.1	0	168.5	1977.35	3405.73	15620.6	670.49	133.03			75200000000
14	江西	2018	1.1	0	168.5	1977.35	3405.73	15620.6	670.49	133.03			75200000000
14	江西	2019	1.1	0	168.5	1977.35	3405.73	15620.6	670.49	133.03			75200000000
15	山东	2010	0	320	142.6	2450.7	143.3	2287.8	3564.5	702			23900000000
15	山东	2011	0	316.7	141.9	2444.3	142.8	2274.9	3562.7	691.5			23800000000
15	山东	2012	0.2	316.5	141.5	2439.8	142	2264.4	3559.7	683.4			23700000000
15	山东	2013	0.1	316.2	139.6	2434.5	141.9	2252.9	3554.9	673			23600000000
15	山东	2014	0.1	315.8	140.3	2429.3	141.1	2242.2	3548.5	667.9			23500000000
15	山东	2015	0.5	315.7	140.1	2425.1	140.1	2234.2	3545.5	664.7			23500000000
15	山东	2016	0.5	315.3	138.6	2419.9	143.4	2226.1	3539.2	658.6			23400000000
15	山东	2017	0.09	300.59	68.69	1988.03	142.22	3908.02	2539.21	352.83			25300000000
15	山东	2018	0.09	300.59	68.69	1988.03	142.22	3908.02	2539.21	352.83			25300000000
15	山东	2019	0.09	300.59	68.69	1988.03	142.22	3908.02	2539.21	352.83			25300000000
16	河南	2010	3.8	0	355.1	1575.5	1136.7	5251.8	4225.7	1012.4			42200000000
16	河南	2011	3.7	0	347.4	1568	1135.7	5240.7	4223.8	1003.7			42200000000
16	河南	2012	3.6	0	336.8	1557.8	1135	5229.9	4227.4	993.7			42100000000
16	河南	2013	3.6	0	327.8	1548.8	1132.8	5222.1	4226.6	985.7			42000000000
16	河南	2014	3.6	0	320.1	1540	1130.6	5214.6	4222.5	979.7			42000000000
16	河南	2015	3.5	0	311.3	1529.5	1131.1	5207.6	4217.2	973.1			41900000000
16	河南	2016	3.5	0	298.5	1513.7	1129.3	5185.4	4206.4	967.2			41700000000
16	河南	2017	0.4	0	55.78	1276.11	1022.91	6594.47	3361.17	385.49			41800000000
16	河南	2018	0.4	0	55.78	1276.11	1022.91	6594.47	3361.17	385.49			41800000000
16	河南	2019	0.4	0	55.78	1276.11	1022.91	6594.47	3361.17	385.49			41800000000
17	湖北	2010	6.7	0	193.6	3112.5	4064.3	12981.2	3149.1	439.4			77200000000
17	湖北	2011	6.7	0	193.8	3106.7	4048.4	12962.9	3154.1	435.9			77100000000
17	湖北	2012	6.6	0	193.1	3098.2	4033.9	12946.3	3156.9	431.7			76900000000
17	湖北	2013	6.6	0	194.6	3090.5	4017.6	12930.4	3165.6	429.3			76800000000
17	湖北	2014	6.6	0	193.8	3087.9	3999	12911.5	3160	427			76700000000
17	湖北	2015	6.6	0	193.7	3082.7	3991.5	12902.2	3161.5	422.5			76600000000
17	湖北	2016	6.6	0	191.8	3081	3981.5	12893	3159.7	420.4			76500000000
17	湖北	2017	4.69	0	87.15	2975.54	3819.88	13920.2	2770.1	134.08			77500000000
17	湖北	2018	4.69	0	87.15	2975.54	3819.88	13920.2	2770.1	134.08			77500000000
17	湖北	2019	4.69	0	87.15	2975.54	3819.88	13920.2	2770.1	134.08			77500000000
18	湖南	2010	2.1	0	310.4	2292.3	4943.9	18416.8	1258.1	730.7			95800000000
18	湖南	2011	2	0	309.6	2288.2	4935.7	18397.8	1267.3	728.2			95700000000
18	湖南	2012	1.8	0	308.9	2283.8	4930.3	18375.8	1285.2	724.1			95600000000
18	湖南	2013	1.7	0	307.2	2279.3	4920.5	18355.8	1300.3	719.9			95600000000
18	湖南	2014	1.5	0	306.1	2275.4	4910.6	18336.3	1309.2	716.9			95500000000
18	湖南	2015	1.3	0	305.7	2272.5	4904.5	18322.7	1317.2	714.2			95400000000
18	湖南	2016	1.2	0	305.1	2269.2	4896.1	18315.5	1323.5	712.2			95400000000
18	湖南	2017	0.0164	0	308.98	1887.63	4537.78	19075.1	903.64	210.75			93800000000
18	湖南	2018	0.0164	0	308.98	1887.63	4537.78	19075.1	903.64	210.75			93800000000
18	湖南	2019	0.0164	0	308.98	1887.63	4537.78	19075.1	903.64	210.75			93800000000
19	广东	2010	1.4	262.4	62.3	2322.8	2515.5	15160	1160.8	520.8			73100000000
19	广东	2011	1.3	263.1	61.8	2316.9	2510.9	15121.3	1208.4	510.2			73100000000
19	广东	2012	1.3	261.6	61.6	2309.9	2506.5	15100	1234.8	505.4			73000000000
19	广东	2013	1.3	259.8	61.4	2301.4	2501.8	15081.7	1250.6	500.5			73000000000
19	广东	2014	1.3	258.9	61	2291.2	2493.8	15062.5	1263.2	493.5			72900000000
19	广东	2015	1.3	258.6	60.7	2281.7	2486.1	15051.4	1262.2	489			72800000000
19	广东	2016	1.3	258	60.5	2273	2478.5	15040.5	1259.5	485.1			72700000000
19	广东	2017	0.24	223.54	28.02	2013.46	2061.25	16188.8	545.68	357.77			72600000000
19	广东	2018	0.24	223.54	28.02	2013.46	2061.25	16188.8	545.68	357.77			72600000000
19	广东	2019	0.24	223.54	28.02	2013.46	2061.25	16188.8	545.68	357.77			72600000000
20	广西	2010	0.6	127.9	58.8	1294.3	2960.1	20011.9	3671.4	1685			106000000000
20	广西	2011	0.6	129.1	58.4	1296.6	2956.3	20001.6	3670.6	1680.8			106000000000
20	广西	2012	0.6	129.1	55	1296.8	2950.1	19993.4	3666	1678.7			106000000000
20	广西	2013	0.6	128.6	54.7	1293.8	2944.5	19979.2	3679.5	1670.2			106000000000
20	广西	2014	0.6	128.1	54.6	1292.5	2938.4	19971.3	3672	1668.6			106000000000
20	广西	2015	0.6	127.7	54.5	1291.5	2932.9	19964.2	3665.5	1666.9			105000000000
20	广西	2016	0.6	126.9	54.5	1289.8	2928.2	19957.5	3659.7	1665.7			105000000000
20	广西	2017	0.15	143.57	32.54	1123.53	2441.84	24142.9	2507.64	414.3			111000000000
20	广西	2018	0.15	143.57	32.54	1123.53	2441.84	24142.9	2507.64	414.3			111000000000
20	广西	2019	0.15	143.57	32.54	1123.53	2441.84	24142.9	2507.64	414.3			111000000000
21	海南	2010	0	179.2	20	424.7	590.9	1814	503.3	58.1			11100000000
21	海南	2011	0	178.3	20	426.4	588.7	1809.6	500.5	61.4			11100000000
21	海南	2012	0	178.1	19.9	426.2	587.5	1806.6	501.8	63.2			11000000000
21	海南	2013	0	178	19.9	425.8	586	1803.4	503.4	65.2			11000000000
21	海南	2014	0	177.8	19.9	425.9	584.5	1800.3	503.4	67.1			11000000000
21	海南	2015	0	177.1	19.9	425.1	583.9	1798.3	504.3	70.5			11000000000
21	海南	2016	0	176.7	19.8	424.5	581.9	1800.6	501.5	73.4			11000000000
21	海南	2017	0.01	158.73	14.21	274.67	464.18	1761.22	260.4	25.65			9450000000
21	海南	2018	0.01	158.73	14.21	274.67	464.18	1761.22	260.4	25.65			9450000000
21	海南	2019	0.01	158.73	14.21	274.67	464.18	1761.22	260.4	25.65			9450000000
22	重庆	2010	0	0	13.7	401.5	1463.8	5682.7	2199.1	497.4			36400000000
22	重庆	2011	0	0	10.9	402.1	1464.6	5678.7	2208.7	493.3			36400000000
22	重庆	2012	0	0	10.9	401.4	1461.5	5675.9	2214.1	491.5			36400000000
22	重庆	2013	0	0	10.9	401	1461.8	5674.2	2221.4	490.6			36400000000
22	重庆	2014	0	0	10.9	400.6	1456.7	5671	2224.1	489.8			36400000000
22	重庆	2015	0	0	10.8	400.8	1451.7	5710.7	2192.8	489.8			36400000000
22	重庆	2016	0	0	10.8	402.1	1439.8	5781.9	2132.8	489			36500000000
22	重庆	2017	0	0	22.3	407.56	1056.07	7033.54	1747.33	35.46			36900000000
22	重庆	2018	0	0	22.3	407.56	1056.07	7033.54	1747.33	35.46			36900000000
22	重庆	2019	0	0	22.3	407.56	1056.07	7033.54	1747.33	35.46			36900000000
23	四川	2010	1012.1	0	103.4	1542.6	4166.7	33287.9	5735.2	18345.3			225000000000
23	四川	2011	1012.1	0	102.9	1543.7	4162.7	33270.4	5762.7	18341			225000000000
23	四川	2012	1012.1	0	102.8	1542.4	4153.3	33261.3	5767.2	18338.7			225000000000
23	四川	2013	1012.1	0	103.2	1541.5	4149.2	33255.4	5775.6	18336.7			225000000000
23	四川	2014	1012.1	0	102	1545.8	4142.5	33243.3	5782.1	18331.8			225000000000
23	四川	2015	1012.1	0	101.5	1544.4	4138.5	33237.9	5782.9	18329.4			225000000000
23	四川	2016	1012.1	0	100.3	1548.1	4137.8	33229.7	5786.4	18322.1			225000000000
23	四川	2017	251.27	0	93.84	1579.85	3395.45	38129.4	4359.33	14531.8			223000000000
23	四川	2018	251.27	0	93.84	1579.85	3395.45	38129.4	4359.33	14531.8			223000000000
23	四川	2019	251.27	0	93.84	1579.85	3395.45	38129.4	4359.33	14531.8			223000000000
24	贵州	2010	0.6	0	16.8	367.3	1923.1	13494.1	4908.3	2436.8			83800000000
24	贵州	2011	0.6	0	19.8	371	1907.7	13460.2	4915.7	2437.4			83700000000
24	贵州	2012	1.1	0	19.5	370.8	1891.2	13442.2	4919.7	2420.4			83500000000
24	贵州	2013	1.2	0	19.5	370.5	1881.6	13431.4	4923.5	2407.4			83400000000
24	贵州	2014	1.2	0	19.3	371.6	1869.9	13417.4	4923	2394.1			83200000000
24	贵州	2015	1.1	0	19	371.4	1862.9	13408.7	4926.1	2383.3			83200000000
24	贵州	2016	1.1	0	18.8	371.1	1853.5	13397.8	4924.8	2374.6			83100000000
24	贵州	2017	0.59	0	9.94	383.11	1325.82	16815.2	3876.26	282.45			83300000000
24	贵州	2018	0.59	0	9.94	383.11	1325.82	16815.2	3876.26	282.45			83300000000
24	贵州	2019	0.59	0	9.94	383.11	1325.82	16815.2	3876.26	282.45			83300000000
25	云南	2010	4.5	0	68.8	1006.3	2166.4	34595	7109.8	4538.1			180000000000
25	云南	2011	4.5	0	68.6	1005.6	2161.2	34586.2	7103.8	4534			180000000000
25	云南	2012	4.5	0	68.5	1005.2	2154.9	34581	7094.6	4530.7			180000000000
25	云南	2013	4.4	0	67.8	1008	2147.5	34573.9	7090.7	4523.1			180000000000
25	云南	2014	4.4	0	65.1	1050.7	2137.8	34538.9	7078.3	4513.5			179000000000
25	云南	2015	4.4	0	64.2	1052.5	2136.1	34530.6	7055.7	4499.6			179000000000
25	云南	2016	4.4	0	64.2	1054	2131.5	34520	7033.9	4485.6			179000000000
25	云南	2017	2.88	0	49.28	912.72	1487.11	37453.5	6338.12	1984.33			177000000000
25	云南	2018	2.88	0	49.28	912.72	1487.11	37453.5	6338.12	1984.33			177000000000
25	云南	2019	2.88	0	49.28	912.72	1487.11	37453.5	6338.12	1984.33			177000000000
27	陕西	2010	6.6	0	95	466.1	246	16839	4140.4	4327.3			94100000000
27	陕西	2011	6.6	0	93.9	464.5	243.3	16829.4	4145	4321.9			94000000000
27	陕西	2012	6.4	0	94.3	464.5	241.1	16816.1	4147.4	4317.2			93900000000
27	陕西	2013	5.3	0	94.6	464.6	239.7	16803.8	4163.3	4311			93900000000
27	陕西	2014	5	0	93.5	463.5	238.6	16796	4167.2	4291.1			93800000000
27	陕西	2015	4.7	0	93.1	462.7	237.9	16791.7	4170.1	4280.4			93800000000
27	陕西	2016	4.6	0	92.6	462	236.7	16757.9	4167.7	4306.5			93700000000
27	陕西	2017	2.96	0	69.12	409.97	189.27	18714	2946.43	3315.49			93500000000
27	陕西	2018	2.96	0	69.12	409.97	189.27	18714	2946.43	3315.49			93500000000
27	陕西	2019	2.96	0	69.12	409.97	189.27	18714	2946.43	3315.49			93500000000
28	甘肃	2010	253.2	0	292.5	1123.2	9.9	9161.5	6079.4	21328.5			129000000000
28	甘肃	2011	253.2	0	292.5	1123.6	9.7	9158.6	6074.4	21329.3			129000000000
28	甘肃	2012	253.2	0	292	1123	9.6	9157.2	6072.9	21324			129000000000
28	甘肃	2013	253.2	0	291.4	1122.1	9.6	9155.2	6070.6	21311.6			129000000000
28	甘肃	2014	253.2	0	290.7	1121.4	9.6	9150.7	6067.4	21299.4			128000000000
28	甘肃	2015	252.9	0	290.2	1121.3	9.5	9148.9	6064.3	21290.4			128000000000
28	甘肃	2016	252.6	0	289.6	1121.5	9.4	9147.2	6060.7	21279.7			128000000000
28	甘肃	2017	98.4	0	450.19	614.1	6.23	11944.2	5624.96	21460.7			138000000000
28	甘肃	2018	98.4	0	450.19	614.1	6.23	11944.2	5624.96	21460.7			138000000000
28	甘肃	2019	98.4	0	450.19	614.1	6.23	11944.2	5624.96	21460.7			138000000000
29	青海	2010	563.3	0	1062.5	4227.5	0	5316.8	603	63185			238000000000
29	青海	2011	563.2	0	1062.3	4227.3	0	5316.6	602.4	63176.3			238000000000
29	青海	2012	563.2	0	1062.2	4227.2	0	5315.9	602	63166.7			238000000000
29	青海	2013	563.1	0	1061.9	4226.7	0	5314.3	601.3	63151.2			238000000000
29	青海	2014	563.1	0	1062.1	4226.2	0	5313.6	600.7	63152.9			238000000000
29	青海	2015	563	0	1061.8	4228.1	0	5312.2	603	63140.7			238000000000
29	青海	2016	563	0	1061.7	4227.5	0	5310.6	601.3	63129.4			238000000000
29	青海	2017	141.33	0	1561.86	3669.93	0	6905.39	580.67	59206.2			231000000000
29	青海	2018	141.33	0	1561.86	3669.93	0	6905.39	580.67	59206.2			231000000000
29	青海	2019	141.33	0	1561.86	3669.93	0	6905.39	580.67	59206.2			231000000000
30	宁夏	2010	12.5	0	51.6	265.9	289.6	1160.2	1181	3177.4			20400000000
30	宁夏	2011	12.4	0	51.2	265.4	287.9	1158.5	1174.5	3171.1			20400000000
30	宁夏	2012	12.4	0	51.2	264.6	285.2	1157.2	1171.6	3164.6			20300000000
30	宁夏	2013	12.2	0	51.1	264.8	283.4	1155.8	1170.1	3161			20300000000
30	宁夏	2014	12.1	0	50.9	264.6	281.4	1152.9	1168.3	3149.2			20200000000
30	宁夏	2015	12	0	50.8	264.5	280.6	1150.4	1169.8	3139.9			20200000000
30	宁夏	2016	11.9	0	50.7	264.3	279.2	1150.2	1168.7	3135.1			20200000000
30	宁夏	2017	12.16	0	23.8	253.13	231.17	1430.59	993.33	3046.55			20100000000
30	宁夏	2018	12.16	0	23.8	253.13	231.17	1430.59	993.33	3046.55			20100000000
30	宁夏	2019	12.16	0	23.8	253.13	231.17	1430.59	993.33	3046.55			20100000000
31	新疆	2010	613.4	0	761.4	7572.4	86.5	13464.8	317.9	75169.4			310000000000
31	新疆	2011	610.2	0	760.5	7574	85.9	13460.9	317.3	75100.7			309000000000
31	新疆	2012	609.6	0	760.2	7574.6	86	13455.8	317.8	75051.8			309000000000
31	新疆	2013	609.1	0	759.9	7574.4	85.9	13451.4	317.1	74992.9			309000000000
31	新疆	2014	608.8	0	759.1	7575.6	85.5	13447.9	316.9	74952.2			309000000000
31	新疆	2015	608.6	0	758.7	7576.5	85.3	13445	316.8	74897.4			309000000000
31	新疆	2016	608.3	0	758.5	7576.6	85.1	13440.8	316.7	74867.6			309000000000
31	新疆	2017	491.84	0	1048.59	7962.81	90.15	18318.8	332.54	77979			338000000000
31	新疆	2018	491.84	0	1048.59	7962.81	90.15	18318.8	332.54	77979			338000000000
31	新疆	2019	491.84	0	1048.59	7962.81	90.15	18318.8	332.54	77979			338000000000

## Sheet: Solid Carbon and Oxygen Release
			1kg·C/m2	1010m2	yuan
ID	Province	Year	npp	Terrestrial area	Carbon fixation and oxygen release
1	北京	2010	2696.45	1.641	139000000000000
1	北京	2011	3125.93	1.641	161000000000000
1	北京	2012	3359.01	1.641	173000000000000
1	北京	2013	3301.05	1.641	170000000000000
1	北京	2014	2760.79	1.641	142000000000000
1	北京	2015	3443.64	1.641	178000000000000
1	北京	2016	3588.15	1.641	185000000000000
1	北京	2017	3361.19	1.641	173000000000000
1	北京	2018	3440.95	1.641	178000000000000
1	北京	2019	2951.46	1.641	152000000000000
2	天津	2010	2042.39	1.1966	76800000000000
2	天津	2011	2216.62	1.1966	83400000000000
2	天津	2012	2386.04	1.1966	89800000000000
2	天津	2013	2206.44	1.1966	83000000000000
2	天津	2014	1925.47	1.1966	72400000000000
2	天津	2015	2349.91	1.1966	88400000000000
2	天津	2016	2476.13	1.1966	93200000000000
2	天津	2017	2348.97	1.1966	88400000000000
2	天津	2018	2564.25	1.1966	96500000000000
2	天津	2019	2186.53	1.1966	82300000000000
3	河北	2010	2987.09	18.88	1770000000000000
3	河北	2011	3257.6	18.88	1930000000000000
3	河北	2012	3493.72	18.88	2070000000000000
3	河北	2013	3427.83	18.88	2030000000000000
3	河北	2014	3182.6	18.88	1890000000000000
3	河北	2015	3401.14	18.88	2020000000000000
3	河北	2016	3695.44	18.88	2190000000000000
3	河北	2017	3415.39	18.88	2030000000000000
3	河北	2018	3569.38	18.88	2120000000000000
3	河北	2019	3298.23	18.88	1960000000000000
4	山西	2010	3260.63	15.67	1610000000000000
4	山西	2011	3329.55	15.67	1640000000000000
4	山西	2012	3864.6	15.67	1900000000000000
4	山西	2013	3828.37	15.67	1890000000000000
4	山西	2014	3762.02	15.67	1850000000000000
4	山西	2015	3678.78	15.67	1810000000000000
4	山西	2016	4156.34	15.67	2050000000000000
4	山西	2017	3671.74	15.67	1810000000000000
4	山西	2018	4185.33	15.67	2060000000000000
4	山西	2019	3719.89	15.67	1830000000000000
5	内蒙古	2010	2015.8	118.3	7500000000000000
5	内蒙古	2011	2107.56	118.3	7840000000000000
5	内蒙古	2012	2317.24	118.3	8620000000000000
5	内蒙古	2013	2353.91	118.3	8760000000000000
5	内蒙古	2014	2408.03	118.3	8960000000000000
5	内蒙古	2015	2191.1	118.3	8150000000000000
5	内蒙古	2016	2220.56	118.3	8260000000000000
5	内蒙古	2017	2112.2	118.3	7860000000000000
5	内蒙古	2018	2429.2	118.3	9040000000000000
5	内蒙古	2019	2347.42	118.3	8730000000000000
6	辽宁	2010	3821.2	14.8	1780000000000000
6	辽宁	2011	4169.89	14.8	1940000000000000
6	辽宁	2012	4526.09	14.8	2110000000000000
6	辽宁	2013	4184.97	14.8	1950000000000000
6	辽宁	2014	3885.46	14.8	1810000000000000
6	辽宁	2015	3902.38	14.8	1820000000000000
6	辽宁	2016	4145.09	14.8	1930000000000000
6	辽宁	2017	3970.25	14.8	1850000000000000
6	辽宁	2018	4184.55	14.8	1950000000000000
6	辽宁	2019	4177.92	14.8	1940000000000000
7	吉林	2010	4106.75	18.74	2420000000000000
7	吉林	2011	4453.4	18.74	2620000000000000
7	吉林	2012	4568.89	18.74	2690000000000000
7	吉林	2013	4693.47	18.74	2770000000000000
7	吉林	2014	4853.65	18.74	2860000000000000
7	吉林	2015	4344.93	18.74	2560000000000000
7	吉林	2016	4560.47	18.74	2690000000000000
7	吉林	2017	4822.85	18.74	2840000000000000
7	吉林	2018	4591.03	18.74	2700000000000000
7	吉林	2019	4783.85	18.74	2820000000000000
8	黑龙江	2010	4180.35	47.3	6220000000000000
8	黑龙江	2011	4274.79	47.3	6360000000000000
8	黑龙江	2012	4091.24	47.3	6080000000000000
8	黑龙江	2013	4500.88	47.3	6690000000000000
8	黑龙江	2014	4704.74	47.3	7000000000000000
8	黑龙江	2015	4208.9	47.3	6260000000000000
8	黑龙江	2016	4344.97	47.3	6460000000000000
8	黑龙江	2017	4352.16	47.3	6470000000000000
8	黑龙江	2018	4679.59	47.3	6960000000000000
8	黑龙江	2019	4448.84	47.3	6620000000000000
9	上海	2010	3178.73	0.634	63400000000000
9	上海	2011	3323.48	0.634	66200000000000
9	上海	2012	3546.76	0.634	70700000000000
9	上海	2013	3307.77	0.634	65900000000000
9	上海	2014	3653.44	0.634	72800000000000
9	上海	2015	3506.78	0.634	69900000000000
9	上海	2016	3201.9	0.634	63800000000000
9	上海	2017	3226.56	0.634	64300000000000
9	上海	2018	3641.14	0.634	72600000000000
9	上海	2019	3605.03	0.634	71900000000000
10	江苏	2010	4149.53	10.72	1400000000000000
10	江苏	2011	3982.59	10.72	1340000000000000
10	江苏	2012	4236.9	10.72	1430000000000000
10	江苏	2013	3983.83	10.72	1340000000000000
10	江苏	2014	4649.32	10.72	1570000000000000
10	江苏	2015	4419.05	10.72	1490000000000000
10	江苏	2016	4112.36	10.72	1390000000000000
10	江苏	2017	4132.48	10.72	1390000000000000
10	江苏	2018	4553.54	10.72	1530000000000000
10	江苏	2019	4301.53	10.72	1450000000000000
11	浙江	2010	5589.82	10.18	1790000000000000
11	浙江	2011	5908.21	10.18	1890000000000000
11	浙江	2012	6432.11	10.18	2060000000000000
11	浙江	2013	6153.56	10.18	1970000000000000
11	浙江	2014	6511.99	10.18	2080000000000000
11	浙江	2015	6105.41	10.18	1950000000000000
11	浙江	2016	5832.31	10.18	1870000000000000
11	浙江	2017	5992.47	10.18	1920000000000000
11	浙江	2018	6370.12	10.18	2040000000000000
11	浙江	2019	6722.43	10.18	2150000000000000
12	安徽	2010	4675.94	14.01	2060000000000000
12	安徽	2011	4669.09	14.01	2060000000000000
12	安徽	2012	4687	14.01	2060000000000000
12	安徽	2013	4625.77	14.01	2040000000000000
12	安徽	2014	5319.53	14.01	2340000000000000
12	安徽	2015	5212.63	14.01	2300000000000000
12	安徽	2016	4736.76	14.01	2090000000000000
12	安徽	2017	4730.9	14.01	2080000000000000
12	安徽	2018	5026.98	14.01	2210000000000000
12	安徽	2019	4533.31	14.01	2000000000000000
13	福建	2010	7444.37	12.14	2840000000000000
13	福建	2011	7531.78	12.14	2870000000000000
13	福建	2012	7992.87	12.14	3050000000000000
13	福建	2013	8060.05	12.14	3080000000000000
13	福建	2014	7710.17	12.14	2940000000000000
13	福建	2015	7576.77	12.14	2890000000000000
13	福建	2016	7343.57	12.14	2800000000000000
13	福建	2017	8073.15	12.14	3080000000000000
13	福建	2018	8034.85	12.14	3070000000000000
13	福建	2019	8360.34	12.14	3190000000000000
14	江西	2010	5768.45	16.69	3030000000000000
14	江西	2011	6184.42	16.69	3250000000000000
14	江西	2012	6275.35	16.69	3290000000000000
14	江西	2013	6380.71	16.69	3350000000000000
14	江西	2014	6291.14	16.69	3300000000000000
14	江西	2015	6376.33	16.69	3350000000000000
14	江西	2016	6046.4	16.69	3170000000000000
14	江西	2017	6426.93	16.69	3370000000000000
14	江西	2018	6360.6	16.69	3340000000000000
14	江西	2019	6214.4	16.69	3260000000000000
15	山东	2010	3328.56	15.79	1650000000000000
15	山东	2011	3468.18	15.79	1720000000000000
15	山东	2012	3755.53	15.79	1860000000000000
15	山东	2013	3357.18	15.79	1670000000000000
15	山东	2014	3625.96	15.79	1800000000000000
15	山东	2015	3665.14	15.79	1820000000000000
15	山东	2016	3652.59	15.79	1810000000000000
15	山东	2017	3631.51	15.79	1800000000000000
15	山东	2018	3923.87	15.79	1950000000000000
15	山东	2019	3656.29	15.79	1820000000000000
16	河南	2010	3981.36	16.7	2090000000000000
16	河南	2011	3707.19	16.7	1950000000000000
16	河南	2012	3970.6	16.7	2080000000000000
16	河南	2013	3450.25	16.7	1810000000000000
16	河南	2014	3989.16	16.7	2090000000000000
16	河南	2015	4509.8	16.7	2370000000000000
16	河南	2016	4167.74	16.7	2190000000000000
16	河南	2017	4076.81	16.7	2140000000000000
16	河南	2018	4478.04	16.7	2350000000000000
16	河南	2019	3583.3	16.7	1880000000000000
17	湖北	2010	5353.35	18.59	3130000000000000
17	湖北	2011	5062.65	18.59	2960000000000000
17	湖北	2012	5248.87	18.59	3070000000000000
17	湖北	2013	5351.49	18.59	3130000000000000
17	湖北	2014	5521.45	18.59	3230000000000000
17	湖北	2015	5838.97	18.59	3410000000000000
17	湖北	2016	5502.39	18.59	3220000000000000
17	湖北	2017	5493.78	18.59	3210000000000000
17	湖北	2018	5478.92	18.59	3200000000000000
17	湖北	2019	4969.45	18.59	2900000000000000
18	湖南	2010	5874.16	21.18	3910000000000000
18	湖南	2011	6241.96	21.18	4160000000000000
18	湖南	2012	5945.79	21.18	3960000000000000
18	湖南	2013	6429.88	21.18	4280000000000000
18	湖南	2014	6231.08	21.18	4150000000000000
18	湖南	2015	6609.35	21.18	4400000000000000
18	湖南	2016	6239.35	21.18	4150000000000000
18	湖南	2017	6482.16	21.18	4320000000000000
18	湖南	2018	6223.54	21.18	4140000000000000
18	湖南	2019	6005.96	21.18	4000000000000000
19	广东	2010	8375.04	17.97	4730000000000000
19	广东	2011	8380.8	17.97	4730000000000000
19	广东	2012	8252.36	17.97	4660000000000000
19	广东	2013	8680.85	17.97	4900000000000000
19	广东	2014	8006.3	17.97	4520000000000000
19	广东	2015	8474.81	17.97	4790000000000000
19	广东	2016	8375.84	17.97	4730000000000000
19	广东	2017	8820.34	17.97	4980000000000000
19	广东	2018	8871.3	17.97	5010000000000000
19	广东	2019	8387.76	17.97	4740000000000000
20	广西	2010	8559.91	23.76	6390000000000000
20	广西	2011	8662.72	23.76	6470000000000000
20	广西	2012	8227.04	23.76	6150000000000000
20	广西	2013	8849.96	23.76	6610000000000000
20	广西	2014	8361.65	23.76	6250000000000000
20	广西	2015	8728.36	23.76	6520000000000000
20	广西	2016	8905.21	23.76	6650000000000000
20	广西	2017	8972.15	23.76	6700000000000000
20	广西	2018	8905.82	23.76	6650000000000000
20	广西	2019	8528.97	23.76	6370000000000000
21	海南	2010	8222.27	3.54	915000000000000
21	海南	2011	8918.08	3.54	993000000000000
21	海南	2012	8714.16	3.54	970000000000000
21	海南	2013	8736.88	3.54	972000000000000
21	海南	2014	8989.93	3.54	1000000000000000
21	海南	2015	8869.18	3.54	987000000000000
21	海南	2016	8183.73	3.54	911000000000000
21	海南	2017	8349.3	3.54	929000000000000
21	海南	2018	9165.32	3.54	1020000000000000
21	海南	2019	8717.17	3.54	970000000000000
22	重庆	2010	5888.31	8.24	1530000000000000
22	重庆	2011	5712.08	8.24	1480000000000000
22	重庆	2012	5935.85	8.24	1540000000000000
22	重庆	2013	6442.53	8.24	1670000000000000
22	重庆	2014	6375.81	8.24	1650000000000000
22	重庆	2015	6666.98	8.24	1730000000000000
22	重庆	2016	6317.1	8.24	1640000000000000
22	重庆	2017	6506.83	8.24	1690000000000000
22	重庆	2018	6081.88	8.24	1580000000000000
22	重庆	2019	6431.67	8.24	1670000000000000
23	四川	2010	4809.31	48.6	7350000000000000
23	四川	2011	4936.57	48.6	7540000000000000
23	四川	2012	4810.7	48.6	7350000000000000
23	四川	2013	5275.11	48.6	8060000000000000
23	四川	2014	5161.06	48.6	7890000000000000
23	四川	2015	5338.03	48.6	8160000000000000
23	四川	2016	5274.53	48.6	8060000000000000
23	四川	2017	5175.99	48.6	7910000000000000
23	四川	2018	5053.33	48.6	7720000000000000
23	四川	2019	5422.66	48.6	8290000000000000
24	贵州	2010	7298.51	17.62	4040000000000000
24	贵州	2011	7477.13	17.62	4140000000000000
24	贵州	2012	7354.21	17.62	4070000000000000
24	贵州	2013	8322.89	17.62	4610000000000000
24	贵州	2014	7883.69	17.62	4370000000000000
24	贵州	2015	8274.59	17.62	4580000000000000
24	贵州	2016	7949.83	17.62	4400000000000000
24	贵州	2017	8020.73	17.62	4440000000000000
24	贵州	2018	7701.02	17.62	4270000000000000
24	贵州	2019	8066.57	17.62	4470000000000000
25	云南	2010	9264.65	39.41	1.15e+16
25	云南	2011	9948.26	39.41	1.23e+16
25	云南	2012	9559.64	39.41	1.18e+16
25	云南	2013	10000	39.41	1.24e+16
25	云南	2014	9891.57	39.41	1.23e+16
25	云南	2015	10228.4	39.41	1.27e+16
25	云南	2016	10079.9	39.41	1.25e+16
25	云南	2017	10211.2	39.41	1.27e+16
25	云南	2018	10010.5	39.41	1.24e+16
25	云南	2019	10356.6	39.41	1.28e+16
27	陕西	2010	4529.24	20.56	2930000000000000
27	陕西	2011	4257.89	20.56	2750000000000000
27	陕西	2012	4808.39	20.56	3110000000000000
27	陕西	2013	4924.52	20.56	3180000000000000
27	陕西	2014	4767.96	20.56	3080000000000000
27	陕西	2015	5034.89	20.56	3250000000000000
27	陕西	2016	4821.07	20.56	3120000000000000
27	陕西	2017	4654.27	20.56	3010000000000000
27	陕西	2018	5162.87	20.56	3340000000000000
27	陕西	2019	4828.59	20.56	3120000000000000
28	甘肃	2010	1839.99	42.59	2460000000000000
28	甘肃	2011	1777.59	42.59	2380000000000000
28	甘肃	2012	1961.69	42.59	2630000000000000
28	甘肃	2013	2114.37	42.59	2830000000000000
28	甘肃	2014	2035.85	42.59	2730000000000000
28	甘肃	2015	2033.33	42.59	2720000000000000
28	甘肃	2016	1995.53	42.59	2670000000000000
28	甘肃	2017	1980.15	42.59	2650000000000000
28	甘肃	2018	2200.98	42.59	2950000000000000
28	甘肃	2019	2196.62	42.59	2940000000000000
29	青海	2010	1197.46	72.23	2720000000000000
29	青海	2011	1035.88	72.23	2350000000000000
29	青海	2012	1080.92	72.23	2450000000000000
29	青海	2013	1147.56	72.23	2610000000000000
29	青海	2014	991.878	72.23	2250000000000000
29	青海	2015	1009.07	72.23	2290000000000000
29	青海	2016	1136.79	72.23	2580000000000000
29	青海	2017	1088.67	72.23	2470000000000000
29	青海	2018	1217.07	72.23	2760000000000000
29	青海	2019	1167.61	72.23	2650000000000000
30	宁夏	2010	1966.6	6.64	411000000000000
30	宁夏	2011	1775.9	6.64	371000000000000
30	宁夏	2012	2242.13	6.64	468000000000000
30	宁夏	2013	2193.55	6.64	458000000000000
30	宁夏	2014	2311.27	6.64	483000000000000
30	宁夏	2015	2043.34	6.64	427000000000000
30	宁夏	2016	2169.95	6.64	453000000000000
30	宁夏	2017	2102.26	6.64	439000000000000
30	宁夏	2018	2489.69	6.64	520000000000000
30	宁夏	2019	2460.79	6.64	514000000000000
31	新疆	2010	525.127	166.49	2750000000000000
31	新疆	2011	546.965	166.49	2860000000000000
31	新疆	2012	525.707	166.49	2750000000000000
31	新疆	2013	591.838	166.49	3100000000000000
31	新疆	2014	489.151	166.49	2560000000000000
31	新疆	2015	504.569	166.49	2640000000000000
31	新疆	2016	609.415	166.49	3190000000000000
31	新疆	2017	570.055	166.49	2980000000000000
31	新疆	2018	544.433	166.49	2850000000000000
31	新疆	2019	558.954	166.49	2930000000000000

## Sheet: Interference regulation
			内陆滩涂	沿海滩涂	沼泽地
ID	Province	Year	Inland mudflats（10,000 acres）	Coastal mudflats（10,000 acres）	Marshland（10,000 acres）	Interference regulation(yuan)
1	北京	2010	26.5	0	0.1	426829
1	北京	2011	26.5	0	0.1	426829
1	北京	2012	26.6	0	0.1	428428
1	北京	2013	26.5	0	0.1	426829
1	北京	2014	26.5	0	0.1	426829
1	北京	2015	26.5	0	0.1	426829
1	北京	2016	26.4	0	0.1	425230
1	北京	2017	3.6	0	0.2	63944.4
1	北京	2018	3.6	0	0.2	63944.4
1	北京	2019	3.6	0	0.2	63944.4
2	天津	2010	18.2	46	5.9	1214944
2	天津	2011	18.2	45.5	5.9	1206951
2	天津	2012	18.2	44.8	5.9	1195761
2	天津	2013	18.2	44	5.9	1182972
2	天津	2014	18.2	43.2	5.9	1170183
2	天津	2015	18.2	42.6	5.9	1160592
2	天津	2016	18.2	42.2	5.9	1154197
2	天津	2017	14.92	25.17	8.99	928313
2	天津	2018	14.92	25.17	8.99	928313
2	天津	2019	14.92	25.17	8.99	928313
3	河北	2010	238	142.4	15.9	6589474
3	河北	2011	233.8	138.7	15.9	6463184
3	河北	2012	233.1	136.5	15.9	6416825
3	河北	2013	228.4	136	15.6	6324105
3	河北	2014	224.8	134.5	15.6	6242576
3	河北	2015	221.6	133.5	15.6	6175434
3	河北	2016	219.5	132.8	15.2	6117884
3	河北	2017	80.6	94.49	11.25	3158695
3	河北	2018	80.6	94.49	11.25	3158695
3	河北	2019	80.6	94.49	11.25	3158695
4	山西	2010	212.7	0	3.5	3512148
4	山西	2011	210.7	0	3.5	3480176
4	山西	2012	209.1	0	3.4	3451401
4	山西	2013	207	0	3.4	3417830
4	山西	2014	205.3	0	3.2	3384259
4	山西	2015	202.4	0	3.2	3337900
4	山西	2016	201.9	0	3.2	3329907
4	山西	2017	78.55	0	1.14	1292157
4	山西	2018	78.55	0	1.14	1292157
4	山西	2019	78.55	0	1.14	1292157
5	内蒙古	2010	1579.3	0	1145.3	61900000
5	内蒙古	2011	1578	0	1143.7	61800000
5	内蒙古	2012	1575.6	0	1144.4	61800000
5	内蒙古	2013	1574.8	0	1143.9	61700000
5	内蒙古	2014	1572.3	0	1143.7	61700000
5	内蒙古	2015	1570	0	1142.7	61600000
5	内蒙古	2016	1569.5	0	1142.6	61600000
5	内蒙古	2017	1407.2	0	177.22	28200000
5	内蒙古	2018	1407.2	0	177.22	28200000
5	内蒙古	2019	1407.2	0	177.22	28200000
6	辽宁	2010	217.3	253.9	13	7948294
6	辽宁	2011	214.1	256.4	12.3	7914723
6	辽宁	2012	213.7	254.9	12.3	7884349
6	辽宁	2013	213	254.3	12.2	7860370
6	辽宁	2014	212.3	253.1	12.1	7826799
6	辽宁	2015	211.2	251	12	7772446
6	辽宁	2016	209	250.6	12	7730883
6	辽宁	2017	130.11	207.08	86.76	8164266
6	辽宁	2018	130.11	207.08	86.76	8164266
6	辽宁	2019	130.11	207.08	86.76	8164266
7	吉林	2010	136.3	0	58.4	4046084
7	吉林	2011	135.7	0	58.2	4030098
7	吉林	2012	135.5	0	58.2	4026901
7	吉林	2013	134.5	0	58.1	4007718
7	吉林	2014	134.3	0	57.9	3998126
7	吉林	2015	134.2	0	57	3967752
7	吉林	2016	134.1	0	56.9	3962957
7	吉林	2017	132.7	0	66.09	4234401
7	吉林	2018	132.7	0	66.09	4234401
7	吉林	2019	132.7	0	66.09	4234401
8	黑龙江	2010	864.1	0	1773.9	70500000
8	黑龙江	2011	862.7	0	1773.6	70500000
8	黑龙江	2012	861.9	0	1773.3	70500000
8	黑龙江	2013	857.1	0	1769.7	70300000
8	黑龙江	2014	856.2	0	1769.2	70300000
8	黑龙江	2015	855.6	0	1769	70200000
8	黑龙江	2016	855.2	0	1768.6	70200000
8	黑龙江	2017	277.37	0	433.58	18300000
8	黑龙江	2018	277.37	0	433.58	18300000
8	黑龙江	2019	277.37	0	433.58	18300000
9	上海	2010	10.9	55.2	0	1056682
9	上海	2011	10.3	55.2	0	1047090
9	上海	2012	8	55.1	0	1008723
9	上海	2013	7.9	55	0	1005526
9	上海	2014	7.8	54.3	0	992737
9	上海	2015	6.2	55.6	0	987942
9	上海	2016	6.1	55.2	0	979948
9	上海	2017	62.36	46.22	0	1735772
9	上海	2018	62.36	46.22	0	1735772
9	上海	2019	62.36	46.22	0	1735772
10	江苏	2010	175.5	633.5	4.3	13100000
10	江苏	2011	170.1	630.8	4.1	12900000
10	江苏	2012	165.7	629.6	4.6	12900000
10	江苏	2013	166.5	628	4.6	12800000
10	江苏	2014	162	626.9	4.5	12800000
10	江苏	2015	157.2	626.4	4.3	12700000
10	江苏	2016	153.4	625.3	4.2	12600000
10	江苏	2017	63.65	575.87	1.24	10300000
10	江苏	2018	63.65	575.87	1.24	10300000
10	江苏	2019	63.65	575.87	1.24	10300000
11	浙江	2010	46.7	292.9	0	5428883
11	浙江	2011	46	289.8	0	5368135
11	浙江	2012	45.4	285.3	0	5286606
11	浙江	2013	44.7	280.5	0	5198683
11	浙江	2014	43.6	274.7	0	5088379
11	浙江	2015	42.6	275	0	5077188
11	浙江	2016	42.1	271.4	0	5011645
11	浙江	2017	16.17	231.38	0.11	3960878
11	浙江	2018	16.17	231.38	0.11	3960878
11	浙江	2019	16.17	231.38	0.11	3960878
12	安徽	2010	189.2	0	2.8	3114094
12	安徽	2011	186.2	0	2.6	3059741
12	安徽	2012	186.1	0	2.6	3058143
12	安徽	2013	183.8	0	2.7	3024572
12	安徽	2014	182.1	0	2.7	2997396
12	安徽	2015	180.1	0	2.6	2962226
12	安徽	2016	179.3	0	2.6	2949437
12	安徽	2017	71.15	0	0.31	1147323
12	安徽	2018	71.15	0	0.31	1147323
12	安徽	2019	71.15	0	0.31	1147323
13	福建	2010	40.2	278.8	0	5099569
13	福建	2011	40.1	278	0	5085182
13	福建	2012	39.5	277.4	0	5065998
13	福建	2013	38.3	277.6	0	5050012
13	福建	2014	38.1	277	0	5037223
13	福建	2015	37.8	276.6	0	5026033
13	福建	2016	37.5	273.8	0	4976476
13	福建	2017	19.15	261.86	0	4492257
13	福建	2018	19.15	261.86	0	4492257
13	福建	2019	19.15	261.86	0	4492257
14	江西	2010	170.3	0	1.2	2760801
14	江西	2011	170	0	1.2	2756005
14	江西	2012	169.4	0	1.2	2746414
14	江西	2013	168.2	0	1.1	2724033
14	江西	2014	168	0	1.1	2720836
14	江西	2015	167.1	0	1.1	2706448
14	江西	2016	166.8	0	0.9	2695258
14	江西	2017	168.5	0	1.1	2728829
14	江西	2018	168.5	0	1.1	2728829
14	江西	2019	168.5	0	1.1	2728829
15	山东	2010	142.6	320	0	7395174
15	山东	2011	141.9	316.7	0	7331230
15	山东	2012	141.5	316.5	0.2	7328033
15	山东	2013	139.6	316.2	0.1	7289666
15	山东	2014	140.3	315.8	0.1	7294462
15	山东	2015	140.1	315.7	0.5	7302455
15	山东	2016	138.6	315.3	0.5	7272081
15	山东	2017	68.69	300.59	0.09	5906228
15	山东	2018	68.69	300.59	0.09	5906228
15	山东	2019	68.69	300.59	0.09	5906228
16	河南	2010	355.1	0	3.8	5798162
16	河南	2011	347.4	0	3.7	5671872
16	河南	2012	336.8	0	3.6	5499222
16	河南	2013	327.8	0	3.6	5355347
16	河南	2014	320.1	0	3.6	5232254
16	河南	2015	311.3	0	3.5	5088379
16	河南	2016	298.5	0	3.5	4883757
16	河南	2017	55.78	0	0.4	904494
16	河南	2018	55.78	0	0.4	904494
16	河南	2019	55.78	0	0.4	904494
17	湖北	2010	193.6	0	6.7	3309125
17	湖北	2011	193.8	0	6.7	3312322
17	湖北	2012	193.1	0	6.6	3297935
17	湖北	2013	194.6	0	6.6	3321914
17	湖北	2014	193.8	0	6.6	3309125
17	湖北	2015	193.7	0	6.6	3307526
17	湖北	2016	191.8	0	6.6	3277153
17	湖北	2017	87.15	0	4.69	1543139
17	湖北	2018	87.15	0	4.69	1543139
17	湖北	2019	87.15	0	4.69	1543139
18	湖南	2010	310.4	0	2.1	5029230
18	湖南	2011	309.6	0	2	5013244
18	湖南	2012	308.9	0	1.8	4995659
18	湖南	2013	307.2	0	1.7	4965286
18	湖南	2014	306.1	0	1.5	4941307
18	湖南	2015	305.7	0	1.3	4928518
18	湖南	2016	305.1	0	1.2	4915729
18	湖南	2017	308.98	0	0.0164	4939913
18	湖南	2018	308.98	0	0.0164	4939913
18	湖南	2019	308.98	0	0.0164	4939913
19	广东	2010	62.3	262.4	1.4	5235451
19	广东	2011	61.8	263.1	1.3	5235451
19	广东	2012	61.6	261.6	1.3	5208275
19	广东	2013	61.4	259.8	1.3	5176302
19	广东	2014	61	258.9	1.3	5155520
19	广东	2015	60.7	258.6	1.3	5145929
19	广东	2016	60.5	258	1.3	5133140
19	广东	2017	28.02	223.54	0.24	4029139
19	广东	2018	28.02	223.54	0.24	4029139
19	广东	2019	28.02	223.54	0.24	4029139
20	广西	2010	58.8	127.9	0.6	3003790
20	广西	2011	58.4	129.1	0.6	3016579
20	广西	2012	55	129.1	0.6	2962226
20	广西	2013	54.7	128.6	0.6	2949437
20	广西	2014	54.6	128.1	0.6	2939846
20	广西	2015	54.5	127.7	0.6	2931852
20	广西	2016	54.5	126.9	0.6	2919064
20	广西	2017	32.54	143.57	0.15	2820110
20	广西	2018	32.54	143.57	0.15	2820110
20	广西	2019	32.54	143.57	0.15	2820110
21	海南	2010	20	179.2	0	3184433
21	海南	2011	20	178.3	0	3170046
21	海南	2012	19.9	178.1	0	3165250
21	海南	2013	19.9	178	0	3163651
21	海南	2014	19.9	177.8	0	3160454
21	海南	2015	19.9	177.1	0	3149264
21	海南	2016	19.8	176.7	0	3141270
21	海南	2017	14.21	158.73	0.01	2764957
21	海南	2018	14.21	158.73	0.01	2764957
21	海南	2019	14.21	158.73	0.01	2764957
22	重庆	2010	13.7	0	0	219010
22	重庆	2011	10.9	0	0	174249
22	重庆	2012	10.9	0	0	174249
22	重庆	2013	10.9	0	0	174249
22	重庆	2014	10.9	0	0	174249
22	重庆	2015	10.8	0	0	172650
22	重庆	2016	10.8	0	0	172650
22	重庆	2017	22.3	0	0	356490
22	重庆	2018	22.3	0	0	356490
22	重庆	2019	22.3	0	0	356490
23	四川	2010	103.4	0	1012.1	34000000
23	四川	2011	102.9	0	1012.1	34000000
23	四川	2012	102.8	0	1012.1	34000000
23	四川	2013	103.2	0	1012.1	34000000
23	四川	2014	102	0	1012.1	34000000
23	四川	2015	101.5	0	1012.1	34000000
23	四川	2016	100.3	0	1012.1	34000000
23	四川	2017	93.84	0	251.27	9533796
23	四川	2018	93.84	0	251.27	9533796
23	四川	2019	93.84	0	251.27	9533796
24	贵州	2010	16.8	0	0.6	287750
24	贵州	2011	19.8	0	0.6	335708
24	贵州	2012	19.5	0	1.1	346899
24	贵州	2013	19.5	0	1.2	350096
24	贵州	2014	19.3	0	1.2	346899
24	贵州	2015	19	0	1.1	338906
24	贵州	2016	18.8	0	1.1	335708
24	贵州	2017	9.94	0	0.59	177766
24	贵州	2018	9.94	0	0.59	177766
24	贵州	2019	9.94	0	0.59	177766
25	云南	2010	68.8	0	4.5	1243719
25	云南	2011	68.6	0	4.5	1240522
25	云南	2012	68.5	0	4.5	1238924
25	云南	2013	67.8	0	4.4	1224536
25	云南	2014	65.1	0	4.4	1181374
25	云南	2015	64.2	0	4.4	1166986
25	云南	2016	64.2	0	4.4	1166986
25	云南	2017	49.28	0	2.88	879875
25	云南	2018	49.28	0	2.88	879875
25	云南	2019	49.28	0	2.88	879875
27	陕西	2010	95	0	6.6	1729697
27	陕西	2011	93.9	0	6.6	1712112
27	陕西	2012	94.3	0	6.4	1712112
27	陕西	2013	94.6	0	5.3	1681739
27	陕西	2014	93.5	0	5	1654562
27	陕西	2015	93.1	0	4.7	1638576
27	陕西	2016	92.6	0	4.6	1627386
27	陕西	2017	69.12	0	2.96	1199598
27	陕西	2018	69.12	0	2.96	1199598
27	陕西	2019	69.12	0	2.96	1199598
28	甘肃	2010	292.5	0	253.2	12800000
28	甘肃	2011	292.5	0	253.2	12800000
28	甘肃	2012	292	0	253.2	12800000
28	甘肃	2013	291.4	0	253.2	12800000
28	甘肃	2014	290.7	0	253.2	12700000
28	甘肃	2015	290.2	0	252.9	12700000
28	甘肃	2016	289.6	0	252.6	12700000
28	甘肃	2017	450.19	0	98.4	10300000
28	甘肃	2018	450.19	0	98.4	10300000
28	甘肃	2019	450.19	0	98.4	10300000
29	青海	2010	1062.5	0	563.3	35000000
29	青海	2011	1062.3	0	563.2	35000000
29	青海	2012	1062.2	0	563.2	35000000
29	青海	2013	1061.9	0	563.1	35000000
29	青海	2014	1062.1	0	563.1	35000000
29	青海	2015	1061.8	0	563	35000000
29	青海	2016	1061.7	0	563	35000000
29	青海	2017	1561.86	0	141.33	29500000
29	青海	2018	1561.86	0	141.33	29500000
29	青海	2019	1561.86	0	141.33	29500000
30	宁夏	2010	51.6	0	12.5	1224536
30	宁夏	2011	51.2	0	12.4	1214944
30	宁夏	2012	51.2	0	12.4	1214944
30	宁夏	2013	51.1	0	12.2	1206951
30	宁夏	2014	50.9	0	12.1	1200557
30	宁夏	2015	50.8	0	12	1195761
30	宁夏	2016	50.7	0	11.9	1190965
30	宁夏	2017	23.8	0	12.16	769252
30	宁夏	2018	23.8	0	12.16	769252
30	宁夏	2019	23.8	0	12.16	769252
31	新疆	2010	761.4	0	613.4	31800000
31	新疆	2011	760.5	0	610.2	31700000
31	新疆	2012	760.2	0	609.6	31600000
31	新疆	2013	759.9	0	609.1	31600000
31	新疆	2014	759.1	0	608.8	31600000
31	新疆	2015	758.7	0	608.6	31600000
31	新疆	2016	758.5	0	608.3	31600000
31	新疆	2017	1048.59	0	491.84	32500000
31	新疆	2018	1048.59	0	491.84	32500000
31	新疆	2019	1048.59	0	491.84	32500000
