# Supplementary material for: Measurement of China’s green development level and its spatial differentiation in the context of carbon neutrality
Source: PLoS One. 2023 Apr 10;18(4):e0284207. doi: 10.1371/journal.pone.0284207 (PMC10085045; doi:10.1371/journal.pone.0284207)
Supplement: S1 Data — (ZIP) [file pone.0284207.s002.zip › Data/Raw data of complex indicators/Energy consumption per capita and energy consumption per unit of GDP.xlsx]

## Sheet: 计算步骤
			Raw Coal	washed refined coal	Other coal washing	Type Coal	coking coal	Coke oven gas	Other Gas	Other Coking Products	Crude Oil	Gasoline	Kerosene	Diesel	Fuel Oil	Liquefied Petroleum Gas	Refinery dry gas	Other petroleum products		Heat	electric power	Other Energy
Energy Balance Sheet			原煤	洗精煤	其他洗煤	型煤	焦炭	焦炉煤气	其他煤气	其他焦化产品	原油	汽油	煤油	柴油	燃料油	液化石油气	炼厂干气	其他石油制品	天然气	热力	电力	其他能源
		Terminal consumption	(万吨)	(万吨)	(万吨)	(万吨)	(万吨)	(亿立方米)	(亿立方米)	(万吨)	(10000 tuns)	(10000 tuns)	(10000 tuns)	(10000 tuns)	(10000 tuns)	(10000 tuns)	(10000 tuns)	(10000 tuns)	(100 million m3)	(1000 joules)	(hour)	(10,000 tons of standard coal)
		Discounted value	0.7143	0.9000	0.2857	0.6	0.9714	6.143	3.5701	1.3	1.4286	1.4714	1.4714	1.4571	1.4286	1.7143	1.5714	1.2	13.30	0.0341	1.229		Total consumption
ID	Province	Year	n1	n2	n3	n4	n5	n6	n7	n8	n9	n10	n11	n12	n13	n14	n15	n16	n17	n18	n19	n20	zn
1	北京	2010	1105.59	0.05	0.0181	12.2042	220.446	7.6616	0.6068	0	0	371.529	392.63	237.005	9.7825	40.5239	68.3861	48.4739	44.4253	16557.6	781.224	0.6093	4895.47
2	天津	2010	996.75	91.35	16.87	3.31	663.91	4.09	0	185.96	20.6	205.12	21.397	333.54	88.32	39.27	42.43	175.41	21.45	16015	639.96	52.26	4702.35
3	河北	2010	6954.02	583.86	561.608	278.297	7288.72	79.1575	7.31	153.54	14.14	238.743	7.3389	689.191	37.9295	81.3977	13.85	164.165	28.708	21816.5	2517.44	5.6	19636.7
4	山西	2010	4741.22	104.02	693.61	139.85	2589.22	136.11	0	143.66	0	227.85	14.64	473.68	12.25	20.6	0	3.96	22.77	13718.3	1381.25	8.38	10881.5
5	内蒙古	2010	4496.17	26.26	1517.69	295.69	1416.87	26.4929	3.1584	198.243	11.0427	325.676	9.3479	862.983	15.1347	10.0826	3.55	22.838	42.3193	22145.8	1536.83	378.57	11077.8
6	辽宁	2010	3627.23	481.5	321.57	31.74	3151.62	52.03	11.77	40.31	255.95	570.25	23.34	963.28	281.57	121.86	164.07	320.06	18.89	39593	1612.94	12.91	14103
7	吉林	2010	3833.67	36.8	4.34	15.61	640.58	13.72	0	1.65	27.52	166.61	1.21	362.44	32.7	35.23	23.25	123.11	17.4	23159	576.97	21.07	6347.85
8	黑龙江	2010	1143.95	412.98	863.92	21.82	269.2	7.03	23.59	49.83	400.45	363.79	24.06	597.91	61.86	145.85	32.33	52.03	22.94	24227.8	747.842	169.78	6588.18
9	上海	2010	1007.24	9.05	9.8178	10.67	705.212	22.6894	13.265	110.187	4.77	415.37	399.072	508.016	724.35	119.56	133.311	178.374	30.16	7176.88	1227.89	3.78	7519.28
10	江苏	2010	5116.19	534.67	44.88	23.97	2661.6	25.84	0.53	39.06	10.19	747.41	35.69	723.41	152.63	133.31	80.62	413.29	43.47	48970.3	3595.99	36.19	16953.6
11	浙江	2010	2962.87	42.72	3.57	134.62	443.09	6.385	0.18	2.29	0.17	586.695	70.4179	957.237	162.08	289.36	83.7	137.043	14.2215	38459	2701.71	61.62	10978
12	安徽	2010	4289.28	168.53	436.941	13.1066	910.172	17.5372	11.26	14.2	0.95	157.396	8.41	365.747	11.7318	45.9783	8.9	48.6	11.9718	6501.7	1001.11	28.7	6984.87
13	福建	2010	3163.19	4.31	0.87	96.77	684.54	5.24	0.63	6.5	3.02	333.2	56.5	507.25	162	85	67.72	203.72	10.01	4689.1	1233.09	105.45	6988.32
14	江西	2010	2008.83	12.87	34.95	222.65	772.61	26.86	1.71	15.84	0	155.23	8.497	368.04	21.11	58.96	10.25	40.62	3.84	1518.78	648.14	128.49	4533.46
15	山东	2010	10892.7	741.73	581.96	482.776	3067.58	35.4094	0	80.16	128.278	802.398	38.6106	1445.16	377.707	208.094	90.06	455.298	46.148	68949	3298.46	48.8638	24384
16	河南	2010	7129.26	1630.17	208.36	103.5	1711.66	58.16	96.15	28.9	22.6	297.49	30.64	529.72	15.88	50.16	21.54	104.83	32.71	16309.8	2353.87	13.79	14535.2
17	湖北	2010	8004.42	195.74	34.86	67.33	1120.83	10.84	8.14	30.28	11.77	456.97	40.41	647.65	91.19	93.22	38.76	186.05	19.37	7701.12	1332.82	0	11592.7
18	湖南	2010	5033.07	342.04	140.66	599.406	817.14	12.94	1.74	24.65	14.7	262.36	30.25	502	72.41	64.57	18.18	96.35	11.21	11091.3	1264.33	1138.87	9975.68
19	广东	2010	4156.17	650.16	18.43	151.61	485.97	6.37	19.65	11.58	17.53	1083.81	201.9	1656.01	479.64	635.36	78.44	300.42	27.17	12747.9	3843.07	281.83	16635.5
20	广西	2010	2770.19	24.07	5.41	26.12	682.07	13.44	28.64	7.25	0	247.68	2.73	441.81	34.39	104.58	9.93	17.96	1.7	4917.68	931.74	253.39	5741.01
21	海南	2010	171.53	0	0	3.83	0.05	0	0	0	2.28	52.63	87.43	139.9	30.49	12.48	18.66	25.5	22.1	232.74	148.16	1.88	1148.77
22	重庆	2010	2610.58	1051.33	247.82	4.9467	299.468	0.4961	0.3813	16.26	0	102.622	41.7828	337.387	8.5586	12.1377	0	1.21	55.8737	2312.38	595.841	505.88	5999.87
23	四川	2010	4685.55	1183.77	749.93	58.68	1350.94	29.65	1.12	27.22	0.56	540.51	173.27	524.01	6.7	21.68	3.73	72.61	157.35	4721.74	1400.7	25.05	12150.2
24	贵州	2010	4179.63	341.84	16.76	59.78	376.92	10.42	1.77	6.12	0	143.36	8.94	262.37	14.43	18.03	0	42.39	4.14	217.09	774.62	0	5501.5
25	云南	2010	3115.74	82.22	65.46	69.0549	1230.61	18.83	0.2756	25.6612	0.0595	232.491	47.4437	561.263	5.6152	22.3821	0	1.7814	3.6437	409.105	932.227	74.9801	6266.56
26	陕西	2010	3221.76	70.86	2.5	4.4552	731.25	5.8	0	7.9	123.742	255.219	8.94	530.74	0.1364	22.7	1.3	3.62	57.3719	5118.31	798.306	23.1255	6450.82
27	甘肃	2010	1619.28	46.83	1.01	94.23	541.32	9.4	2.32	6.75	7.53	56.57	4.98	210.11	12	6.4	65.86	46.06	13.86	8450.03	761.91	30.64	3890.13
28	青海	2010	461.498	4.3	8.5018	0.8611	160.126	2.3781	0	0.4626	1.4759	26.1485	0.1731	89.63	0.0344	7.8389	6.21	5.107	19.5301	681.115	448.873	0	1542.67
29	宁夏	2010	1001.08	143.09	18.5544	3.491	228.899	13.1687	0	7.245	0	22.6833	5.1611	105.586	0.5477	14.5152	5.1973	29.9329	14.1877	3950.11	527.589	0	2400.29
30	新疆	2010	2344.62	17.47	2.75	0	648.21	16.38	0.45	29.69	45.22	131.16	33.33	363.31	9.72	30.19	37.52	30.63	65.58	20140.1	608.71	0	5766.23
1	北京	2011	1070.17	0.08	0	8.9145	33.2812	0.7207	0.74	0	0	389.785	419.884	240.746	9.1619	40.7966	69.61	194.825	43.3479	17539.1	806.857	0.52	4944.34
2	天津	2011	1022.21	118.42	28.11	3.29	708.23	4.68	0	183.26	19.31	222.57	24.53	360.66	97.66	52.87	55.84	239.03	23.28	17166.8	683.66	26.57	5084.93
3	河北	2011	7293.39	731.92	647.15	313.945	8367.75	97.8306	9.06	232.81	25.42	305.742	8.9421	793.99	46.6658	89.55	25.08	170.56	34.1953	26937	2879.8	47.06	22386.3
4	山西	2011	5130.02	222.2	714	167.26	2558.55	163.65	16.83	178.33	0	216.28	15.18	487.84	12.6	22.05	0	3.3	26.08	14472.5	1576.23	7.33	11847.3
5	内蒙古	2011	6968.51	23.727	431.024	227.15	1559.21	40.8869	3.0499	204.636	10.5387	310.243	10.0965	922.287	24.587	18.27	2.27	22.3292	36.42	21567.9	1833.62	31.1	12732.6
6	辽宁	2011	3697.33	342.27	373.57	37.2	3380.34	64.37	12.64	46.76	282.5	685	27.35	1103.8	319.69	141.01	207.2	352.87	38.76	40970.9	1760.09	18.93	15465.4
7	吉林	2011	4484.06	60.1	4.86	17.42	757.71	11.52	0	0.64	32.61	181.51	1.25	416.88	33.96	45.56	29.69	116.06	14.7	23596	630.15	59.2	7145.8
8	黑龙江	2011	1866.59	623	892.3	8.99	270.84	7.25	18.76	66.25	450	466.56	26.47	597.57	68.64	160.01	33.89	43.67	24.56	25737.2	801.87	59.95	7581.85
9	上海	2011	958.027	161.43	7.59	19.54	706.34	23.54	11.2928	108.72	3.69	472.875	400.498	532.046	658.84	118.899	119.537	187.83	37.0608	7665.29	1269.13	4.5946	7798.42
10	江苏	2011	5684.5	460.36	25.19	21.13	3149.86	32.53	0.33	29.34	10.01	825.98	44.73	756.67	150.37	127.71	92.96	260.23	54.09	50666.6	3982.81	33.16	18458.8
11	浙江	2011	3021.82	30.747	2.3658	151.533	469.995	6.5812	0.2193	2.0774	0.1017	647.759	74.7523	957.413	174.871	291.622	106.049	232.123	17.3995	41965.8	2999.36	51.7583	11831.9
12	安徽	2011	4623.01	104.368	455.263	19.9889	948.117	18.4294	13.3808	8.4281	1.6056	176.161	9.091	416.355	11.3109	45.6504	8.7868	49.6066	20.033	7884.1	1136.12	29.8895	7641.91
13	福建	2011	3113.17	7.45	0.71	19.12	728.65	5.56	1.33	6.88	3.54	374.01	64.39	530	175.58	84	71.18	188.17	15.5	4862.43	1426.56	98.76	7376.61
14	江西	2011	2301.45	6.03	37.64	158.22	872.32	20.22	1.47	5.42	0	182.76	9.05	392.04	24.9	53.47	9.03	35.72	4.35	724.66	780.91	22.83	4841.81
15	山东	2011	11314.2	518.703	640.728	568.762	3314.77	46.2543	19.0992	112.981	142.346	806.414	39.6621	1662.35	398.907	215.403	100.51	503.108	50.1477	74049.2	3635.26	56.7425	26079.8
16	河南	2011	8356.97	746.12	412.62	200.677	1983.56	28.2437	96.8737	36.84	12.8595	358.527	49.6411	661.591	38.8858	83.5051	20.98	92.898	40.8484	15747.2	2717.81	230.12	15949.9
17	湖北	2011	9524.18	197.63	49.27	77.57	1172.72	10.52	4.8	17.59	8.32	497.81	46.75	696.94	96.12	104.99	39.32	233.04	23.06	8681.06	1481.48	0	13196.3
18	湖南	2011	5298.45	512.399	147.13	691.85	821.8	20.21	2.101	24.43	2.03	295.05	32.03	560.854	65.741	77.6628	21.14	52.58	14.63	11576	1451.79	1389.61	11052.6
19	广东	2011	4732.22	741.97	17.52	133.55	552.13	6.94	18.25	10.65	16.85	1204.32	216.23	1489.64	388.14	697.37	78.36	317.89	36.15	12981.4	4201.55	547.38	17965.1
20	广西	2011	2999.84	59.48	3.73	12.34	740.25	15.52	32.7	22.52	0	259.48	0.28	476.3	49.62	112.94	26.36	30.84	2.37	5634.95	1044	413.73	6504.86
21	海南	2011	208.03	0	0	0.03	0.02	0	0	0	0	60.5	90.15	146.15	35.29	13.81	15.31	26.72	42.03	263.98	172.57	0.93	1494.49
22	重庆	2011	2807.18	828.242	296.671	9.55	377.789	0	0	18.9967	0	144.97	52.78	397.003	9.3669	14.71	0	1.02	61.2	2608.78	671.446	360.39	6230.54
23	四川	2011	4559.99	341.94	334.55	100.12	1436.25	27.9	1.49	18.54	0.55	640.58	206.21	574.49	12.52	21.63	0.85	12.37	147.27	3776.14	1806.82	1556.51	13336.1
24	贵州	2011	4635.65	66	16.85	61.2	397.38	10.6	2.02	7.23	0	145.23	10.84	301.39	16.04	19.53	0	0.89	3.78	526.13	883.42	0	5760.12
25	云南	2011	3284.45	35.5927	63.5386	26.265	1218.44	19.6599	0.2225	28.4196	0.0202	250.337	51.1155	608.772	2.5859	24.5914	0	2.6604	4.1971	1167.61	1109.63	59.8937	6653.07
26	陕西	2011	3423.95	241	2.8	4.58	793.678	4.6021	0	8.0269	133.102	279.604	9.6736	573.003	0.1557	25.4304	0.3	1.65	61.1357	5676.13	982.468	9.8931	7196.85
27	甘肃	2011	1770.11	38	0	99.1	601	9.58	1.92	0.51	20.33	58.77	3.72	222.02	6.89	5.82	68.59	63.01	15.05	9128.06	881.38	13.64	4264.23
28	青海	2011	520.063	6.4798	0	0.4622	156.028	1.7397	0	0.9907	2.185	28.961	0.1917	101.844	0.0135	8.77	5.6818	6.0703	26.2812	510.627	541.499	0	1799.27
29	宁夏	2011	1118.97	106.76	21.5726	1.3948	357.441	12.2275	1.7537	4.8791	0	20.7977	6.5845	103.751	0.3001	7.9789	0.14	0.4881	16.5504	4364.41	695.908	0	2767.9
30	新疆	2011	2564.27	2.15	2.84	0	880.23	21.42	0.58	11.01	45.78	138.84	37.32	389.75	1.67	43.78	83.36	40.22	79.81	21898.6	768.44	2.02	6741.28
1	北京	2012	1007.89	0.0649	0	5.5894	32.2657	3.5827	0.6446	0	0	415.899	443.333	215.342	9.0539	39.1238	74.0902	186.799	52.6101	17065.9	860.917	22.3886	5139.76
2	天津	2012	1074.06	111.49	20.88	1.71	882.72	4.88	0	205.34	11.13	253.75	29.41	378.17	82.73	56.14	55.55	281.3	28.22	19212.3	719.74	46.17	5612.98
3	河北	2012	7862.57	791.181	658.052	241.131	8366.63	104.08	10	105.03	15.6	318.334	7.7887	819.909	23.8214	85.5635	26.74	151.952	43.98	30297.3	2887.65	34.04	22902.9
4	山西	2012	5231.77	251.01	789.31	182.54	2938.55	145.37	15.6	152.9	0	224.11	18	497.48	1.2	22.49	0	8.22	32.18	16014.5	1672.39	1.63	12462.3
5	内蒙古	2012	6751.33	27.4238	366.048	166.775	1411.86	37.36	1.9718	160.502	7.186	302.526	23.1949	876.344	16.8987	19.7212	0	18.3899	36.8228	26842.7	2016.78	24.0352	12622.7
6	辽宁	2012	3752.63	364.15	383.02	26.77	3435.29	62.84	13.93	58.18	3.72	759.82	35.58	1224.9	352.76	148.38	211.1	476.05	63.03	42193.7	1800.88	28.58	16122.9
7	吉林	2012	4419.92	60.36	5.02	12.62	670.1	12.13	0	0.72	17.96	182.58	0.81	423.82	32.36	20.24	26.05	110.4	17.81	23433.1	787.05	27.53	7145.01
8	黑龙江	2012	2656.91	585	791.7	12.49	329.92	17.34	13.65	51.65	441.59	465.99	65.94	604.36	52.98	150.09	32.48	64.45	26.29	27745.6	779.4	0	8210.07
9	上海	2012	870.13	79.75	6.46	18.92	673.17	24.4587	8.57	110.54	2.86	517.35	402.74	568.19	631.3	115.47	128.64	224.8	41.86	7661.82	1281.66	4.23	7839.91
10	江苏	2012	4963.2	586.98	28.65	24.11	3169.96	38.87	0.13	34.48	8.58	934.28	53.14	801.66	158.16	122.07	86.64	238.61	66.44	51740.5	4295.43	43.11	18920.6
11	浙江	2012	2974.56	31.1325	1.5195	159.424	451.422	6.4013	0.2193	1.884	0.0504	706.156	80.073	938.006	173.941	301.784	99.2589	249.19	21.7155	43328	3089.44	49.72	12087.4
12	安徽	2012	4701.37	127.107	46.09	17.55	996.44	18.89	12.64	10.12	0.95	250.643	10.77	577.905	11.08	51.2053	7.16	89.79	24.81	7742.29	1264.25	28.16	8265.12
13	福建	2012	3415.67	7.83	1.13	29.79	650	6.19	1.01	8.27	1.83	397.62	74.36	515.27	180	79	76.11	200	16.08	5601.45	1483.96	108.31	7685.88
14	江西	2012	2485.74	12.55	44.22	166.58	878.66	22.13	0.27	3.05	0	198.42	9.51	416.32	29.74	43.41	12.87	44.55	8.44	1038.89	811.57	77.67	5219.77
15	山东	2012	12046.5	552.11	223.612	1000.28	3506.05	45.2895	20.1736	111.785	127.907	811.567	77.0777	1811.97	407.29	229.676	91.9477	453.278	65.1493	77272.4	3794.55	22.11	27648.7
16	河南	2012	6765.1	211.11	102.509	192.838	2201.27	22.18	91.7426	45.6828	17.4167	426.915	53.3905	736.76	12.0068	134.697	22.3655	117.999	63.5434	17885.9	2849.65	414.52	15430.5
17	湖北	2012	10241.3	197.85	46.0196	92.7009	1112.68	10.03	3.74	12.9594	15.8538	566.715	53.2586	731.121	103.564	102.107	36.09	237.384	27.4778	8224.32	1539.99	16.13	13954.3
18	湖南	2012	5839.26	388.78	143.97	541.6	830.62	14.64	1.28	25.76	2.39	388.93	35.22	500.87	57.81	82.7	25.65	163.64	17.93	11916.1	1484.43	1439.06	11548.4
19	广东	2012	4551.17	818.99	2.56	136.16	545.15	6.43	18.55	11.25	15.94	1254.85	243.14	1537.47	307.57	635.82	70.87	237.1	44.07	14802.4	4373.18	606.05	18184.3
20	广西	2012	3245.44	18.73	2.96	6.69	805.1	15.36	40.71	3.59	1.08	285.413	0.08	518.58	49.5	127.66	33.57	43.96	2.98	6504.1	1083.67	435.32	6967.25
21	海南	2012	239.23	0	0	0	0.05	0	0	0	1.81	65.05	82.83	155.64	39.06	15.12	14.04	9.41	39.8963	267.74	196.42	4.61	1518.73
22	重庆	2012	2695.79	861.58	370.69	14.33	503.77	8.89	0	15.87	0	144.633	54.2839	409.065	9.8861	16.1	0	0.79	70.14	5487.84	675.8	374.57	6636.67
23	四川	2012	4240.57	1348.52	782.6	57.46	1560.85	33.4	1.57	66.09	0.64	698.8	205.41	640.8	21.46	20.7	2	156.24	146.41	3668.78	1847.44	1018.15	14196.5
24	贵州	2012	5424.62	200	61.51	122.42	378.31	12.25	0.57	27.65	0	158.3	13.27	334.14	4.68	13.44	0	0.47	5.01	617.92	976.818	0	6684.38
25	云南	2012	3458.12	82.25	66.718	21.744	1337.27	18.58	1.24	32.22	0.02	287.512	56.0632	649.978	2.61	32.07	0	1.54	4.3	1197.38	1203.61	113.719	7239.93
26	陕西	2012	3461.82	257.498	564.3	3.3	895.445	5.6082	0	4.4058	143.058	287.015	10.1073	586.004	0.0912	25.06	0	1.0782	63.5106	7767.36	1066.75	14.2603	7752.4
27	甘肃	2012	2017.25	43	0.13	93	652.56	13.25	1.89	0.56	19.48	65.8	5.23	257.55	7.5	7.05	75.8	46.3	19.58	9635.75	948.46	8.21	4726.18
28	青海	2012	629.386	8.8664	0	0.5173	196.325	1.6435	0	0	2.3023	29.9054	0	105.897	0.0907	8.7502	6.0903	7.0789	34.6524	519.793	581.625	0	2086.87
29	宁夏	2012	1141.03	118.091	17.921	0.9377	377.553	10.1208	0	5.9003	0	23.3611	7.3234	111.133	0.6156	3.4062	0.0529	2.1969	18.9149	5321.16	714.6	0	2891.38
30	新疆	2012	3028.81	44.99	56.15	0	1011.07	19.53	0	10.02	47.58	154.62	45.34	432.64	0.06	43.86	101.92	55.93	88.44	22696.6	1064.08	14.29	7902.56
1	北京	2013	853.16	0	0	3.83	0.79	0	0	0	0	423.61	477.06	193.19	8.01	41.34	62.67	182.43	50.82	15408.2	848.84	48.84	4912.32
2	天津	2013	1107.6	76.63	17.62	1.37	955.48	5.37	0	68.87	11.77	212.24	56.12	324.65	48.94	46.78	60.51	291.85	32.36	19360.8	747.15	56.55	5462.18
3	河北	2013	8527	676.43	73.63	264.41	8320.56	111.05	5.64	114.87	14.94	347.55	17.59	798.75	34.54	57.46	25.51	53.04	46.29	38925.1	3046.58	29.84	23504.7
4	山西	2013	5763.74	365.64	771.38	157.37	2145.59	158.31	11.79	158.72	0	215.32	20.49	515.39	0.99	22.12	0	6.92	38.72	20872.9	1731.48	5.69	12572.1
5	内蒙古	2013	6555.57	21.58	338.21	38.73	1800.65	38.52	1.58	282.09	8.39	255.23	26.89	658.16	4.71	19.56	0	18.95	42.8	27589.2	2181.91	21.46	12842.2
6	辽宁	2013	3501.78	511.02	374	21.9	3194.48	62.38	11.38	52.56	4.37	638.57	29.05	1021.04	280.32	194.89	183.68	176.07	49.37	45168.3	1900.86	47.91	14968.3
7	吉林	2013	3715.8	37.93	474.44	11.73	719.77	10.58	0	20.22	15.93	178.9	1.71	381.12	31.72	44.43	31.79	152.23	19.52	22827.6	659.52	420.76	7088.68
8	黑龙江	2013	3354.88	513.68	706.33	13.04	337.65	17.99	12.1	43.27	433.7	277.59	63.97	456.94	34.22	146.67	33.93	57.74	27.91	34270.2	790.01	18.96	8346.87
9	上海	2013	917.92	11.3	4.12	24.33	640.3	23	5.56	90.54	2.59	532.55	437.48	554.71	588.85	131.87	146.61	275.08	49.18	11245	1334.23	3.13	8129.93
10	江苏	2013	4605.99	501.54	22.16	26.83	3190.61	36.96	0.31	30.45	10.14	890.78	63.79	750.88	180.3	131.61	93.14	130.8	78.52	55216.7	4696.58	22.27	19152.2
11	浙江	2013	2998.77	32.46	1.16	162.14	446.18	6.2	0.23	3.45	0.13	706.14	92.15	945.84	182.66	312.6	102.38	275.69	26.06	38291.8	3301.86	58.07	12355.6
12	安徽	2013	4512.27	136.74	47.02	19.41	1049.41	20.33	12.27	11.86	0.89	319.33	9.46	625.86	9.8	81.72	10.84	126.48	27.56	9002.19	1425.95	28.57	8749.25
13	福建	2013	2704.33	4.87	1.15	26.27	655.38	5.06	0.72	8.62	62.18	409.56	85.41	520.84	167.8	82	66.22	230	24.37	5736.92	1669.21	41.06	7582.34
14	江西	2013	2478.44	11.74	39.5	177.83	854.93	20.47	0	4.59	0	218.05	1.7	526.25	31.39	48.51	14.21	53.83	11.78	3282.59	884.45	66.37	5588.13
15	山东	2013	9334.85	791.6	109.71	1332.32	3680.29	41.41	24.74	111.33	118.96	705.38	4.5	1255.27	281.56	66.69	96.13	597.03	66.96	84168.6	4083.12	45.38	25525.4
16	河南	2013	4144.3	1025.29	1763.71	32.46	1817.47	17.74	31.93	65.49	35.8	556.92	46.07	776.16	24.67	160.5	23.61	112.96	69.79	19643.4	2889.13	333	14514.2
17	湖北	2013	6062.18	213.41	56	113.27	1114.19	9.3	3.78	4.39	8.91	616.05	63.77	804.62	118.62	119.75	29.55	249.09	26.29	8344.5	1711.42	18.81	11426.8
18	湖南	2013	4798.17	368.85	111.53	426.66	838.84	9.62	0.01	25.19	1.4	434.56	38.84	565.76	67.21	89.36	25.73	251.32	19.7	11245.4	1380.47	1352.4	10762.5
19	广东	2013	3695.26	643.56	22.15	107.26	584.19	5.9	21.34	9.84	20.75	1069.92	259.31	1535.26	324.14	536.47	87.04	241.93	52.97	17114.5	4555.58	462.77	17364.1
20	广西	2013	2885.83	1.9	0.06	3.76	974.5	18.02	37.56	1.27	0	224.21	23.83	430.34	25.38	125.88	28.75	66.48	4.16	6964.62	1155.59	400	6740.47
21	海南	2013	211.19	0	0	0	0.04	0	0	0	1.55	72.13	85.74	130.22	36.77	16.51	26.42	0.03	41.08	234.47	217.09	9	1527.69
22	重庆	2013	1786.72	787.51	67.77	18.86	208.82	9.6	0	14.77	0	161.7	58.99	455.13	11.93	16.63	0	0	70.84	3601.83	758.52	168.33	5495.7
23	四川	2013	3626.82	787.11	1085.35	23.99	1760.13	38.41	0.91	376.72	0.28	818.47	239.76	753.1	51.64	45.16	1.2	256.28	137.98	3527.84	1812.35	448.24	13808.7
24	贵州	2013	4537.07	336.45	302.23	35.87	416.96	13.83	0.73	21.2	0	195.4	21.8	376.41	0.51	7.09	0	0.08	8.27	700.38	1054	0	6481.94
25	云南	2013	3474.25	79.42	99.61	30.74	1347.57	18.67	0.95	49.3	0.03	280.01	63.73	559.01	3.24	35.75	0	1.46	4.26	614.07	1184.63	99.59	7112.36
26	陕西	2013	3597.8	67.49	313.72	1.76	935.22	1.53	0	17.25	152.05	220.98	32.27	521.2	15.8	22.71	0	6.95	66.88	8240.28	1152.22	8.49	7675.83
27	甘肃	2013	1701.14	45	0.16	80.06	665	7.56	1.77	0.56	21.42	122.89	5.1	375.07	3.21	7.06	73.9	41.71	22.72	10964.2	1024.16	0	4886.23
28	青海	2013	641.16	6.95	0	0.5	230.22	1.88	0	0.33	2.41	32.85	0	110.52	0.06	9.27	5.91	2.54	36.21	472.8	653.88	0	2242.61
29	宁夏	2013	1210.58	123.63	17.16	0.78	417.96	10.15	0	5.11	0	20.04	0.12	117.69	0.76	6.9	0.13	3.21	17.8	5231.6	768.51	0	3034.11
30	新疆	2013	2431.03	11.4	29.33	5.18	1110.05	17.14	0.4	69.06	51.36	209.36	22.93	545.2	0.64	49.3	122.07	126.33	105.63	27428.5	1484.68	23.32	8859.64
1	北京	2014	772.67	0.05	0.02	3.43	0.64	0	0	0	0	440.62	507.58	195.71	5.39	48.04	57.27	181.51	52.42	16577.8	873.47	54.67	5023.51
2	天津	2014	1056.37	91.35	25.44	1.51	954.39	5.31	0	75.4	10.82	226.81	59.85	331.08	55.27	50.31	49.36	342.9	35.75	19701.7	775.18	78.57	5655.17
3	河北	2014	8053.85	583.86	533.95	204.38	8123.61	106.06	1.24	161.17	15.22	314.64	17.59	787.59	31.4	59.33	25.81	44.39	51.74	33918.2	3109.97	22.75	22898.5
4	山西	2014	5720.75	379.2	752.46	166.83	2177.69	151.78	8.46	157.99	0	201.78	20.93	496.9	2.24	14.78	0	9.09	43.07	23610.2	1726.14	5.51	12622.1
5	内蒙古	2014	6634.55	26.26	322.74	33.22	1493.66	42.52	0.24	242.09	6.14	271.66	28.36	576.56	4.82	18.01	0	18.63	42.78	29234.2	2416.74	27.01	12816
6	辽宁	2014	3543.39	481.5	388.34	25.22	3288.91	62.18	11.6	59.81	6.29	699.54	29.75	1059.6	310.15	179.76	181.67	196.39	53.52	46658.6	1930.31	54.89	15415
7	吉林	2014	3459.28	36.8	638.32	7.71	664.72	13.02	0	12.06	16.93	193.33	1.71	378.14	31.28	48.02	31.79	137.77	19.41	20438.8	667.81	510.61	6923.35
8	黑龙江	2014	3593.31	412.98	647	13.04	194.07	16.69	11.01	55.6	514.37	314.28	73.98	465.73	54.29	147.18	34.97	50.39	29.02	34799.4	782.69	22.76	8521.02
9	上海	2014	978.5	9.05	2.5	22.69	654.84	20.81	3.03	85.3	2.7	577.03	450.72	547.97	550.65	126.87	136.42	254.43	50.31	10199.5	1294.08	2.91	8055.71
10	江苏	2014	4315.92	534.67	12.02	32.42	3408.6	36.43	1.02	37.29	9.69	974.61	82.77	812.7	149.2	115.82	94.47	222.17	86.02	53504.2	4807.34	27.57	19658.9
11	浙江	2014	3045.58	42.72	0.65	206.22	465.07	6.11	0.22	1.78	0	710.38	103.76	931.32	171.27	303.14	94.35	254.12	40.34	39044.2	3363.2	62.5	12666.5
12	安徽	2014	4457.8	168.53	40.25	17.82	1064.73	20.44	12.46	11.12	1.22	352.68	10.56	662.75	10.25	93.36	18.78	151.78	34.22	8089.03	1484.18	25.62	9045.74
13	福建	2014	2458.96	4.31	3.67	30	674.69	6.22	0.6	12.32	316.26	440.45	97.33	514.84	180	80	99.36	278.64	30.27	8489.26	1754.04	60.52	8277.5
14	江西	2014	2737.76	12.87	47.38	183.43	871.13	22.93	0	4.65	0.47	240.32	2.13	526.37	15.8	56.88	13.08	58.74	13.65	3159.1	954.16	63.63	5944.95
15	山东	2014	10523.3	741.73	146.21	1341.97	3754.83	49.68	0.01	126.63	123.2	705.31	4.57	1256.27	266.65	72.26	114.6	639.6	72.54	82322.9	4223.49	40.46	26655.2
16	河南	2014	3091.53	1630.17	1813.56	43.91	2700.94	22.33	38.44	69.92	35.87	529.82	50.5	799.2	40.71	177.07	22.17	106.04	66.77	21629	2962.17	330.14	15398.6
17	湖北	2014	6111.78	195.74	47.92	110.37	1122.48	10.23	0	49.14	8.32	660.05	66.04	862.9	135.34	137.74	34.82	263.93	36.15	8174.44	1749.24	79.86	11966.5
18	湖南	2014	5066.69	342.04	111	471.49	829.55	10.1	0	24.09	1.02	456.8	41.38	598.6	63.6	85.88	21.36	211.29	23.51	11889.3	1396.09	1408.54	11115.1
19	广东	2014	4154.04	650.16	22.68	118.53	557.95	5.98	23.08	10.18	21.18	1109.91	267.63	1565.35	309.56	585.67	101.21	156.73	56.78	17463.6	4960.65	56.26	17939.3
20	广西	2014	2834.72	24.07	1.98	8.41	1018.61	18.37	41.45	1.21	0	244.3	90.32	505.5	31.2	89.99	36.44	59.98	7.78	7712.24	1226.31	415.61	7150.2
21	海南	2014	204.24	0	0	0	0.04	0	0	0	1.74	80.16	84.59	112.09	36.44	28.23	39.91	13.24	39.37	440.27	235.55	7.14	1568.47
22	重庆	2014	1720.28	1051.33	393.72	22.41	320.43	7.19	0	13.23	0	181.64	61.99	424.49	14.69	19.75	0	0	80.94	4167.53	820.14	372.98	6304.95
23	四川	2014	2686.7	1183.77	1095.36	36.18	1863.88	34.75	0.46	449.43	0.3	829.84	250.54	747.85	78.46	43.62	3.28	308.12	148.05	6208.49	1879.36	605.8	14267
24	贵州	2014	4689.84	341.84	643.71	35.42	375.31	9.93	0.6	21.08	0	217.38	30.1	378.16	0.12	11.36	0	0.01	8.88	539.37	1074.96	0	6710.33
25	云南	2014	3693.22	82.22	56.24	26.06	1133.78	18.18	0.27	23.81	0.04	297.74	77.3	568.6	3.82	43.82	0	1.63	4.46	598.56	1414.85	96.06	7366.29
26	陕西	2014	3763.32	70.86	346.57	1.63	975.07	4.92	0	45.08	153.81	229.92	36.26	538.98	12.3	22.15	0	26.04	72.54	9129.62	1226.01	19.26	8173.57
27	甘肃	2014	1819.14	46.83	6	81.94	691.41	8.8	1.65	1.66	21.41	128.98	5.62	374.63	6.08	7.07	76.05	49.1	24.38	11057.8	1046.72	4.51	5092.18
28	青海	2014	666.3	4.3	0	1.42	253.22	0.25	0	0	2.47	37.17	0	113.62	0	9.86	5.01	7.31	36.94	618.97	702.2	0	2360.91
29	宁夏	2014	1455.54	143.09	13.64	1.8	386.87	8.48	0	5.12	0	21.77	0.03	123.24	0.25	2.18	0.12	0.94	16.23	5003.73	821.72	0	3221.44
30	新疆	2014	2320.79	17.47	22.31	0	1073.73	15.94	0.54	63.57	48.65	215.84	22.57	560.75	0.37	45.89	121.48	102.14	149.79	27411	1775.01	0	9643.78
1	北京	2015	645.72	0.04	0.03	3.85	0.44	0	0	0	0	462.75	544.38	180.87	4.61	50.99	74.78	168.65	55.42	16803.4	889.96	60.86	5088.05
2	天津	2015	946.43	80.02	14.11	1.68	904.69	5.15	0	78.21	10.37	263.73	65.78	349.04	51.28	53.58	54.78	383.24	40.32	20092.7	802.95	102.31	5795.09
3	河北	2015	8037.87	585.91	59.37	300.37	7726.45	100.67	9.97	170.57	15.66	475.32	8.24	747.51	49.26	89.92	38.69	51.7	69.39	37794	2981.18	62.08	22955.2
4	山西	2015	5463.89	373.17	670.68	135.46	2083.45	144.88	5.42	167.03	0	207.93	26.51	516.55	0.61	12.17	0	9.95	50.51	27044	1644.09	7.38	12415.2
5	内蒙古	2015	7170.14	53.35	273.41	46.12	1532.74	39.49	0.86	256.72	5.6	305.76	32.6	474.55	10.56	11.14	0.25	18.16	36.46	32782	2542.86	15.07	13340.5
6	辽宁	2015	3148.74	371.75	458.38	24.85	3181.86	60.99	14.27	59.36	19.09	741.67	29.97	1108.71	265.3	164.28	220.99	577.38	52.95	49423.5	1887.31	36.17	15547.4
7	吉林	2015	3407.75	26.15	430.86	6.64	532.82	12.06	0	9.12	13	177.96	1.9	346.92	30.39	46.82	29.93	134.25	19.42	21494	651.96	621.35	6722.66
8	黑龙江	2015	4031.52	371	515.1	4.17	185.68	13.23	15.13	50.08	533.62	341.93	68.46	509.63	49.1	132.24	40.83	30.55	29.76	34888.5	868.98	0.27	8904.22
9	上海	2015	811.48	18.34	0	18.69	630.75	22.59	0.51	82.82	4.28	607.69	511.45	560.84	536.87	136.17	144.53	213.08	55.05	10439.2	1330.07	2.98	8147.34
10	江苏	2015	4587.18	481.67	3.05	39.28	3588.61	30.5	1.1	53.75	9.78	1003.89	84.85	818.11	140.3	106.32	97.62	267.67	98.98	54718.2	4916.52	33.52	20405.3
11	浙江	2015	3096.7	48.01	0.55	291.12	427.56	5.8	0.21	7.69	0	754.05	113.52	967.74	194.93	332.71	97.26	296	48.34	43687.8	3417.33	91.7	13359.5
12	安徽	2015	4510.16	147.07	31.67	16.37	1164.77	20.41	11.38	9.25	1.28	456.6	13.94	611.43	13.44	96.84	19.65	178.78	34.54	8574.17	1538.96	26.63	9367.83
13	福建	2015	2633.87	54.17	1.99	31.76	625.6	4.92	0.73	9	69.68	465.09	111.81	442.52	158.98	63.75	120.11	314.93	32.42	7893.67	1795.7	96.05	8101.57
14	江西	2015	3071.5	13.39	47.9	99.85	891.7	23.48	0	12.16	0	284	2.12	537.36	17.59	60.52	16.4	52.96	15.4	1523.17	1022.06	95.74	6336.66
15	山东	2015	8086.86	548.37	81.75	1311.24	3703.55	46.73	0.97	97.24	96.99	726	98.5	1282.35	255.33	87.01	102.75	405.31	79.63	91093	5182.19	39.02	26049.9
16	河南	2015	3056.4	1574.24	1465.71	48.08	2693.26	11.69	45.3	91.46	31.93	676.63	68.16	834.11	63.9	128.37	19.22	90.81	71.33	18668.3	3039.44	364.33	15508.8
17	湖北	2015	5987.11	193.43	46.78	120.35	1030.01	8.81	0.52	48.57	10.23	699.92	69.87	858.16	148.61	153.26	35.33	189.78	35.3	8689.48	1767.46	102.43	11852.4
18	湖南	2015	5702.82	343.47	120.2	517.43	869.89	9.03	0	24.34	1.04	514.65	51.76	685.94	86.71	93.07	24.75	169.43	25.54	10696.3	1425.35	664.6	11140.4
19	广东	2015	4169.9	649.91	24.7	98.12	542.93	6.61	28.96	7.08	23.16	1226.45	274.12	1580.57	301.23	675.62	95.14	257.75	58.6	19784.1	5074.78	489.05	19081.4
20	广西	2015	2597.81	35.62	2.45	5.1	1000.12	17.04	49.59	1.47	0	290.89	56.36	572.44	23.71	100.91	55.15	59.29	7.18	8121.49	1252.91	366.34	7134.9
21	海南	2015	188.65	0	0	0	0	0	0	0	1.68	92.77	85.69	116.79	40.4	30.63	34.18	11.65	39.15	608.93	256	6.63	1610.54
22	重庆	2015	1798.5	1031.8	482.76	24.76	269.91	6.72	0	8.52	0	199.98	66.63	490.63	13.9	20.18	0	0	85.3	3726.62	826.08	516.77	6635.85
23	四川	2015	2711.53	803.92	1112.08	41.51	1853.31	29.24	0	496.57	0.01	894.97	278.18	814.29	112.95	48.64	54.32	324.7	148.61	4187.62	1839.06	671.3	14311.7
24	贵州	2015	5206.33	53.2	374.8	32.28	310.42	8.13	0.01	25.33	0.02	293.95	31.5	452.21	0.42	14.09	0	0	10.94	912.86	1067.65	0	6929
25	云南	2015	3694.26	72.1	60.7	20.24	879.33	15.24	0.01	2.21	0.03	312.95	90.39	582.42	2.51	40.81	0	1.76	6.19	543.12	1319.58	72.05	6996.38
26	陕西	2015	3893.56	66.59	388.26	0.87	970.06	5.25	0	40.61	133.67	249.51	34.48	465.42	21.97	22.82	0	8.2	76.64	10385.7	1221.73	21	8243.21
27	甘肃	2015	1885.64	40	0	82.21	614.92	7.76	1.72	1	22.19	158.2	5.86	335.3	4	9.19	85	37.7	25.24	11484.5	1046.17	0	5059.68
28	青海	2015	775.87	2.5	0	0.23	249.21	0.68	0	0	2.46	44.96	0.01	114.46	0	9.12	5.61	5.45	40.44	2537.67	639.74	0	2480.93
29	宁夏	2015	1748.87	90.62	17.27	1.61	488.53	15.19	0	4.39	0	36.08	0.02	122.61	0.22	1.9	0	0.25	19.38	5941.7	854.7	0	3656.69
30	新疆	2015	2590.53	102.52	19.46	0	745.81	16.8	1.07	39.02	64.94	254.5	27.98	636.21	0.24	39.98	99.52	82.47	125.8	31648.7	2048.69	0	9860.34
1	北京	2016	510.95	0.02	0.02	2.73	0.21	0	0	0	0	470.37	594.27	171.96	3.91	48.37	64.68	107.06	55.32	16659.8	956.61	60.19	5042.25
2	天津	2016	853.82	0	67.64	1.37	870.48	7.22	0	72.98	9.72	273.48	82	370.08	45.08	46.66	47.93	399.47	42.2	20059.7	812.74	133.68	5767.93
3	河北	2016	7695.75	0	524.83	270.58	8079.49	98.19	8.97	283.18	16.3	494.86	29.46	842.16	51.23	85.66	40.62	57.64	67.53	38481.9	3067.82	66.67	23083.4
4	山西	2016	5918.11	0	796.53	124.97	2198.1	146.45	21.9	166.08	0	227.69	26.96	535.1	0.46	7.32	0	11.18	46.02	28042.4	1706.94	4.12	12710.1
5	内蒙古	2016	7313.46	0	290.82	45.77	1635.4	35.49	0.9	252.69	5.53	353.24	34.95	425.97	3.12	36.36	0.46	26.27	29.21	36310.4	2605.03	4.57	13604.5
6	辽宁	2016	2805.98	0	618.94	7.15	2985.02	61.16	7.18	45.96	26.62	785.2	38.99	1007.89	267.28	144.41	213.74	553.33	48.2	52821.8	1977.61	38.66	14806.2
7	吉林	2016	3224.83	0	425.06	7.43	477.6	9.31	0	9.15	15.78	178.63	20.41	343.44	32.77	48.98	29.71	152.06	20.25	22226.1	638.21	460.33	6410.12
8	黑龙江	2016	4875.6	0	665.43	15.52	184.19	8.11	12.27	31.97	579.42	316.18	78.56	329.9	51.13	111.46	37.45	70.19	32.25	38399.9	896.61	0	9132.94
9	上海	2016	705.47	0	0	10.21	596.95	22.14	0	78.37	3.46	637.85	585.82	558.81	581.32	106.85	142.78	271.83	53.98	10159.6	1406.29	1.51	8305.93
10	江苏	2016	4631.01	0	363.46	41.05	3840.21	24.08	1.14	62.26	8.41	1012.31	90.58	820.2	140.92	107.86	98.29	290.9	103.88	58355.3	5258.49	29.7	20983.3
11	浙江	2016	2736.1	0	11.82	328.31	329.47	3.84	0.19	20.72	0	796.92	127.4	881.24	184.87	326.76	127.61	213.42	52.34	47393.2	3727.54	135.75	13480.1
12	安徽	2016	4387.76	0	127.82	158.6	1164.64	21.59	9.88	12.9	0.8	509.87	15.98	621.99	21.21	101.68	17.98	137.65	36.66	8889.08	1686.2	25.52	9549.64
13	福建	2016	2659.57	0	63.17	30	608.65	3.8	0.95	7.57	3.53	494.76	124.22	418.68	170	68.29	126.03	303.04	35.5	7630.46	1911.71	85.33	8178.26
14	江西	2016	3076.15	0	51.73	100.64	839.82	19.7	0	13.66	0	294.63	2.48	546.52	15.05	62.48	21.29	44.37	17.34	1935.78	1116.79	96.27	6441.28
15	山东	2016	6294.44	0	649.65	1147.66	3718.36	47.18	3.67	107.87	83.68	739.35	115.23	1300.24	204.57	82.42	111.65	587.12	94.75	100080	5561.06	56.58	25574.6
16	河南	2016	3004.8	0	1993.94	375.81	3045.9	44.42	39.69	127.34	33.5	700.29	74	806.4	64.35	144.34	20.45	147.25	84.09	23621.9	3187.74	485.44	15717.8
17	湖北	2016	6124.22	0	134.11	91.21	1095.31	9.85	0.5	31.68	6.18	743.19	94.64	865.03	135.94	151.9	33.12	71.61	35.46	8292.63	1861.94	60.77	11833.2
18	湖南	2016	6377.07	0	101.11	553.99	960.5	16.44	0	1	1.03	575.22	55.44	712.37	88.53	99.1	30.27	177.01	27.33	7793.5	1472.3	686.98	11601.2
19	广东	2016	4261.88	0	46.97	94.82	782.54	14.61	21.32	7.06	23.42	1499.6	291.92	1668.66	351.03	48.37	64.68	107.06	55.32	16659.8	956.61	60.19	12504.9
20	广西	2016	2738.65	0	20.59	4.56	1120.96	18.19	51.38	25.81	0.49	379.03	62.51	537.65	10.21	80.94	49.59	69.09	12.14	8506.05	1291.25	329.97	7498.86
21	海南	2016	218.89	0	0	0	0	0	0	0	1.57	102.18	105.76	108.2	20.37	26.94	25.06	27.09	38.27	787.14	269.62	6.7	1643.28
22	重庆	2016	2277.13	0	841.82	18.38	384.31	3.78	0	5.18	0	219.05	80.97	513.67	13.91	21.22	0	0	84.17	4034.53	861.56	664.93	6508.36
23	四川	2016	1850	583.23	1996.84	69.06	1636.36	25.17	0	465.35	0	940.07	308.81	800.36	86.91	62.46	55.33	389.51	155.86	4124.34	1919.99	758.25	13928.3
24	贵州	2016	5146.41	0	540	3.97	253.42	11.33	4.38	27.57	0.02	343.65	38.64	488.73	0.52	14.54	0	0.1	11.61	929.41	1145.4	0	7094.24
25	云南	2016	3923.31	0	134.05	15.67	912.09	12.28	0.38	2.22	0.04	340.03	102.96	601.26	1.11	42.69	0	1.93	7.58	426.21	1304.19	75.36	7214.41
26	陕西	2016	3783.33	0	308.15	3.24	840.46	3.99	0	36.38	57.67	257.31	30.03	409.28	7.22	28.79	0	2.29	76.89	12372.1	1456.72	43.52	8122.95
27	甘肃	2016	1787.75	0	65	99.07	548.64	10.37	2.31	19.65	25.8	199.3	8.06	306.76	3	11.07	78.99	33.84	25.63	11308.7	1013.11	2.02	4936.03
28	青海	2016	782.65	0	96.06	0	228.44	0.35	0	0.3	2.43	56	0.01	128.91	0.08	9.86	5.12	13.6	44.77	3765.04	617.13	0	2608.32
29	宁夏	2016	1853.51	0	177.34	1.13	450.61	16.53	0	3.8	0	28.99	0.02	123.86	0.3	2.96	0.01	0.37	17.11	8350.77	864.5	0	3723.43
30	新疆	2016	3238.12	0	162.51	5.51	804.43	9.7	0.26	25.6	49	276.01	28.18	650.54	0.51	36.23	106.77	101.19	109.82	35749.3	2298.19	1.88	10561.5
1	北京	2017	314.12	0	0	0.95	0.18	0	0	0	0	489.85	644	174.71	2.48	46.38	67.64	96.51	57.67	17090.3	999.43	68.3	5099.58
2	天津	2017	637.11	0	67.46	0.8	808.7	7.71	0	50.15	9.52	271.1	101.47	353.25	40.28	56.33	53.78	366.05	43.7	20818	805.8	139.86	5548.66
3	河北	2017	6494.7	0	1165.28	234.02	8038.79	78.4	0	336.09	0.72	493.39	27.56	719.86	41.02	40.31	39.98	47.5	95.85	40029.1	3374.89	80.89	22772.3
4	山西	2017	5740.2	0	780.45	121.98	1958.74	150.16	28.51	171.68	0	257.71	32.29	559.82	0.29	13.72	0	8.64	47.37	30564.9	1893.59	6.18	12828.9
5	内蒙古	2017	6315.43	0	505.51	5.44	1669.24	41.6	1.57	223.4	5.09	357.05	42.86	438.53	3.65	54.28	0.19	33.53	36.36	39938	2797.33	0.96	13489.7
6	辽宁	2017	2550.54	0	695.96	4.89	3087.64	65.45	6.54	51.61	24.98	791.11	44.37	1031.98	233.41	151.6	231.65	612.51	59.75	56441.8	2062.82	37.89	15269
7	吉林	2017	2497.84	0.44	412.16	7.64	476.06	11.07	0	9.12	10.42	205.92	17.41	359.38	31.55	42.72	28.49	166.69	23.57	24256.8	671.66	576.16	6221.76
8	黑龙江	2017	4771.9	0	853.57	0	214.76	7.32	8.65	55.3	282.73	378.5	87.55	330.07	3.03	146.87	41.06	158.82	34.08	41324.2	874.98	271.96	9300.33
9	上海	2017	478.87	0	0	0	571.62	22.87	0	73.68	3.28	662.63	652.3	546.62	672.26	102.57	133.83	262.98	56.12	9834.33	1444.84	2.05	8391.16
10	江苏	2017	3984.42	0	340.09	58.27	4070.64	21.33	0.94	71.19	1.29	1047.25	105.37	844.48	128.74	103.6	95.68	196.46	108.44	62310	5598.17	31.31	21313.8
11	浙江	2017	2130.28	0	10.12	292.77	320.17	3.94	0.2	19.19	0	858.97	147.81	831.17	160.03	304.04	139.07	245.49	68.08	51404.2	4037.19	110.95	13747.5
12	安徽	2017	4205.92	0	100.86	73.95	1048.94	16.7	9.53	14.27	1.01	574.66	15.53	631.01	22.81	109.76	17.86	197.37	41.97	9325.52	1806.72	30.84	9654.03
13	福建	2017	2444.59	0	31.31	32.66	660.1	3.82	0.7	8.79	0	531.87	140.86	430.4	140	68.36	124.9	411.02	37.6	7689.4	2062.89	93.27	8467.85
14	江西	2017	3094.48	0	57.37	103.16	862.33	15.25	0	11.51	0	331.09	2.82	567.47	11.95	64.26	22.9	36.64	19.05	1969.6	1219.79	94.41	6674.41
15	山东	2017	5970.62	0	590.2	921.05	3392.38	50.47	26.09	97.88	88.36	809.13	123.56	1395.46	191.82	127.41	119.8	224.46	127.52	101031	5567.22	0	25277.1
16	河南	2017	4107.93	0	701.61	234.18	2235.72	28.19	33.37	95.53	18	679.19	72.36	925.62	20.16	163.71	22.75	145.89	94.27	24282	3273.09	571.88	15540.4
17	湖北	2017	6107.87	0	104.94	99.67	1062.32	17.95	0.28	13.7	7.11	749.18	97.61	867.51	130	163.36	38.26	105.62	41.38	10395.3	1929.22	78.26	12140.6
18	湖南	2017	7227.76	0	111.68	572.43	944.74	19.72	0	1.08	0.9	641.62	60.76	633.91	87.96	106.34	27.35	159.61	26.22	7870.2	1464.37	527.91	12024
19	广东	2017	3601.97	0	48.27	97.62	940.96	15.95	23.04	7.07	23.42	1528.83	299.45	1665.16	346.71	700.17	92.2	169.4	68.46	21330.7	5732.13	88.98	19714.1
20	广西	2017	2558.06	0	19.77	4.66	1204.12	21.92	48.94	42.34	0.53	392.29	50.95	561.83	10.36	64.07	63.03	72.53	13.38	10861.7	1382.59	420.68	7820.29
21	海南	2017	232.59	0	0	0	0.02	0	0	0	0.66	109.75	114.68	110.2	19.08	23.13	36.23	0.01	38.13	810.46	286.3	6.67	1675.05
22	重庆	2017	1966.93	280.07	839.39	18.62	362.28	6.5	0	7.23	0	232.65	83.44	541.33	14.2	21.98	0	0	91.21	3082.86	933.83	557.29	6644.29
23	四川	2017	1819.64	587.94	1497.23	88.03	1643.7	25.71	0	483.91	0	968.07	315.23	817.03	95.41	83.39	68.72	348.89	172.14	4638.77	2025.59	858.74	14373.7
24	贵州	2017	5245.23	0	47.28	4.83	214.9	8.48	0	19.82	0	380.41	48.57	478.14	0.32	15.16	0	0.06	13.26	971.34	1297.65	0	7208.4
25	云南	2017	3827.01	0	141.2	13.74	951.31	16.89	0.01	3.96	0.03	344.74	113.82	607.14	0.57	43.44	11.07	1.89	10.13	876.36	1431.26	99.67	7492.94
26	陕西	2017	3586.35	0	42.19	4.45	829.6	4.28	0	11.27	62.2	277.42	50	373.79	5	28.94	0	3.35	69.41	14471.9	1582.36	31.19	7991.88
27	甘肃	2017	1632.52	0	35	101.62	505.34	11.13	3.14	20	19.32	209.28	8.02	299.21	2.4	11.05	91.21	30.8	26.68	12271.2	1108.97	0.11	4955.85
28	青海	2017	568.43	0	2.08	0	219	0.6	0	0.67	2.35	60.05	0.02	152.24	0.2	10.72	6.03	16.47	47.73	3842.99	663.87	0	2567.14
29	宁夏	2017	2407.37	0	222.59	1.24	524.01	14.93	4.94	4.57	0	31.3	0.01	127.22	0.71	3.96	0	0.28	13.66	8791.57	953.51	0	4301.15
30	新疆	2017	3439.44	0.63	191.93	3.46	1003.89	13.7	0.16	20.74	49.63	285.44	75.96	647.77	0.29	42.6	106.19	95.9	104.7	39949.6	2501.63	1.38	11333.7
1	北京	2018	75.2	0	0	54.61	0.01	0	0	0	0	493.6	691.03	178.28	0.55	33.74	65.02	103.53	64.72	18921.3	1072.97	99.58	5298.62
2	天津	2018	533.79	0	64.28	0.01	867.23	4.65	0	59.24	9.82	272.29	108.89	325.19	46.66	63.54	54.34	277.73	51.14	21884.5	884.4	116.82	5620.82
3	河北	2018	6833.26	0	884.74	285.22	9341.63	86.07	0	219.83	14.35	489.83	27.65	440.53	114.91	41.63	37.25	39.84	126.67	75993.3	3755.87	152.03	26003.6
4	山西	2018	4524.63	0	518.98	83.94	2385.72	166.32	44.46	185.03	0	235.24	36.26	488.54	0.2	4.5	0	9.56	49.51	28897.7	2175.43	30.6	12647.9
5	内蒙古	2018	7504.66	0	348.23	3.8	2125.06	41.39	1.13	316.32	4.98	352.99	46.85	429.66	2.49	55.27	0.38	32.91	46.32	47589.8	3264.96	1.36	15808.9
6	辽宁	2018	2484.53	0	556.01	15.73	3278.07	64.62	2.65	46.92	17.5	856.84	51.48	1040.26	172.57	149.1	292.96	441.45	71.04	62626.9	2273.7	15.13	15854.1
7	吉林	2018	1626.83	0	67.25	2.5	592.83	12.13	0	0.02	16.43	204.64	32.58	364.21	20.79	36.51	26.73	152.55	28.53	27238.2	706.37	195.5	5425.64
8	黑龙江	2018	3574.1	0	73.03	6.24	327.74	9.06	3.91	10.8	44.93	393.15	64.01	352.64	5.28	93	35.12	80.27	36.93	48924.1	921.34	0.41	7841
9	上海	2018	494.67	0	0	0	607.79	22.1	0	78.73	3.01	494.01	701.64	435.98	658.22	104.99	133.96	207.63	60.37	9189.22	1491.39	1.44	8111.32
10	江苏	2018	3242.28	0	392.27	30.38	4052.63	35.55	0	63.01	1.04	1073.12	113.23	880.13	140.33	98.02	96.93	237.36	134.18	66154.8	5947.03	40.38	21908.2
11	浙江	2018	1766.07	0	5.28	314.89	323.05	3.9	0.21	16.42	0	862.2	163.65	760.88	76.69	256.71	138.97	167.35	94.56	56501.2	4373.48	94.97	14053.1
12	安徽	2018	3643.65	0	96.11	42.16	1104.44	22.88	5.16	14.91	0.88	626.42	15.48	652.71	22.14	93.52	25.59	87.13	50.72	11033.1	2010.32	53.66	9715.3
13	福建	2018	2312.51	0	34.5	51.07	781.86	2.87	0.59	9.8	4.28	547.87	165.3	434.65	147.25	57.94	122.32	252.69	38.13	9766.48	2238.5	79.79	8649.3
14	江西	2018	2663.83	0	54.69	115.86	918.13	16.51	0	12.12	0.69	374.5	17.93	588	11.74	78.75	27.18	39.56	23.51	2272.11	1352.44	89.54	6815.95
15	山东	2018	5217.84	0	539.9	868.95	3488.26	50.42	32.57	116.14	71.28	683.71	120.27	1243.84	187.86	126.6	118.5	245.77	149.4	136714	6581.04	0	27169
16	河南	2018	4187.51	0	194.18	340.16	1423.42	33.91	44.6	116.5	9.16	761.76	81.89	989.56	22.9	218.81	27.74	8.44	93.63	28591.2	3417.68	66.49	14797.3
17	湖北	2018	4695.45	0	64.61	41.47	1131.7	22.87	1.34	41.67	6.66	784.54	116.26	894.47	129.3	195.41	35.49	129.64	53.8	11368.5	2040.33	138.58	11814.8
18	湖南	2018	5409.78	0	142.92	608.33	967.77	19.66	0	2.02	0.96	718.31	63.17	648.74	85.9	111.73	33.59	201.85	29.61	8291.95	1621.67	573.84	11282.7
19	广东	2018	3285.07	0	49.25	99.01	933.17	12.25	31.78	6	196.49	1554.03	306.2	1669.42	327.82	727.17	109.87	163.42	77.28	27004.8	6072.75	12.45	20481.6
20	广西	2018	2387.15	0	13.33	2.24	1023.08	21.24	46.41	0.59	0.57	334.15	52.17	486.17	10.8	50.98	57.72	42.44	21.26	8366.72	1654.09	317.52	7441.6
21	海南	2018	248.67	0	0	0.01	0.03	0	0	0	0.84	107.58	128.16	90.01	6.01	21.44	39.3	47.46	38.39	1002.52	307.12	1.85	1745
22	重庆	2018	1773.06	97.29	440.17	0.19	266.86	9.39	0	12.5	0	358.96	94.93	410.93	16.13	25.21	0	0	94.1	4951.35	1051	0	5858.02
23	四川	2018	3437.44	0	420.34	77.06	1165.88	26.39	0	37.84	0.09	874.13	209.47	901.61	8.6	45.44	45.44	2.32	212.12	5998.12	2264.84	450.33	13297.7
24	贵州	2018	4326.7	0	139.23	4.91	209.54	2.71	0	0	0	437.87	56.68	568.93	0.4	22.33	0	0	28.54	1017.4	1374.49	0	7052.52
25	云南	2018	3896.06	0	149.23	16.62	1064.75	19.62	0.01	0.61	0.03	426.64	122.56	628.15	0.35	45.34	15.02	1.94	11.16	1134.06	1559.17	112.3	8034.4
26	陕西	2018	3448.28	0	40.58	4.41	769.12	8.35	0	13.82	64.74	298.34	77.96	396.26	4.84	33.13	0	0.33	75.08	16374.5	1675.82	50.12	8248.04
27	甘肃	2018	1430.23	0	39.95	80.24	476.83	8.96	2.1	38.88	13.95	202.48	9.8	289.3	3.64	15.54	86.04	33.65	28.83	15081.7	1229.84	0.48	5028.36
28	青海	2018	559.03	0	0.8	0	233.12	1.56	0.36	0	2.49	62.08	0.02	159.33	0.15	9.09	5.11	3.17	50.46	4604.01	711.74	0	2694.43
29	宁夏	2018	2547.77	0	190.58	1.32	578.06	14.67	2.26	9.77	0	18.77	0.02	117.2	0.28	17.22	0	0.28	14.68	9736.72	1039.95	0	4581.57
30	新疆	2018	2886.5	0	226.13	10.31	995.29	19.09	1.54	22.54	52.12	297.82	66.3	577.32	0.39	36.82	106.55	104.57	108.8	49677	2731.41	5.53	11563
1	北京	2019	60.61	0	0	35.76	0	0	0	0	0	500.9	697.8	161.41	0.42	43.29	73.75	105.72	64.1	18755.6	1100.12	109	5334.42
2	天津	2019	508.84	0	107.61	9.35	899.2	2.83	0	64.59	9.63	284.04	110.58	316.36	49.91	67.19	55.19	278.77	53.97	23014	911.73	152.26	5813.11
3	河北	2019	5743.54	0	869.86	307.16	9371.81	83.65	0.4	306.26	13.95	423.19	32.17	463.36	96.42	10.31	60.08	63.22	151.61	53557.1	3838.12	37.62	24840.8
4	山西	2019	4533.64	0	437.46	62.23	2526.53	169.74	44.85	267.95	0	247.64	45.69	499.48	0.21	6.94	0	4	62.7	31639	2233.63	24.35	13264.8
5	内蒙古	2019	8083.6	1.54	447.48	1.52	2378.28	57.26	0.75	305.1	5	367.7	50.03	449.66	1.15	54.42	0.27	34.3	50.07	52908.9	3563.98	1.36	17230.7
6	辽宁	2019	2767.52	0	520.39	18.44	3347.62	63.63	2.31	41.28	14.83	880.12	52.78	1044.11	154.11	138.04	366.11	733.63	67.96	68182.9	2362.93	19.25	16821.1
7	吉林	2019	1651.28	0	76.11	0.68	662.31	13.63	0	0.04	15.56	182.68	33.68	345.67	20.59	26.96	33.56	169.48	27.87	26964	732.32	177.16	5472.14
8	黑龙江	2019	3570.95	127.4	160.14	4.33	373.82	15.06	3.47	10.35	45.15	430.27	69.77	391.68	12.92	89.16	36.34	98.18	39.6	49223.8	995.64	0.59	8341.87
9	上海	2019	519.67	0	0	0	621.82	22.95	0	74.29	1.85	493.87	753.68	446.3	658.32	96.62	155.23	219.53	61.78	9599.7	1535.54	0.89	8351.96
10	江苏	2019	2967.45	0	397.51	29.35	4953.14	32.83	0	77.2	0.8	1085.87	132.85	885.85	121.26	86.52	89.25	194.82	148.71	66294.2	6076.83	42.18	22894.1
11	浙江	2019	1828.4	0	1.4	310.8	302.02	3.92	0.19	15.77	0	789.19	176.37	729.52	61.35	227.96	142.24	192.68	107.21	58549.2	4544.06	86.91	14342.4
12	安徽	2019	3505.55	0	94.09	47.17	1161.43	27.94	4.59	12.55	0.79	655.95	16.59	688.64	21.49	70.55	25.63	79.46	57.43	9892.56	2169.85	58.78	9999.82
13	福建	2019	2236.63	0	28.27	30	871.35	3.46	17	8.31	106.26	562.43	171.78	450	150.2	57.49	135.58	260.97	38.36	13130	2323.7	81.94	9185.73
14	江西	2019	2601.37	0	58.1	106.76	939.44	16.54	0	7.9	0.67	405.37	19.32	598.7	12.25	82.12	28	40.71	24.24	2976.81	1463.33	81.9	7016.84
15	山东	2019	5622.05	0	633.59	828.23	3546.63	66.39	54.26	124.06	60.61	678.99	125.92	1251.31	176.84	115.09	128.05	330.63	181.33	155064	6831.31	0	29139
16	河南	2019	3778.75	0	123.95	390.42	1431.96	23.5	46.25	106.99	8.9	769.77	92.65	1005.82	4.35	219.21	23.62	7.91	97.17	33393.2	3364.17	99.09	14649
17	湖北	2019	4509.21	0	62.5	46.67	1115.52	21.13	1.31	40.12	6.56	864.59	128.47	975.53	148.7	204.48	36.23	142.15	58.28	12856.7	2193.9	131.15	12260.5
18	湖南	2019	5230.27	0	145.2	589.8	979.68	19.47	0.16	1.59	1.02	819.69	65.03	672.18	81.55	114.61	33.68	191.44	31.22	8547.18	1732.7	590.71	11510.4
19	广东	2019	3619.76	0	22.68	83.2	985.06	12.93	0.86	5.71	26.27	1559.66	312.95	1669.95	312.83	746.25	124.88	128.49	79.05	29534.9	6440.15	10.6	20975.7
20	广西	2019	2253.76	0	12.94	3.91	1079.35	22.25	45.53	0.28	0.54	256.68	46.36	486.71	6.73	44.96	56.42	37.29	22.09	9930.84	1844.63	416.76	7656.17
21	海南	2019	244.69	0	0	0	0.03	0	0	0	0.81	107.6	131.04	87.73	6.25	21.75	34.73	54.48	37.99	1484.96	336.71	1.38	1792.2
22	重庆	2019	1660.72	0	449.84	0.26	306.43	9.08	0	13.48	0	400.08	102.14	406.68	18.38	28.22	0	13.3	95.73	5350.3	1109.98	7.95	5935.8
23	四川	2019	3210.55	0.26	346.97	16.17	1287.2	31.47	0.73	35.22	0	916.97	214.2	912.27	6.02	52.84	60.33	1.72	228.42	8293.08	2441.73	421.22	13827.1
24	贵州	2019	4253.39	0	119.07	5.49	223.81	3.33	0	0.66	0	465.68	59.12	580.77	0.16	24.02	0	0	31.96	1096.79	1455.32	4.82	7229.95
25	云南	2019	3869.47	0	174.12	17.26	1120.29	25.25	0	0.89	0.07	467.34	127.65	673.03	0.23	45.27	16.63	2.05	14.14	1470.31	1669.77	115.17	8436.87
26	陕西	2019	3613.45	0	58.37	5.16	750.78	11.34	0	13.53	60.34	305.87	91.12	376.58	6.96	33.16	0	0.35	89.61	19332.6	1832.85	58.83	8866.13
27	甘肃	2019	1384.67	0	40.37	75.61	525.68	10.9	2.18	36.85	14.33	208.78	10.49	281.6	3.45	23.98	79.84	19.44	30.43	16231.2	1227.75	1.12	5095.74
28	青海	2019	571.56	0	0.81	0	236.06	1.76	0	0.32	2.41	66.78	0.02	169.05	0.2	10.09	5.39	3.65	51.57	4307.7	690.95	0	2709.47
29	宁夏	2019	2600.59	0	229.6	4.14	626.57	16.14	2.29	11.82	0	19.63	0.01	120.31	0.05	43.61	0	0.3	19.82	11480.2	1058.46	0	4892.34
30	新疆	2019	2832.07	0	258.84	10.4	1016.41	55.25	1.99	10.44	40.88	307.41	61.44	591.48	0.65	28.21	101.52	95.12	110.9	53870	2897.99	7.84	12117.9

## Sheet: Sheet1
																									(10,000 tons of standard coal)	(100 million yuan)	(t standard coal /10000 yuan)				(10,000 people)	(kg standard coal/person)
id	Province	province	year	n1	n2	n3	n4	n5	n6	n7	n8	n9	n10	n11	n12	n13	n14	n15	n16	n17	n18	n19	n20		Total consumption	gdp	Energy consumption per unit of GDP				Year-end population	Per capita energy consumption
1	Beijing	北京	2010	1105.59	0.05	0.0181	12.2042	220.446	7.6616	0.6068	0	0	371.529	392.629	237.005	9.7825	40.5239	68.3861	48.4739	44.4253	16557.6	781.224	0.6093		4895.47	14113.6	0.346862				1961.24	2496.11
1	Beijing	北京	2011	1070.17	0.08	0	8.9145	33.2812	0.7207	0.74	0	0	389.785	419.884	240.746	9.1619	40.7966	69.61	194.825	43.3479	17539.1	806.857	0.52		4944.34	16251.9	0.304231				2024	2442.86
1	Beijing	北京	2012	1007.89	0.0649	0	5.5894	32.2657	3.5827	0.6446	0	0	415.899	443.333	215.342	9.0539	39.1238	74.0902	186.799	52.6101	17065.9	860.917	22.3886		5139.76	17879.4	0.287468				2078	2473.41
1	Beijing	北京	2013	853.16	0	0	3.83	0.79	0	0	0	0	423.61	477.06	193.19	8.01	41.34	62.67	182.43	50.82	15408.2	848.84	48.84		4912.32	19800.8	0.248087				2125	2311.68
1	Beijing	北京	2014	772.67	0.05	0.02	3.43	0.64	0	0	0	0	440.62	507.58	195.71	5.39	48.04	57.27	181.51	52.42	16577.8	873.47	54.67		5023.51	21330.8	0.235505				2171	2313.92
1	Beijing	北京	2015	645.72	0.04	0.03	3.85	0.44	0	0	0	0	462.75	544.38	180.87	4.61	50.99	74.78	168.65	55.42	16803.4	889.96	60.86		5088.05	23014.6	0.221079				2188	2325.43
1	Beijing	北京	2016	510.95	0.02	0.02	2.73	0.21	0	0	0	0	470.37	594.27	171.96	3.91	48.37	64.68	107.06	55.32	16659.8	956.61	60.19		5042.25	25669.1	0.196432				2195	2297.15
1	Beijing	北京	2017	314.12	0	0	0.95	0.18	0	0	0	0	489.85	644	174.71	2.48	46.38	67.64	96.51	57.67	17090.3	999.43	68.3		5099.58	28014.9	0.182031				2194	2324.33
1	Beijing	北京	2018	75.2	0	0	54.61	0.01	0	0	0	0	493.6	691.03	178.28	0.55	33.74	65.02	103.53	64.72	18921.3	1072.97	99.58		5298.62	30320	0.174757				2192	2417.25
1	Beijing	北京	2019	60.61	0	0	35.76	0	0	0	0	0	500.9	697.8	161.41	0.42	43.29	73.75	105.72	64.1	18755.6	1100.12	109		5334.42	35371.3	0.150812				2190	2435.81
2	Tianjin	天津	2010	996.75	91.35	16.87	3.31	663.91	4.09	0	185.96	20.6	205.12	21.397	333.54	88.32	39.27	42.43	175.41	21.45	16015	639.96	52.26		4702.35	9224.46	0.50977				1293.82	3634.46
2	Tianjin	天津	2011	1022.21	118.42	28.11	3.29	708.23	4.68	0	183.26	19.31	222.57	24.53	360.66	97.66	52.87	55.84	239.03	23.28	17166.8	683.66	26.57		5084.93	11307.3	0.449703				1341	3791.9
2	Tianjin	天津	2012	1074.06	111.49	20.88	1.71	882.72	4.88	0	205.34	11.13	253.75	29.41	378.17	82.73	56.14	55.55	281.3	28.22	19212.3	719.74	46.17		5612.98	12893.9	0.43532				1378	4073.28
2	Tianjin	天津	2013	1107.6	76.63	17.62	1.37	955.48	5.37	0	68.87	11.77	212.24	56.12	324.65	48.94	46.78	60.51	291.85	32.36	19360.8	747.15	56.55		5462.18	14442	0.378215				1410	3873.89
2	Tianjin	天津	2014	1056.37	91.35	25.44	1.51	954.39	5.31	0	75.4	10.82	226.81	59.85	331.08	55.27	50.31	49.36	342.9	35.75	19701.7	775.18	78.57		5655.17	15726.9	0.359586				1429	3957.43
2	Tianjin	天津	2015	946.43	80.02	14.11	1.68	904.69	5.15	0	78.21	10.37	263.73	65.78	349.04	51.28	53.58	54.78	383.24	40.32	20092.7	802.95	102.31		5795.09	16538.2	0.350407				1439	4027.17
2	Tianjin	天津	2016	853.82	0	67.64	1.37	870.48	7.22	0	72.98	9.72	273.48	82	370.08	45.08	46.66	47.93	399.47	42.2	20059.7	812.74	133.68		5767.93	17885.4	0.322494				1443	3997.18
2	Tianjin	天津	2017	637.11	0	67.46	0.8	808.7	7.71	0	50.15	9.52	271.1	101.47	353.25	40.28	56.33	53.78	366.05	43.7	20818	805.8	139.86		5548.66	18549.2	0.299132				1410	3935.22
2	Tianjin	天津	2018	533.79	0	64.28	0.01	867.23	4.65	0	59.24	9.82	272.29	108.89	325.19	46.66	63.54	54.34	277.73	51.14	21884.6	884.4	116.82		5620.82	18809.6	0.298826				1383	4064.22
2	Tianjin	天津	2019	508.84	0	107.61	9.35	899.2	2.83	0	64.59	9.63	284.04	110.58	316.36	49.91	67.19	55.19	278.77	53.97	23014	911.73	152.26		5813.11	14104.3	0.412152				1385	4197.19
3	Hebei	河北	2010	6954.02	583.86	561.608	278.297	7288.72	79.1575	7.31	153.54	14.14	238.743	7.3389	689.19	37.9295	81.3977	13.85	164.165	28.708	21816.5	2517.44	5.6		19636.7	20394.3	0.962851				7185.42	2732.85
3	Hebei	河北	2011	7293.39	731.92	647.15	313.945	8367.75	97.8306	9.06	232.81	25.42	305.742	8.9421	793.99	46.6658	89.55	25.08	170.56	34.1953	26937	2879.8	47.06		22386.3	24515.8	0.913136				7232	3095.45
3	Hebei	河北	2012	7862.57	791.181	658.052	241.131	8366.63	104.08	10	105.03	15.6	318.334	7.7887	819.909	23.8214	85.5635	26.74	151.952	43.98	30297.3	2887.65	34.04		22902.9	26575	0.86182				7262	3153.8
3	Hebei	河北	2013	8527	676.43	73.63	264.41	8320.56	111.05	5.64	114.87	14.94	347.55	17.59	798.75	34.54	57.46	25.51	53.04	46.29	38925.1	3046.58	29.84		23504.7	28443	0.826379				7288	3225.12
3	Hebei	河北	2014	8053.85	583.86	533.95	204.38	8123.61	106.06	1.24	161.17	15.22	314.64	17.59	787.59	31.4	59.33	25.81	44.39	51.74	33918.3	3109.97	22.75		22898.5	29421.2	0.778299				7323	3126.93
3	Hebei	河北	2015	8037.87	585.91	59.37	300.37	7726.45	100.67	9.97	170.57	15.66	475.32	8.24	747.51	49.26	89.92	38.69	51.7	69.39	37794	2981.18	62.08		22955.2	29806.1	0.770152				7345	3125.29
3	Hebei	河北	2016	7695.75	0	524.83	270.58	8079.49	98.19	8.97	283.18	16.3	494.86	29.46	842.16	51.23	85.66	40.62	57.64	67.53	38481.9	3067.82	66.67		23083.4	32070.4	0.719773				7375	3129.96
3	Hebei	河北	2017	6494.7	0	1165.28	234.02	8038.79	78.4	0	336.09	0.72	493.39	27.56	719.86	41.02	40.31	39.98	47.5	95.85	40029.1	3374.89	80.89		22772.3	34016.3	0.669453				7409	3073.6
3	Hebei	河北	2018	6833.26	0	884.74	285.22	9341.63	86.07	0	219.83	14.35	489.83	27.65	440.53	114.91	41.63	37.25	39.84	126.67	75993.3	3755.87	152.03		26003.6	36010.3	0.722117				7426	3501.7
3	Hebei	河北	2019	5743.54	0	869.86	307.16	9371.81	83.65	0.4	306.26	13.95	423.19	32.17	463.36	96.42	10.31	60.08	63.22	151.61	53557.1	3838.12	37.62		24840.8	35104.5	0.707624				7447	3335.68
4	Shanxi	山西	2010	4741.22	104.02	693.61	139.85	2589.22	136.11	0	143.66	0	227.85	14.64	473.68	12.25	20.6	0	3.96	22.77	13718.3	1381.25	8.38		10881.5	9200.86	1.18267				3571.21	3047.01
4	Shanxi	山西	2011	5130.02	222.2	714	167.26	2558.55	163.65	16.83	178.33	0	216.28	15.18	487.84	12.6	22.05	0	3.3	26.08	14472.5	1576.23	7.33		11847.3	11237.5	1.05427				3562	3326.04
4	Shanxi	山西	2012	5231.77	251.01	789.31	182.54	2938.55	145.37	15.6	152.9	0	224.11	18	497.48	1.2	22.49	0	8.22	32.18	16014.5	1672.39	1.63		12462.3	12112.8	1.02886				3548	3512.49
4	Shanxi	山西	2013	5763.74	365.64	771.38	157.37	2145.59	158.31	11.79	158.72	0	215.32	20.49	515.39	0.99	22.12	0	6.92	38.72	20872.9	1731.48	5.69		12572.1	12665.3	0.99264				3535	3556.46
4	Shanxi	山西	2014	5720.75	379.2	752.46	166.83	2177.69	151.78	8.46	157.99	0	201.78	20.93	496.9	2.24	14.78	0	9.09	43.07	23610.2	1726.14	5.51		12622.1	12761.5	0.989078				3528	3577.7
4	Shanxi	山西	2015	5463.89	373.17	670.68	135.46	2083.45	144.88	5.42	167.03	0	207.93	26.51	516.55	0.61	12.17	0	9.95	50.51	27044	1644.09	7.38		12415.2	12766.5	0.972482				3519	3528.05
4	Shanxi	山西	2016	5918.11	0	796.53	124.97	2198.1	146.45	21.9	166.08	0	227.69	26.96	535.1	0.46	7.32	0	11.18	46.02	28042.4	1706.94	4.12		12710.1	13050.4	0.973923				3514	3616.99
4	Shanxi	山西	2017	5740.2	0	780.45	121.98	1958.74	150.16	28.51	171.68	0	257.71	32.29	559.82	0.29	13.72	0	8.64	47.37	30564.9	1893.59	6.18		12828.9	15528.4	0.826157				3510	3654.96
4	Shanxi	山西	2018	4524.63	0	518.98	83.94	2385.72	166.32	44.46	185.03	0	235.24	36.26	488.54	0.2	4.5	0	9.56	49.51	28897.7	2175.43	30.6		12647.9	16818.1	0.752043				3502	3611.63
4	Shanxi	山西	2019	4533.64	0	437.46	62.23	2526.53	169.74	44.85	267.95	0	247.64	45.69	499.48	0.21	6.94	0	4	62.7	31639.1	2233.63	24.35		13264.8	17026.7	0.779061				3497	3793.2
5	Inner Mongolia	内蒙古	2010	4496.17	26.26	1517.69	295.69	1416.87	26.4929	3.1584	198.243	11.0427	325.676	9.3479	862.983	15.1347	10.0826	3.55	22.838	42.3193	22145.8	1536.83	378.569		11077.8	11672	0.94909				2470.63	4483.78
5	Inner Mongolia	内蒙古	2011	6968.51	23.727	431.025	227.15	1559.21	40.8869	3.0499	204.636	10.5387	310.243	10.0965	922.287	24.587	18.27	2.27	22.3292	36.42	21567.9	1833.62	31.1		12732.6	14359.9	0.88668				2470	5154.91
5	Inner Mongolia	内蒙古	2012	6751.33	27.4238	366.048	166.775	1411.86	37.36	1.9718	160.502	7.186	302.526	23.1949	876.344	16.8987	19.7212	0	18.3899	36.8228	26842.7	2016.78	24.0352		12622.7	15880.6	0.794849				2464	5122.85
5	Inner Mongolia	内蒙古	2013	6555.57	21.58	338.21	38.73	1800.65	38.52	1.58	282.09	8.39	255.23	26.89	658.16	4.71	19.56	0	18.95	42.8	27589.3	2181.91	21.46		12842.2	16916.5	0.759154				2455	5231.05
5	Inner Mongolia	内蒙古	2014	6634.55	26.26	322.74	33.22	1493.66	42.52	0.24	242.09	6.14	271.66	28.36	576.56	4.82	18.01	0	18.63	42.78	29234.2	2416.74	27.01		12816	17770.2	0.721209				2449	5233.17
5	Inner Mongolia	内蒙古	2015	7170.14	53.35	273.41	46.12	1532.74	39.49	0.86	256.72	5.6	305.76	32.6	474.55	10.56	11.14	0.25	18.16	36.46	32782	2542.86	15.07		13340.5	17831.5	0.74814				2440	5467.4
5	Inner Mongolia	内蒙古	2016	7313.46	0	290.82	45.77	1635.4	35.49	0.9	252.69	5.53	353.24	34.95	425.97	3.12	36.36	0.46	26.27	29.21	36310.4	2605.03	4.57		13604.5	18128.1	0.750467				2436	5584.79
5	Inner Mongolia	内蒙古	2017	6315.43	0	505.51	5.44	1669.24	41.6	1.57	223.4	5.09	357.05	42.86	438.53	3.65	54.28	0.19	33.53	36.36	39938	2797.33	0.96		13489.7	16096.2	0.838067				2433	5544.48
5	Inner Mongolia	内蒙古	2018	7504.66	0	348.23	3.8	2125.06	41.39	1.13	316.32	4.98	352.99	46.85	429.66	2.49	55.27	0.38	32.91	46.32	47589.8	3264.96	1.36		15808.9	17289.2	0.914379				2422	6527.21
5	Inner Mongolia	内蒙古	2019	8083.6	1.54	447.48	1.52	2378.28	57.26	0.75	305.1	5	367.7	50.03	449.66	1.15	54.42	0.27	34.3	50.07	52908.9	3563.98	1.36		17230.7	17212.5	1.00106				2415	7134.86
6	Liaoning	辽宁	2010	3627.23	481.5	321.57	31.74	3151.62	52.03	11.77	40.31	255.95	570.25	23.34	963.28	281.57	121.86	164.07	320.06	18.89	39593	1612.94	12.91		14103	18457.3	0.764088				4374.63	3223.81
6	Liaoning	辽宁	2011	3697.33	342.27	373.57	37.2	3380.34	64.37	12.64	46.76	282.5	685	27.35	1103.8	319.69	141.01	207.2	352.87	38.76	40970.9	1760.09	18.93		15465.4	22226.7	0.695801				4379	3531.71
6	Liaoning	辽宁	2012	3752.63	364.15	383.02	26.77	3435.29	62.84	13.93	58.18	3.72	759.82	35.58	1224.9	352.76	148.38	211.1	476.05	63.03	42193.7	1800.88	28.58		16122.9	24846.4	0.648903				4375	3685.23
6	Liaoning	辽宁	2013	3501.78	511.02	374	21.9	3194.48	62.38	11.38	52.56	4.37	638.57	29.05	1021.04	280.32	194.89	183.68	176.07	49.37	45168.3	1900.86	47.91		14968.2	27213.2	0.550037				4365	3429.15
6	Liaoning	辽宁	2014	3543.39	481.5	388.34	25.22	3288.91	62.18	11.6	59.81	6.29	699.54	29.75	1059.6	310.15	179.76	181.67	196.39	53.52	46658.6	1930.31	54.89		15415	28626.6	0.538484				4358	3537.17
6	Liaoning	辽宁	2015	3148.74	371.75	458.38	24.85	3181.86	60.99	14.27	59.36	19.09	741.67	29.97	1108.71	265.3	164.28	220.99	577.38	52.95	49423.5	1887.31	36.17		15547.4	28669	0.542307				4338	3584
6	Liaoning	辽宁	2016	2805.98	0	618.94	7.15	2985.02	61.16	7.18	45.96	26.62	785.2	38.99	1007.89	267.28	144.41	213.74	553.33	48.2	52821.8	1977.61	38.66		14806.2	22246.9	0.66554				4327	3421.82
6	Liaoning	辽宁	2017	2550.54	0	695.96	4.89	3087.64	65.45	6.54	51.61	24.98	791.11	44.37	1031.98	233.41	151.6	231.65	612.51	59.75	56441.8	2062.82	37.89		15269	23409.2	0.652262				4312	3541.04
6	Liaoning	辽宁	2018	2484.53	0	556.01	15.73	3278.07	64.62	2.65	46.92	17.5	856.84	51.48	1040.26	172.57	149.1	292.96	441.45	71.04	62626.9	2273.7	15.13		15854.1	25315.3	0.626266				4291	3694.74
6	Liaoning	辽宁	2019	2767.52	0	520.39	18.44	3347.62	63.63	2.31	41.28	14.83	880.12	52.78	1044.11	154.11	138.04	366.11	733.63	67.96	68182.9	2362.93	19.25		16821.1	24909.4	0.675291				4277	3932.93
7	Jilin	吉林	2010	3833.67	36.8	4.34	15.61	640.58	13.72	0	1.65	27.52	166.61	1.21	362.44	32.7	35.23	23.25	123.11	17.4	23159.1	576.97	21.07		6347.85	8667.58	0.732367				2746.23	2311.48
7	Jilin	吉林	2011	4484.06	60.1	4.86	17.42	757.71	11.52	0	0.64	32.61	181.51	1.25	416.88	33.96	45.56	29.69	116.06	14.7	23596	630.15	59.2		7145.8	10568.8	0.676122				2725	2622.31
7	Jilin	吉林	2012	4419.92	60.36	5.02	12.62	670.1	12.13	0	0.72	17.96	182.58	0.81	423.82	32.36	20.24	26.05	110.4	17.81	23433.1	787.05	27.53		7145.01	11939.2	0.598449				2698	2648.26
7	Jilin	吉林	2013	3715.8	37.93	474.44	11.73	719.77	10.58	0	20.22	15.93	178.9	1.71	381.12	31.72	44.43	31.79	152.23	19.52	22827.6	659.52	420.76		7088.68	13046.4	0.543344				2668	2656.93
7	Jilin	吉林	2014	3459.28	36.8	638.32	7.71	664.72	13.02	0	12.06	16.93	193.33	1.71	378.14	31.28	48.02	31.79	137.77	19.41	20438.8	667.81	510.61		6923.35	13803.1	0.501579				2642	2620.5
7	Jilin	吉林	2015	3407.75	26.15	430.86	6.64	532.82	12.06	0	9.12	13	177.96	1.9	346.92	30.39	46.82	29.93	134.25	19.42	21494	651.96	621.35		6722.66	14063.1	0.478035				2613	2572.77
7	Jilin	吉林	2016	3224.83	0	425.06	7.43	477.6	9.31	0	9.15	15.78	178.63	20.41	343.44	32.77	48.98	29.71	152.06	20.25	22226.1	638.21	460.33		6410.12	14776.8	0.433796				2567	2497.13
7	Jilin	吉林	2017	2497.84	0.44	412.16	7.64	476.06	11.07	0	9.12	10.42	205.92	17.41	359.38	31.55	42.72	28.49	166.69	23.57	24256.8	671.66	576.16		6221.77	14944.5	0.416324				2526	2463.09
7	Jilin	吉林	2018	1626.83	0	67.25	2.5	592.83	12.13	0	0.02	16.43	204.64	32.58	364.21	20.79	36.51	26.73	152.55	28.53	27238.2	706.37	195.5		5425.64	15074.6	0.359918				2484	2184.23
7	Jilin	吉林	2019	1651.28	0	76.11	0.68	662.31	13.63	0	0.04	15.56	182.68	33.68	345.67	20.59	26.96	33.56	169.48	27.87	26963.9	732.32	177.16		5472.14	11726.8	0.466634				2448	2235.35
8	Heilongjiang	黑龙江	2010	1143.95	412.98	863.92	21.82	269.2	7.03	23.59	49.83	400.45	363.79	24.06	597.91	61.86	145.85	32.33	52.03	22.94	24227.8	747.842	169.78		6588.18	10368.6	0.635397				3831.22	1719.6
8	Heilongjiang	黑龙江	2011	1866.59	623	892.3	8.99	270.84	7.25	18.76	66.25	450	466.56	26.47	597.57	68.64	160.01	33.89	43.67	24.56	25737.2	801.87	59.95		7581.85	12582	0.602595				3782	2004.72
8	Heilongjiang	黑龙江	2012	2656.91	585	791.7	12.49	329.92	17.34	13.65	51.65	441.59	465.99	65.94	604.36	52.98	150.09	32.48	64.45	26.29	27745.6	779.4	0		8210.07	13691.6	0.599643				3724	2204.64
8	Heilongjiang	黑龙江	2013	3354.88	513.68	706.33	13.04	337.65	17.99	12.1	43.27	433.7	277.59	63.97	456.94	34.22	146.67	33.93	57.74	27.91	34270.3	790.01	18.96		8346.87	14454.9	0.577442				3666	2276.83
8	Heilongjiang	黑龙江	2014	3593.31	412.98	647	13.04	194.07	16.69	11.01	55.6	514.37	314.28	73.98	465.73	54.29	147.18	34.97	50.39	29.02	34799.4	782.69	22.76		8521.02	15039.4	0.56658				3608	2361.7
8	Heilongjiang	黑龙江	2015	4031.52	371	515.1	4.17	185.68	13.23	15.13	50.08	533.62	341.93	68.46	509.63	49.1	132.24	40.83	30.55	29.76	34888.5	868.98	0.27		8904.22	15083.7	0.59032				3529	2523.16
8	Heilongjiang	黑龙江	2016	4875.6	0	665.43	15.52	184.19	8.11	12.27	31.97	579.42	316.18	78.56	329.9	51.13	111.46	37.45	70.19	32.25	38399.9	896.61	0		9132.94	15386.1	0.593584				3463	2637.29
8	Heilongjiang	黑龙江	2017	4771.9	0	853.57	0	214.76	7.32	8.65	55.3	282.73	378.5	87.55	330.07	3.03	146.87	41.06	158.82	34.08	41324.2	874.98	271.96		9300.33	15902.7	0.584828				3399	2736.2
8	Heilongjiang	黑龙江	2018	3574.1	0	73.03	6.24	327.74	9.06	3.91	10.8	44.93	393.15	64.01	352.64	5.28	93	35.12	80.27	36.93	48924.1	921.34	0.41		7841	16361.6	0.479231				3327	2356.78
8	Heilongjiang	黑龙江	2019	3570.95	127.4	160.14	4.33	373.82	15.06	3.47	10.35	45.15	430.27	69.77	391.68	12.92	89.16	36.34	98.18	39.6	49223.9	995.64	0.59		8341.87	13612.7	0.612802				3255	2562.79
9	Shanghai	上海	2010	1007.24	9.05	9.8178	10.67	705.213	22.6894	13.265	110.187	4.77	415.37	399.072	508.016	724.35	119.56	133.311	178.374	30.16	7176.88	1227.89	3.78		7519.28	17166	0.438033				2301.91	3266.53
9	Shanghai	上海	2011	958.027	161.43	7.59	19.54	706.34	23.54	11.2928	108.72	3.69	472.875	400.497	532.046	658.84	118.899	119.537	187.83	37.0608	7665.29	1269.13	4.5946		7798.42	19195.7	0.406259				2356	3310.03
9	Shanghai	上海	2012	870.13	79.75	6.46	18.92	673.17	24.4587	8.57	110.54	2.86	517.35	402.74	568.19	631.3	115.47	128.64	224.8	41.86	7661.82	1281.66	4.23		7839.91	20181.7	0.388466				2399	3267.99
9	Shanghai	上海	2013	917.92	11.3	4.12	24.33	640.3	23	5.56	90.54	2.59	532.55	437.48	554.71	588.85	131.87	146.61	275.08	49.18	11245	1334.23	3.13		8129.94	21818.2	0.372622				2448	3321.05
9	Shanghai	上海	2014	978.5	9.05	2.5	22.69	654.84	20.81	3.03	85.3	2.7	577.03	450.72	547.97	550.65	126.87	136.42	254.43	50.31	10199.5	1294.08	2.91		8055.71	23567.7	0.341811				2467	3265.39
9	Shanghai	上海	2015	811.48	18.34	0	18.69	630.75	22.59	0.51	82.82	4.28	607.69	511.45	560.84	536.87	136.17	144.53	213.08	55.05	10439.2	1330.07	2.98		8147.34	25123.5	0.324292				2458	3314.62
9	Shanghai	上海	2016	705.47	0	0	10.21	596.95	22.14	0	78.37	3.46	637.85	585.82	558.81	581.32	106.85	142.78	271.83	53.98	10159.6	1406.29	1.51		8305.93	28178.7	0.29476				2467	3366.81
9	Shanghai	上海	2017	478.87	0	0	0	571.62	22.87	0	73.68	3.28	662.63	652.3	546.62	672.26	102.57	133.83	262.98	56.12	9834.33	1444.84	2.05		8391.16	30633	0.273926				2466	3402.74
9	Shanghai	上海	2018	494.67	0	0	0	607.79	22.1	0	78.73	3.01	494.01	701.64	435.98	658.22	104.99	133.96	207.63	60.37	9189.22	1491.39	1.44		8111.31	32679.9	0.248205				2475	3277.3
9	Shanghai	上海	2019	519.67	0	0	0	621.82	22.95	0	74.29	1.85	493.87	753.68	446.3	658.32	96.62	155.23	219.53	61.78	9599.7	1535.54	0.89		8351.95	38155.3	0.218894				2481	3366.37
10	Jiangsu	江苏	2010	5116.19	534.67	44.88	23.97	2661.6	25.84	0.53	39.06	10.19	747.41	35.69	723.41	152.63	133.31	80.62	413.29	43.47	48970.3	3595.99	36.19		16953.6	41425.5	0.409255				7865.99	2155.3
10	Jiangsu	江苏	2011	5684.5	460.36	25.19	21.13	3149.86	32.53	0.33	29.34	10.01	825.98	44.73	756.67	150.37	127.71	92.96	260.23	54.09	50666.6	3982.81	33.16		18458.8	49110.3	0.375865				8023	2300.74
10	Jiangsu	江苏	2012	4963.2	586.98	28.65	24.11	3169.96	38.87	0.13	34.48	8.58	934.28	53.14	801.66	158.16	122.07	86.64	238.61	66.44	51740.5	4295.43	43.11		18920.6	54058.2	0.350005				8120	2330.13
10	Jiangsu	江苏	2013	4605.99	501.54	22.16	26.83	3190.61	36.96	0.31	30.45	10.14	890.78	63.79	750.88	180.3	131.61	93.14	130.8	78.52	55216.7	4696.58	22.27		19152.2	59753.4	0.320521				8192	2337.92
10	Jiangsu	江苏	2014	4315.92	534.67	12.02	32.42	3408.6	36.43	1.02	37.29	9.69	974.61	82.77	812.7	149.2	115.82	94.47	222.17	86.02	53504.2	4807.34	27.57		19658.9	65088.3	0.302035				8281	2373.98
10	Jiangsu	江苏	2015	4587.18	481.67	3.05	39.28	3588.61	30.5	1.1	53.75	9.78	1003.89	84.85	818.11	140.3	106.32	97.62	267.67	98.98	54718.2	4916.52	33.52		20405.3	70116.4	0.29102				8315	2454.03
10	Jiangsu	江苏	2016	4631.01	0	363.46	41.05	3840.21	24.08	1.14	62.26	8.41	1012.31	90.58	820.2	140.92	107.86	98.29	290.9	103.88	58355.3	5258.49	29.7		20983.3	77388.3	0.271143				8381	2503.67
10	Jiangsu	江苏	2017	3984.42	0	340.09	58.27	4070.64	21.33	0.94	71.19	1.29	1047.25	105.37	844.48	128.74	103.6	95.68	196.46	108.44	62310	5598.17	31.31		21313.8	85869.8	0.24821				8423	2530.42
10	Jiangsu	江苏	2018	3242.28	0	392.27	30.38	4052.63	35.55	0	63.01	1.04	1073.12	113.23	880.13	140.33	98.02	96.93	237.36	134.18	66154.8	5947.03	40.38		21908.2	92595.4	0.236601				8446	2593.92
10	Jiangsu	江苏	2019	2967.45	0	397.51	29.35	4953.14	32.83	0	77.2	0.8	1085.87	132.85	885.85	121.26	86.52	89.25	194.82	148.71	66294.2	6076.83	42.18		22894.2	99631.5	0.229788				8469	2703.29
11	Zhejiang	浙江	2010	2962.87	42.72	3.57	134.62	443.09	6.385	0.18	2.29	0.17	586.695	70.4179	957.237	162.08	289.36	83.7	137.043	14.2215	38459	2701.71	61.62		10978	27722.3	0.395998				5442.69	2017.02
11	Zhejiang	浙江	2011	3021.82	30.747	2.3658	151.533	469.995	6.5812	0.2193	2.0774	0.1017	647.759	74.7523	957.413	174.871	291.622	106.049	232.123	17.3995	41965.8	2999.36	51.7583		11831.9	32318.8	0.366099				5570	2124.22
11	Zhejiang	浙江	2012	2974.56	31.1325	1.5195	159.424	451.422	6.4013	0.2193	1.884	0.0504	706.156	80.073	938.006	173.941	301.784	99.2589	249.19	21.7155	43328	3089.44	49.72		12087.4	34665.3	0.348688				5685	2126.19
11	Zhejiang	浙江	2013	2998.77	32.46	1.16	162.14	446.18	6.2	0.23	3.45	0.13	706.14	92.15	945.84	182.66	312.6	102.38	275.69	26.06	38291.8	3301.86	58.07		12355.6	37756.6	0.327243				5784	2136.17
11	Zhejiang	浙江	2014	3045.58	42.72	0.65	206.22	465.07	6.11	0.22	1.78	0	710.38	103.76	931.32	171.27	303.14	94.35	254.12	40.34	39044.2	3363.2	62.5		12666.5	40173	0.3153				5890	2150.51
11	Zhejiang	浙江	2015	3096.7	48.01	0.55	291.12	427.56	5.8	0.21	7.69	0	754.05	113.52	967.74	194.93	332.71	97.26	296	48.34	43687.8	3417.33	91.7		13359.5	42886.5	0.311508				5985	2232.16
11	Zhejiang	浙江	2016	2736.1	0	11.82	328.31	329.47	3.84	0.19	20.72	0	796.92	127.4	881.24	184.87	326.76	127.61	213.42	52.34	47393.3	3727.54	135.75		13480.1	47251.4	0.285286				6072	2220.05
11	Zhejiang	浙江	2017	2130.28	0	10.12	292.77	320.17	3.94	0.2	19.19	0	858.97	147.81	831.17	160.03	304.04	139.07	245.49	68.08	51404.2	4037.19	110.95		13747.5	51768.3	0.265559				6170	2228.12
11	Zhejiang	浙江	2018	1766.07	0	5.28	314.89	323.05	3.9	0.21	16.42	0	862.2	163.65	760.88	76.69	256.71	138.97	167.35	94.56	56501.2	4373.48	94.97		14053.1	56197.1	0.250067				6273	2240.25
11	Zhejiang	浙江	2019	1828.4	0	1.4	310.8	302.02	3.92	0.19	15.77	0	789.19	176.37	729.52	61.35	227.96	142.24	192.68	107.21	58549.2	4544.06	86.91		14342.4	62351.7	0.230024				6375	2249.79
12	Anhui	安徽	2010	4289.28	168.53	436.941	13.1066	910.172	17.5372	11.26	14.2	0.95	157.396	8.41	365.747	11.7318	45.9783	8.9	48.6	11.9718	6501.7	1001.11	28.7		6984.87	12359.3	0.565151				5950.05	1173.92
12	Anhui	安徽	2011	4623.01	104.368	455.263	19.9889	948.117	18.4294	13.3808	8.4281	1.6056	176.161	9.091	416.355	11.3109	45.6504	8.7868	49.6066	20.033	7884.1	1136.12	29.8895		7641.91	15300.7	0.499449				5972	1279.62
12	Anhui	安徽	2012	4701.37	127.107	46.09	17.55	996.44	18.89	12.64	10.12	0.95	250.643	10.77	577.905	11.08	51.2053	7.16	89.79	24.81	7742.29	1264.25	28.16		8265.12	17212.1	0.480193				5978	1382.59
12	Anhui	安徽	2013	4512.27	136.74	47.02	19.41	1049.41	20.33	12.27	11.86	0.89	319.33	9.46	625.86	9.8	81.72	10.84	126.48	27.56	9002.19	1425.95	28.57		8749.25	19229.3	0.454996				5988	1461.13
12	Anhui	安徽	2014	4457.8	168.53	40.25	17.82	1064.73	20.44	12.46	11.12	1.22	352.68	10.56	662.75	10.25	93.36	18.78	151.78	34.22	8089.03	1484.18	25.62		9045.74	20848.7	0.433876				5997	1508.38
12	Anhui	安徽	2015	4510.16	147.07	31.67	16.37	1164.77	20.41	11.38	9.25	1.28	456.6	13.94	611.43	13.44	96.84	19.65	178.78	34.54	8574.17	1538.96	26.63		9367.83	22005.6	0.425702				6011	1558.45
12	Anhui	安徽	2016	4387.76	0	127.82	158.6	1164.64	21.59	9.88	12.9	0.8	509.87	15.98	621.99	21.21	101.68	17.98	137.65	36.66	8889.08	1686.2	25.52		9549.64	24407.6	0.391256				6033	1582.9
12	Anhui	安徽	2017	4205.92	0	100.86	73.95	1048.94	16.7	9.53	14.27	1.01	574.66	15.53	631.01	22.81	109.76	17.86	197.37	41.97	9325.52	1806.72	30.84		9654.03	27018	0.357318				6057	1593.86
12	Anhui	安徽	2018	3643.65	0	96.11	42.16	1104.44	22.88	5.16	14.91	0.88	626.42	15.48	652.71	22.14	93.52	25.59	87.13	50.72	11033.1	2010.32	53.66		9715.3	30006.8	0.32377				6076	1598.96
12	Anhui	安徽	2019	3505.55	0	94.09	47.17	1161.43	27.94	4.59	12.55	0.79	655.95	16.59	688.64	21.49	70.55	25.63	79.46	57.43	9892.56	2169.85	58.78		9999.82	37114	0.269435				6092	1641.47
13	Fujian	福建	2010	3163.19	4.31	0.87	96.77	684.54	5.24	0.63	6.5	3.02	333.2	56.5	507.25	162	85	67.72	203.72	10.01	4689.1	1233.09	105.45		6988.32	14737.1	0.474199				3689.42	1894.15
13	Fujian	福建	2011	3113.17	7.45	0.71	19.12	728.65	5.56	1.33	6.88	3.54	374.01	64.39	530	175.58	84	71.18	188.17	15.5	4862.43	1426.56	98.76		7376.61	17560.2	0.420075				3784	1949.42
13	Fujian	福建	2012	3415.67	7.83	1.13	29.79	650	6.19	1.01	8.27	1.83	397.62	74.36	515.27	180	79	76.11	200	16.08	5601.45	1483.96	108.31		7685.88	19701.8	0.390111				3841	2001.01
13	Fujian	福建	2013	2704.33	4.87	1.15	26.27	655.38	5.06	0.72	8.62	62.18	409.56	85.41	520.84	167.8	82	66.22	230	24.37	5736.92	1669.21	41.06		7582.34	21868.5	0.346724				3885	1951.69
13	Fujian	福建	2014	2458.96	4.31	3.67	30	674.69	6.22	0.6	12.32	316.26	440.45	97.33	514.84	180	80	99.36	278.64	30.27	8489.26	1754.04	60.52		8277.5	24055.8	0.344096				3945	2098.23
13	Fujian	福建	2015	2633.87	54.17	1.99	31.76	625.6	4.92	0.73	9	69.68	465.09	111.81	442.52	158.98	63.75	120.11	314.93	32.42	7893.67	1795.7	96.05		8101.57	25979.8	0.311841				3984	2033.53
13	Fujian	福建	2016	2659.57	0	63.17	30	608.65	3.8	0.95	7.57	3.53	494.76	124.22	418.68	170	68.29	126.03	303.04	35.5	7630.46	1911.71	85.33		8178.26	28810.6	0.283863				4016	2036.42
13	Fujian	福建	2017	2444.59	0	31.31	32.66	660.1	3.82	0.7	8.79	0	531.87	140.86	430.4	140	68.36	124.9	411.02	37.6	7689.4	2062.89	93.27		8467.85	32182.1	0.263123				4065	2083.11
13	Fujian	福建	2018	2312.51	0	34.5	51.07	781.86	2.87	0.59	9.8	4.28	547.87	165.3	434.65	147.25	57.94	122.32	252.69	38.13	9766.48	2238.5	79.79		8649.3	35804	0.241573				4104	2107.53
13	Fujian	福建	2019	2236.63	0	28.27	30	871.35	3.46	17	8.31	106.26	562.43	171.78	450	150.2	57.49	135.58	260.97	38.36	13130	2323.7	81.94		9185.73	42395	0.21667				4137	2220.38
14	Jiangxi	江西	2010	2008.83	12.87	34.95	222.65	772.61	26.86	1.71	15.84	0	155.23	8.497	368.04	21.11	58.96	10.25	40.62	3.84	1518.78	648.14	128.49		4533.46	9451.26	0.479667				4456.75	1017.21
14	Jiangxi	江西	2011	2301.45	6.03	37.64	158.22	872.32	20.22	1.47	5.42	0	182.76	9.05	392.04	24.9	53.47	9.03	35.72	4.35	724.66	780.91	22.83		4841.81	11702.8	0.413731				4474	1082.21
14	Jiangxi	江西	2012	2485.74	12.55	44.22	166.58	878.66	22.13	0.27	3.05	0	198.42	9.51	416.32	29.74	43.41	12.87	44.55	8.44	1038.89	811.57	77.67		5219.77	12948.9	0.403105				4475	1166.43
14	Jiangxi	江西	2013	2478.44	11.74	39.5	177.83	854.93	20.47	0	4.59	0	218.05	1.7	526.25	31.39	48.51	14.21	53.83	11.78	3282.59	884.45	66.37		5588.13	14410.2	0.38779				4476	1248.46
14	Jiangxi	江西	2014	2737.76	12.87	47.38	183.43	871.13	22.93	0	4.65	0.47	240.32	2.13	526.37	15.8	56.88	13.08	58.74	13.65	3159.1	954.16	63.63		5944.95	15714.6	0.378308				4480	1327
14	Jiangxi	江西	2015	3071.5	13.39	47.9	99.85	891.7	23.48	0	12.16	0	284	2.12	537.36	17.59	60.52	16.4	52.96	15.4	1523.17	1022.06	95.74		6336.66	16723.8	0.378901				4485	1412.86
14	Jiangxi	江西	2016	3076.15	0	51.73	100.64	839.82	19.7	0	13.66	0	294.63	2.48	546.52	15.05	62.48	21.29	44.37	17.34	1935.78	1116.79	96.27		6441.28	18499	0.348196				4496	1432.67
14	Jiangxi	江西	2017	3094.48	0	57.37	103.16	862.33	15.25	0	11.51	0	331.09	2.82	567.47	11.95	64.26	22.9	36.64	19.05	1969.6	1219.79	94.41		6674.41	20006.3	0.333615				4511	1479.59
14	Jiangxi	江西	2018	2663.83	0	54.69	115.86	918.13	16.51	0	12.12	0.69	374.5	17.93	588	11.74	78.75	27.18	39.56	23.51	2272.11	1352.44	89.54		6815.95	21984.8	0.31003				4513	1510.29
14	Jiangxi	江西	2019	2601.37	0	58.1	106.76	939.44	16.54	0	7.9	0.67	405.37	19.32	598.7	12.25	82.12	28	40.71	24.24	2976.81	1463.33	81.9		7016.84	24757.5	0.283423				4516	1553.77
15	Shandong	山东	2010	10892.7	741.73	581.96	482.776	3067.58	35.4094	0	80.16	128.278	802.398	38.6106	1445.16	377.707	208.094	90.06	455.298	46.148	68949	3298.46	48.8638		24384	39169.9	0.622519				9579.31	2545.49
15	Shandong	山东	2011	11314.2	518.703	640.728	568.762	3314.77	46.2543	19.0992	112.981	142.346	806.414	39.6621	1662.35	398.907	215.403	100.51	503.108	50.1477	74049.2	3635.26	56.7425		26079.8	45361.8	0.574929				9665	2698.38
15	Shandong	山东	2012	12046.5	552.11	223.611	1000.28	3506.05	45.2895	20.1736	111.785	127.907	811.568	77.0777	1811.97	407.29	229.676	91.9477	453.278	65.1493	77272.4	3794.55	22.11		27648.7	50013.2	0.552829				9708	2848.04
15	Shandong	山东	2013	9334.85	791.6	109.71	1332.32	3680.29	41.41	24.74	111.33	118.96	705.38	4.5	1255.27	281.56	66.69	96.13	597.03	66.96	84168.6	4083.12	45.38		25525.3	55230.3	0.462162				9746	2619.06
15	Shandong	山东	2014	10523.3	741.73	146.21	1341.97	3754.83	49.68	0.01	126.63	123.2	705.31	4.57	1256.27	266.65	72.26	114.6	639.6	72.54	82322.9	4223.49	40.46		26655.2	59426.6	0.448539				9808	2717.7
15	Shandong	山东	2015	8086.86	548.37	81.75	1311.24	3703.55	46.73	0.97	97.24	96.99	726	98.5	1282.35	255.33	87.01	102.75	405.31	79.63	91093	5182.19	39.02		26049.9	63002.3	0.413476				9866	2640.37
15	Shandong	山东	2016	6294.44	0	649.65	1147.66	3718.36	47.18	3.67	107.87	83.68	739.35	115.23	1300.24	204.57	82.42	111.65	587.12	94.75	100080	5561.06	56.58		25574.6	68024.5	0.375962				9973	2564.39
15	Shandong	山东	2017	5970.62	0	590.2	921.05	3392.38	50.47	26.09	97.88	88.36	809.13	123.56	1395.46	191.82	127.41	119.8	224.46	127.52	101031	5567.22	0		25277.1	72634.1	0.348006				10033	2519.4
15	Shandong	山东	2018	5217.84	0	539.9	868.95	3488.26	50.42	32.57	116.14	71.28	683.71	120.27	1243.84	187.86	126.6	118.5	245.77	149.4	136714	6581.04	0		27169	76469.7	0.355291				10077	2696.14
15	Shandong	山东	2019	5622.05	0	633.59	828.23	3546.63	66.39	54.26	124.06	60.61	678.99	125.92	1251.31	176.84	115.09	128.05	330.63	181.33	155064	6831.31	0		29139	71067.5	0.410018				10106	2883.34
16	Henan	河南	2010	7129.26	1630.17	208.36	103.5	1711.66	58.16	96.15	28.9	22.6	297.49	30.64	529.72	15.88	50.16	21.54	104.83	32.71	16309.8	2353.87	13.79		14535.2	23092.4	0.629437				9402.36	1545.91
16	Henan	河南	2011	8356.97	746.12	412.62	200.677	1983.56	28.2437	96.8737	36.84	12.8595	358.527	49.6411	661.591	38.8858	83.5051	20.98	92.898	40.8484	15747.2	2717.81	230.12		15949.9	26931	0.592252				9461	1685.86
16	Henan	河南	2012	6765.1	211.11	102.509	192.838	2201.27	22.18	91.7426	45.6828	17.4167	426.915	53.3905	736.76	12.0068	134.697	22.3655	117.999	63.5434	17885.9	2849.65	414.52		15430.5	29599.3	0.521313				9532	1618.81
16	Henan	河南	2013	4144.3	1025.29	1763.71	32.46	1817.47	17.74	31.93	65.49	35.8	556.92	46.07	776.16	24.67	160.5	23.61	112.96	69.79	19643.4	2889.13	333		14514.2	32191.3	0.450872				9573	1516.16
16	Henan	河南	2014	3091.53	1630.17	1813.56	43.91	2700.94	22.33	38.44	69.92	35.87	529.82	50.5	799.2	40.71	177.07	22.17	106.04	66.77	21629	2962.17	330.14		15398.6	34938.2	0.440738				9645	1596.54
16	Henan	河南	2015	3056.4	1574.24	1465.71	48.08	2693.26	11.69	45.3	91.46	31.93	676.63	68.16	834.11	63.9	128.37	19.22	90.81	71.33	18668.3	3039.44	364.33		15508.8	37002.2	0.419131				9701	1598.68
16	Henan	河南	2016	3004.8	0	1993.94	375.81	3045.9	44.42	39.69	127.34	33.5	700.29	74	806.4	64.35	144.34	20.45	147.25	84.09	23621.9	3187.74	485.44		15717.8	68024.5	0.231061				9778	1607.47
16	Henan	河南	2017	4107.93	0	701.61	234.18	2235.72	28.19	33.37	95.53	18	679.19	72.36	925.62	20.16	163.71	22.75	145.89	94.27	24282	3273.09	571.88		15540.4	44552.8	0.348808				9829	1581.07
16	Henan	河南	2018	4187.51	0	194.18	340.16	1423.42	33.91	44.6	116.5	9.16	761.76	81.89	989.56	22.9	218.81	27.74	8.44	93.63	28591.2	3417.68	66.49		14797.3	48055.9	0.307919				9864	1500.13
16	Henan	河南	2019	3778.75	0	123.95	390.42	1431.96	23.5	46.25	106.99	8.9	769.77	92.65	1005.82	4.35	219.21	23.62	7.91	97.17	33393.2	3364.17	99.09		14649	54259.2	0.269982				9901	1479.55
17	Hubei	湖北	2010	8004.42	195.74	34.86	67.33	1120.83	10.84	8.14	30.28	11.77	456.97	40.41	647.65	91.19	93.22	38.76	186.05	19.37	7701.12	1332.82	0		11592.7	15967.6	0.726016				5723.77	2025.37
17	Hubei	湖北	2011	9524.18	197.63	49.27	77.57	1172.72	10.52	4.8	17.59	8.32	497.81	46.75	696.94	96.12	104.99	39.32	233.04	23.06	8681.06	1481.48	0		13196.3	19632.3	0.672172				5760	2291.02
17	Hubei	湖北	2012	10241.3	197.85	46.0196	92.7009	1112.68	10.03	3.74	12.9594	15.8538	566.715	53.2586	731.121	103.564	102.107	36.09	237.384	27.4778	8224.32	1539.99	16.13		13954.3	22250.5	0.627144				5781	2413.82
17	Hubei	湖北	2013	6062.18	213.41	56	113.27	1114.19	9.3	3.78	4.39	8.91	616.05	63.77	804.62	118.62	119.75	29.55	249.09	26.29	8344.5	1711.42	18.81		11426.8	24791.8	0.460909				5798	1970.81
17	Hubei	湖北	2014	6111.78	195.74	47.92	110.37	1122.48	10.23	0	49.14	8.32	660.05	66.04	862.9	135.34	137.74	34.82	263.93	36.15	8174.44	1749.24	79.86		11966.5	27379.2	0.437067				5816	2057.52
17	Hubei	湖北	2015	5987.11	193.43	46.78	120.35	1030.01	8.81	0.52	48.57	10.23	699.92	69.87	858.16	148.61	153.26	35.33	189.78	35.3	8689.48	1767.46	102.43		11852.4	29550.2	0.401093				5850	2026.04
17	Hubei	湖北	2016	6124.22	0	134.11	91.21	1095.31	9.85	0.5	31.68	6.18	743.19	94.64	865.03	135.94	151.9	33.12	71.61	35.46	8292.63	1861.94	60.77		11833.1	32665.4	0.362254				5885	2010.73
17	Hubei	湖北	2017	6107.87	0	104.94	99.67	1062.32	17.95	0.28	13.7	7.11	749.18	97.61	867.51	130	163.36	38.26	105.62	41.38	10395.3	1929.22	78.26		12140.6	35478.1	0.342199				5904	2056.33
17	Hubei	湖北	2018	4695.45	0	64.61	41.47	1131.7	22.87	1.34	41.67	6.66	784.54	116.26	894.47	129.3	195.41	35.49	129.64	53.8	11368.5	2040.33	138.58		11814.8	39366.6	0.300122				5917	1996.75
17	Hubei	湖北	2019	4509.21	0	62.5	46.67	1115.52	21.13	1.31	40.12	6.56	864.59	128.47	975.53	148.7	204.48	36.23	142.15	58.28	12856.7	2193.9	131.15		12260.5	45828.3	0.267531				5927	2068.59
18	Hunan	湖南	2010	5033.07	342.04	140.66	599.406	817.14	12.94	1.74	24.65	14.7	262.36	30.25	502	72.41	64.57	18.18	96.35	11.21	11091.3	1264.33	1138.87		9975.68	16038	0.622003				6568.37	1518.74
18	Hunan	湖南	2011	5298.45	512.399	147.13	691.85	821.8	20.21	2.101	24.43	2.03	295.05	32.03	560.854	65.741	77.6628	21.14	52.58	14.63	11576	1451.79	1389.61		11052.6	19669.6	0.561914				6581	1679.48
18	Hunan	湖南	2012	5839.26	388.78	143.97	541.6	830.62	14.64	1.28	25.76	2.39	388.93	35.22	500.87	57.81	82.7	25.65	163.64	17.93	11916.1	1484.43	1439.06		11548.4	22154.2	0.521275				6590	1752.42
18	Hunan	湖南	2013	4798.17	368.85	111.53	426.66	838.84	9.62	0.01	25.19	1.4	434.56	38.84	565.76	67.21	89.36	25.73	251.32	19.7	11245.4	1380.47	1352.4		10762.5	24621.7	0.437115				6600	1630.68
18	Hunan	湖南	2014	5066.69	342.04	111	471.49	829.55	10.1	0	24.09	1.02	456.8	41.38	598.6	63.6	85.88	21.36	211.29	23.51	11889.3	1396.09	1408.54		11115.1	27037.3	0.411102				6611	1681.3
18	Hunan	湖南	2015	5702.82	343.47	120.2	517.43	869.89	9.03	0	24.34	1.04	514.65	51.76	685.94	86.71	93.07	24.75	169.43	25.54	10696.3	1425.35	664.6		11140.4	28902.2	0.38545				6615	1684.11
18	Hunan	湖南	2016	6377.07	0	101.11	553.99	960.5	16.44	0	1	1.03	575.22	55.44	712.37	88.53	99.1	30.27	177.01	27.33	7793.5	1472.3	686.98		11601.2	31551.4	0.367692				6625	1751.12
18	Hunan	湖南	2017	7227.76	0	111.68	572.43	944.74	19.72	0	1.08	0.9	641.62	60.76	633.91	87.96	106.34	27.35	159.61	26.22	7870.2	1464.37	527.91		12024	33903	0.354661				6633	1812.76
18	Hunan	湖南	2018	5409.78	0	142.92	608.33	967.77	19.66	0	2.02	0.96	718.31	63.17	648.74	85.9	111.73	33.59	201.85	29.61	8291.95	1621.67	573.84		11282.8	36425.8	0.309746				6635	1700.49
18	Hunan	湖南	2019	5230.27	0	145.2	589.8	979.68	19.47	0.16	1.59	1.02	819.69	65.03	672.18	81.55	114.61	33.68	191.44	31.22	8547.18	1732.7	590.71		11510.4	39752.1	0.289555				6640	1733.5
19	Guangong	广东	2010	4156.17	650.16	18.43	151.61	485.97	6.37	19.65	11.58	17.53	1083.81	201.9	1656.01	479.64	635.36	78.44	300.42	27.17	12747.9	3843.07	281.83		16635.5	46013.1	0.361539				10430.3	1594.92
19	Guangong	广东	2011	4732.22	741.97	17.52	133.55	552.13	6.94	18.25	10.65	16.85	1204.32	216.23	1489.64	388.14	697.37	78.36	317.89	36.15	12981.4	4201.55	547.38		17965.1	53210.3	0.337624				10756	1670.24
19	Guangong	广东	2012	4551.17	818.99	2.56	136.16	545.15	6.43	18.55	11.25	15.94	1254.85	243.14	1537.47	307.57	635.82	70.87	237.1	44.07	14802.3	4373.18	606.05		18184.3	57067.9	0.318644				11041	1646.98
19	Guangong	广东	2013	3695.26	643.56	22.15	107.26	584.19	5.9	21.34	9.84	20.75	1069.92	259.31	1535.26	324.14	536.47	87.04	241.93	52.97	17114.6	4555.58	462.77		17364.1	62474.8	0.277938				11270	1540.74
19	Guangong	广东	2014	4154.04	650.16	22.68	118.53	557.95	5.98	23.08	10.18	21.18	1109.91	267.63	1565.35	309.56	585.67	101.21	156.73	56.78	17463.6	4960.65	56.26		17939.3	67809.9	0.264553				11489	1561.43
19	Guangong	广东	2015	4169.9	649.91	24.7	98.12	542.93	6.61	28.96	7.08	23.16	1226.45	274.12	1580.57	301.23	675.62	95.14	257.75	58.6	19784.1	5074.78	489.05		19081.4	72812.6	0.262062				11678	1633.96
19	Guangong	广东	2016	4261.88	0	46.97	94.82	782.54	14.61	21.32	7.06	23.42	1499.6	291.92	1668.66	351.03	48.37	64.68	107.06	55.32	16659.8	956.61	60.19		12504.9	80854.9	0.154659				11908	1050.13
19	Guangong	广东	2017	3601.97	0	48.27	97.62	940.96	15.95	23.04	7.07	23.42	1528.83	299.45	1665.16	346.71	700.17	92.2	169.4	68.46	21330.7	5732.13	88.98		19714.1	89705.2	0.219765				12141	1623.76
19	Guangong	广东	2018	3285.07	0	49.25	99.01	933.17	12.25	31.78	6	196.49	1554.03	306.2	1669.42	327.82	727.17	109.87	163.42	77.28	27004.8	6072.75	12.45		20481.6	97277.8	0.210547				12348	1658.69
19	Guangong	广东	2019	3619.76	0	22.68	83.2	985.06	12.93	0.86	5.71	26.27	1559.66	312.95	1669.95	312.83	746.25	124.88	128.49	79.05	29534.9	6440.15	10.6		20975.7	107671	0.194812				12489	1679.53
20	Guangxi	广西	2010	2770.19	24.07	5.41	26.12	682.07	13.44	28.64	7.25	0	247.68	2.73	441.81	34.39	104.58	9.93	17.96	1.7	4917.68	931.74	253.39		5741.01	9569.85	0.599906				4602.66	1247.32
20	Guangxi	广西	2011	2999.84	59.48	3.73	12.34	740.25	15.52	32.7	22.52	0	259.48	0.28	476.3	49.62	112.94	26.36	30.84	2.37	5634.95	1044	413.73		6504.86	11720.9	0.55498				4655	1397.39
20	Guangxi	广西	2012	3245.44	18.73	2.96	6.69	805.1	15.36	40.71	3.59	1.08	285.413	0.08	518.58	49.5	127.66	33.57	43.96	2.98	6504.1	1083.67	435.32		6967.25	13035.1	0.534499				4694	1484.29
20	Guangxi	广西	2013	2885.83	1.9	0.06	3.76	974.5	18.02	37.56	1.27	0	224.21	23.83	430.34	25.38	125.88	28.75	66.48	4.16	6964.62	1155.59	400		6740.47	14449.9	0.466471				4731	1424.74
20	Guangxi	广西	2014	2834.72	24.07	1.98	8.41	1018.61	18.37	41.45	1.21	0	244.3	90.32	505.5	31.2	89.99	36.44	59.98	7.78	7712.24	1226.31	415.61		7150.2	15672.9	0.456215				4770	1498.99
20	Guangxi	广西	2015	2597.81	35.62	2.45	5.1	1000.12	17.04	49.59	1.47	0	290.89	56.36	572.44	23.71	100.91	55.15	59.29	7.18	8121.49	1252.91	366.34		7134.9	16803.1	0.424618				4811	1483.04
20	Guangxi	广西	2016	2738.65	0	20.59	4.56	1120.96	18.19	51.38	25.81	0.49	379.03	62.51	537.65	10.21	80.94	49.59	69.09	12.14	8506.05	1291.25	329.97		7498.86	18317.6	0.409379				4857	1543.93
20	Guangxi	广西	2017	2558.06	0	19.77	4.66	1204.12	21.92	48.94	42.34	0.53	392.29	50.95	561.83	10.36	64.07	63.03	72.53	13.38	10861.7	1382.59	420.68		7820.29	18523.3	0.422187				4907	1593.7
20	Guangxi	广西	2018	2387.15	0	13.33	2.24	1023.08	21.24	46.41	0.59	0.57	334.15	52.17	486.17	10.8	50.98	57.72	42.44	21.26	8366.72	1654.09	317.52		7441.6	20352.5	0.365636				4947	1504.27
20	Guangxi	广西	2019	2253.76	0	12.94	3.91	1079.35	22.25	45.53	0.28	0.54	256.68	46.36	486.71	6.73	44.96	56.42	37.29	22.09	9930.84	1844.63	416.76		7656.17	21237.1	0.360509				4982	1536.77
21	Hainan	海南	2010	171.53	0	0	3.83	0.05	0	0	0	2.28	52.63	87.43	139.9	30.49	12.48	18.66	25.5	22.1	232.74	148.16	1.88		1148.77	2064.5	0.55644				867.152	1324.76
21	Hainan	海南	2011	208.03	0	0	0.03	0.02	0	0	0	0	60.5	90.15	146.15	35.29	13.81	15.31	26.72	42.03	263.98	172.57	0.93		1494.49	2522.66	0.592425				890	1679.2
21	Hainan	海南	2012	239.23	0	0	0	0.05	0	0	0	1.81	65.05	82.83	155.64	39.06	15.12	14.04	9.41	39.8963	267.74	196.42	4.61		1518.73	2855.54	0.531853				910	1668.93
21	Hainan	海南	2013	211.19	0	0	0	0.04	0	0	0	1.55	72.13	85.74	130.22	36.77	16.51	26.42	0.03	41.08	234.47	217.09	9		1527.69	3177.56	0.480774				920	1660.53
21	Hainan	海南	2014	204.24	0	0	0	0.04	0	0	0	1.74	80.16	84.59	112.09	36.44	28.23	39.91	13.24	39.37	440.27	235.55	7.14		1568.47	3500.72	0.448043				936	1675.72
21	Hainan	海南	2015	188.65	0	0	0	0	0	0	0	1.68	92.77	85.69	116.79	40.4	30.63	34.18	11.65	39.15	608.93	256	6.63		1610.54	3702.76	0.434957				945	1704.28
21	Hainan	海南	2016	218.89	0	0	0	0	0	0	0	1.57	102.18	105.76	108.2	20.37	26.94	25.06	27.09	38.27	787.14	269.62	6.7		1643.28	4053.2	0.405429				957	1717.12
21	Hainan	海南	2017	232.59	0	0	0	0.02	0	0	0	0.66	109.75	114.68	110.2	19.08	23.13	36.23	0.01	38.13	810.46	286.3	6.67		1675.05	4462.54	0.375358				972	1723.31
21	Hainan	海南	2018	248.67	0	0	0.01	0.03	0	0	0	0.84	107.58	128.16	90.01	6.01	21.44	39.3	47.46	38.39	1002.52	307.12	1.85		1745	4832.05	0.361131				982	1776.99
21	Hainan	海南	2019	244.69	0	0	0	0.03	0	0	0	0.81	107.6	131.04	87.73	6.25	21.75	34.73	54.48	37.99	1484.96	336.71	1.38		1792.2	5308.93	0.337582				995	1801.21
22	Chongqing	重庆	2010	2610.58	1051.33	247.82	4.9467	299.468	0.4961	0.3813	16.26	0	102.622	41.7828	337.387	8.5586	12.1377	0	1.21	55.8737	2312.38	595.841	505.88		5999.86	7925.58	0.757025				2884.62	2079.95
22	Chongqing	重庆	2011	2807.18	828.242	296.671	9.55	377.789	0	0	18.9967	0	144.97	52.78	397.004	9.3669	14.71	0	1.02	61.2	2608.78	671.446	360.39		6230.54	10011.4	0.622344				2944	2116.35
22	Chongqing	重庆	2012	2695.79	861.58	370.69	14.33	503.77	8.89	0	15.87	0	144.633	54.2839	409.065	9.8861	16.1	0	0.79	70.14	5487.84	675.8	374.57		6636.67	11409.6	0.581674				2975	2230.81
22	Chongqing	重庆	2013	1786.72	787.51	67.77	18.86	208.82	9.6	0	14.77	0	161.7	58.99	455.13	11.93	16.63	0	0	70.84	3601.83	758.52	168.33		5495.7	12783.3	0.429913				3011	1825.21
22	Chongqing	重庆	2014	1720.28	1051.33	393.72	22.41	320.43	7.19	0	13.23	0	181.64	61.99	424.49	14.69	19.75	0	0	80.94	4167.53	820.14	372.98		6304.95	14262.6	0.442062				3043	2071.95
22	Chongqing	重庆	2015	1798.5	1031.8	482.76	24.76	269.91	6.72	0	8.52	0	199.98	66.63	490.63	13.9	20.18	0	0	85.3	3726.62	826.08	516.77		6635.85	15717.3	0.4222				3070	2161.51
22	Chongqing	重庆	2016	2277.13	0	841.82	18.38	384.31	3.78	0	5.18	0	219.05	80.97	513.67	13.91	21.22	0	0	84.17	4034.53	861.56	664.93		6508.36	17740.6	0.366862				3110	2092.72
22	Chongqing	重庆	2017	1966.93	280.07	839.39	18.62	362.28	6.5	0	7.23	0	232.65	83.44	541.33	14.2	21.98	0	0	91.21	3082.86	933.83	557.29		6644.29	19424.7	0.342053				3144	2113.32
22	Chongqing	重庆	2018	1773.06	97.29	440.17	0.19	266.86	9.39	0	12.5	0	358.96	94.93	410.93	16.13	25.21	0	0	94.1	4951.35	1051	0		5858.02	20363.2	0.287677				3163	1852.05
22	Chongqing	重庆	2019	1660.72	0	449.84	0.26	306.43	9.08	0	13.48	0	400.08	102.14	406.68	18.38	28.22	0	13.3	95.73	5350.3	1109.98	7.95		5935.8	23605.8	0.251455				3188	1861.92
23	Sichuan	四川	2010	4685.55	1183.77	749.93	58.68	1350.94	29.65	1.12	27.22	0.56	540.51	173.27	524.01	6.7	21.68	3.73	72.61	157.35	4721.74	1400.7	25.05		12150.2	17185.5	0.707001				8041.82	1510.87
23	Sichuan	四川	2011	4559.99	341.94	334.55	100.12	1436.25	27.9	1.49	18.54	0.55	640.58	206.21	574.49	12.52	21.63	0.85	12.37	147.27	3776.14	1806.82	1556.51		13336.1	21026.7	0.634247				8064	1653.79
23	Sichuan	四川	2012	4240.57	1348.52	782.6	57.46	1560.85	33.4	1.57	66.09	0.64	698.8	205.41	640.8	21.46	20.7	2	156.24	146.41	3668.78	1847.44	1018.15		14196.5	23872.8	0.594674				8085	1755.91
23	Sichuan	四川	2013	3626.82	787.11	1085.35	23.99	1760.13	38.41	0.91	376.72	0.28	818.47	239.76	753.1	51.64	45.16	1.2	256.28	137.98	3527.84	1812.35	448.24		13808.7	26392.1	0.523215				8109	1702.89
23	Sichuan	四川	2014	2686.7	1183.77	1095.36	36.18	1863.88	34.75	0.46	449.43	0.3	829.84	250.54	747.85	78.46	43.62	3.28	308.12	148.05	6208.49	1879.36	605.8		14267	28536.7	0.499951				8139	1752.91
23	Sichuan	四川	2015	2711.53	803.92	1112.08	41.51	1853.31	29.24	0	496.57	0.01	894.97	278.18	814.29	112.95	48.64	54.32	324.7	148.61	4187.62	1839.06	671.3		14311.7	30053.1	0.476214				8196	1746.18
23	Sichuan	四川	2016	1850	583.23	1996.84	69.06	1636.36	25.17	0	465.35	0	940.07	308.81	800.36	86.91	62.46	55.33	389.51	155.86	4124.34	1919.99	758.25		13928.3	32934.5	0.422909				8251	1688.08
23	Sichuan	四川	2017	1819.64	587.94	1497.23	88.03	1643.7	25.71	0	483.91	0	968.07	315.23	817.03	95.41	83.39	68.72	348.89	172.14	4638.77	2025.59	858.74		14373.7	36980.2	0.388686				8289	1734.07
23	Sichuan	四川	2018	3437.44	0	420.34	77.06	1165.88	26.39	0	37.84	0.09	874.13	209.47	901.61	8.6	45.44	45.44	2.32	212.12	5998.12	2264.84	450.33		13297.7	40678.1	0.326901				8321	1598.09
23	Sichuan	四川	2019	3210.55	0.26	346.97	16.17	1287.2	31.47	0.73	35.22	0	916.97	214.2	912.27	6.02	52.84	60.33	1.72	228.42	8293.08	2441.73	421.22		13827.1	46615.8	0.296617				8351	1655.74
24	Guizhou	贵州	2010	4179.63	341.84	16.76	59.78	376.92	10.42	1.77	6.12	0	143.36	8.94	262.37	14.43	18.03	0	42.39	4.14	217.09	774.62	0		5501.5	4602.16	1.19542				3474.65	1583.33
24	Guizhou	贵州	2011	4635.65	66	16.85	61.2	397.38	10.6	2.02	7.23	0	145.23	10.84	301.39	16.04	19.53	0	0.89	3.78	526.13	883.42	0		5760.12	5701.84	1.01022				3530	1631.76
24	Guizhou	贵州	2012	5424.62	200	61.51	122.42	378.31	12.25	0.57	27.65	0	158.3	13.27	334.14	4.68	13.44	0	0.47	5.01	617.92	976.818	0		6684.38	6852.2	0.975509				3587	1863.5
24	Guizhou	贵州	2013	4537.07	336.45	302.23	35.87	416.96	13.83	0.73	21.2	0	195.4	21.8	376.41	0.51	7.09	0	0.08	8.27	700.38	1054	0		6481.94	8086.86	0.801539				3632	1784.67
24	Guizhou	贵州	2014	4689.84	341.84	643.71	35.42	375.31	9.93	0.6	21.08	0	217.38	30.1	378.16	0.12	11.36	0	0.01	8.88	539.37	1074.96	0		6710.33	9266.39	0.724158				3677	1824.95
24	Guizhou	贵州	2015	5206.33	53.2	374.8	32.28	310.42	8.13	0.01	25.33	0.02	293.95	31.5	452.21	0.42	14.09	0	0	10.94	912.86	1067.65	0		6929	10502.6	0.659741				3708	1868.66
24	Guizhou	贵州	2016	5146.41	0	540	3.97	253.42	11.33	4.38	27.57	0.02	343.65	38.64	488.73	0.52	14.54	0	0.1	11.61	929.41	1145.4	0		7094.24	11776.7	0.602395				3758	1887.77
24	Guizhou	贵州	2017	5245.23	0	47.28	4.83	214.9	8.48	0	19.82	0	380.41	48.57	478.14	0.32	15.16	0	0.06	13.26	971.34	1297.65	0		7208.4	13540.8	0.532345				3803	1895.45
24	Guizhou	贵州	2018	4326.7	0	139.23	4.91	209.54	2.71	0	0	0	437.87	56.68	568.93	0.4	22.33	0	0	28.54	1017.4	1374.49	0		7052.52	14806.5	0.476314				3822	1845.24
24	Guizhou	贵州	2019	4253.39	0	119.07	5.49	223.81	3.33	0	0.66	0	465.68	59.12	580.77	0.16	24.02	0	0	31.96	1096.79	1455.32	4.82		7229.95	16769.3	0.431141				3848	1878.88
25	Yunnan	云南	2010	3115.74	82.22	65.46	69.0549	1230.61	18.83	0.2756	25.6612	0.0595	232.491	47.4437	561.263	5.6152	22.3821	0	1.7814	3.6437	409.105	932.227	74.9801		6266.56	7224.18	0.867443				4596.62	1363.3
25	Yunnan	云南	2011	3284.45	35.5927	63.5386	26.265	1218.44	19.6599	0.2225	28.4196	0.0202	250.337	51.1155	608.772	2.5859	24.5914	0	2.6604	4.1971	1167.61	1109.63	59.8937		6653.07	8893.12	0.748114				4620	1440.06
25	Yunnan	云南	2012	3458.12	82.25	66.718	21.744	1337.27	18.58	1.24	32.22	0.02	287.512	56.0632	649.978	2.61	32.07	0	1.54	4.3	1197.38	1203.61	113.718		7239.93	10309.5	0.702258				4631	1563.36
25	Yunnan	云南	2013	3474.25	79.42	99.61	30.74	1347.57	18.67	0.95	49.3	0.03	280.01	63.73	559.01	3.24	35.75	0	1.46	4.26	614.07	1184.63	99.59		7112.36	11832.3	0.601097				4641	1532.51
25	Yunnan	云南	2014	3693.22	82.22	56.24	26.06	1133.78	18.18	0.27	23.81	0.04	297.74	77.3	568.6	3.82	43.82	0	1.63	4.46	598.56	1414.85	96.06		7366.29	12814.6	0.574836				4653	1583.13
25	Yunnan	云南	2015	3694.26	72.1	60.7	20.24	879.33	15.24	0.01	2.21	0.03	312.95	90.39	582.42	2.51	40.81	0	1.76	6.19	543.12	1319.58	72.05		6996.38	13619.2	0.513714				4663	1500.4
25	Yunnan	云南	2016	3923.31	0	134.05	15.67	912.09	12.28	0.38	2.22	0.04	340.03	102.96	601.26	1.11	42.69	0	1.93	7.58	426.21	1304.19	75.36		7214.41	14788.4	0.487842				4677	1542.53
25	Yunnan	云南	2017	3827.01	0	141.2	13.74	951.31	16.89	0.01	3.96	0.03	344.74	113.82	607.14	0.57	43.44	11.07	1.89	10.13	876.36	1431.26	99.67		7492.94	16376.3	0.457547				4693	1596.62
25	Yunnan	云南	2018	3896.06	0	149.23	16.62	1064.75	19.62	0.01	0.61	0.03	426.64	122.56	628.15	0.35	45.34	15.02	1.94	11.16	1134.06	1559.17	112.3		8034.4	17881.1	0.449323				4703	1708.36
25	Yunnan	云南	2019	3869.47	0	174.12	17.26	1120.29	25.25	0	0.89	0.07	467.34	127.65	673.03	0.23	45.27	16.63	2.05	14.14	1470.31	1669.77	115.17		8436.87	23223.8	0.363286				4714	1789.75
26	Shaanxi	陕西	2010	3221.76	70.86	2.5	4.4552	731.25	5.8	0	7.9	123.742	255.219	8.94	530.74	0.1364	22.7	1.3	3.62	57.3719	5118.31	798.306	23.1255		6450.82	10123.5	0.637213				3732.74	1728.17
26	Shaanxi	陕西	2011	3423.95	241	2.8	4.58	793.678	4.6021	0	8.0269	133.102	279.604	9.6736	573.003	0.1557	25.4304	0.3	1.65	61.1357	5676.13	982.468	9.8931		7196.85	12512.3	0.575182				3765	1911.51
26	Shaanxi	陕西	2012	3461.82	257.498	564.3	3.3	895.445	5.6082	0	4.4058	143.058	287.015	10.1073	586.004	0.0912	25.06	0	1.0782	63.5106	7767.36	1066.75	14.2603		7752.4	14453.7	0.536361				3787	2047.11
26	Shaanxi	陕西	2013	3597.8	67.49	313.72	1.76	935.22	1.53	0	17.25	152.05	220.98	32.27	521.2	15.8	22.71	0	6.95	66.88	8240.28	1152.22	8.49		7675.83	16205.5	0.473656				3804	2017.83
26	Shaanxi	陕西	2014	3763.32	70.86	346.57	1.63	975.07	4.92	0	45.08	153.81	229.92	36.26	538.98	12.3	22.15	0	26.04	72.54	9129.62	1226.01	19.26		8173.57	17689.9	0.462047				3827	2135.77
26	Shaanxi	陕西	2015	3893.56	66.59	388.26	0.87	970.06	5.25	0	40.61	133.67	249.51	34.48	465.42	21.97	22.82	0	8.2	76.64	10385.7	1221.73	21		8243.21	18021.9	0.4574				3846	2143.32
26	Shaanxi	陕西	2016	3783.33	0	308.15	3.24	840.46	3.99	0	36.38	57.67	257.31	30.03	409.28	7.22	28.79	0	2.29	76.89	12372.1	1456.72	43.52		8122.95	19399.6	0.418718				3874	2096.79
26	Shaanxi	陕西	2017	3586.35	0	42.19	4.45	829.6	4.28	0	11.27	62.2	277.42	50	373.79	5	28.94	0	3.35	69.41	14471.9	1582.36	31.19		7991.88	21898.8	0.364946				3904	2047.1
26	Shaanxi	陕西	2018	3448.28	0	40.58	4.41	769.12	8.35	0	13.82	64.74	298.34	77.96	396.26	4.84	33.13	0	0.33	75.08	16374.5	1675.82	50.12		8248.04	24438.3	0.337504				3931	2098.2
26	Shaanxi	陕西	2019	3613.45	0	58.37	5.16	750.78	11.34	0	13.53	60.34	305.87	91.12	376.58	6.96	33.16	0	0.35	89.61	19332.6	1832.85	58.83		8866.13	25793.2	0.34374				3944	2248.01
27	Gansu	甘肃	2010	1619.28	46.83	1.01	94.23	541.32	9.4	2.32	6.75	7.53	56.57	4.98	210.11	12	6.4	65.86	46.06	13.86	8450.03	761.91	30.64		3890.13	4120.75	0.944034				2557.53	1521.05
27	Gansu	甘肃	2011	1770.11	38	0	99.1	601	9.58	1.92	0.51	20.33	58.77	3.72	222.02	6.89	5.82	68.59	63.01	15.05	9128.06	881.38	13.64		4264.23	5020.37	0.849385				2552	1670.94
27	Gansu	甘肃	2012	2017.25	43	0.13	93	652.56	13.25	1.89	0.56	19.48	65.8	5.23	257.55	7.5	7.05	75.8	46.3	19.58	9635.75	948.46	8.21		4726.18	5650.2	0.836462				2550	1853.4
27	Gansu	甘肃	2013	1701.14	45	0.16	80.06	665	7.56	1.77	0.56	21.42	122.89	5.1	375.07	3.21	7.06	73.9	41.71	22.72	10964.2	1024.16	0		4886.23	6330.69	0.771832				2537	1925.99
27	Gansu	甘肃	2014	1819.14	46.83	6	81.94	691.41	8.8	1.65	1.66	21.41	128.98	5.62	374.63	6.08	7.07	76.05	49.1	24.38	11057.8	1046.72	4.51		5092.18	6836.82	0.744816				2531	2011.92
27	Gansu	甘肃	2015	1885.64	40	0	82.21	614.92	7.76	1.72	1	22.19	158.2	5.86	335.3	4	9.19	85	37.7	25.24	11484.5	1046.17	0		5059.68	6790.32	0.745131				2523	2005.42
27	Gansu	甘肃	2016	1787.75	0	65	99.07	548.64	10.37	2.31	19.65	25.8	199.3	8.06	306.76	3	11.07	78.99	33.84	25.63	11308.7	1013.11	2.02		4936.03	7200.37	0.685524				2520	1958.74
27	Gansu	甘肃	2017	1632.52	0	35	101.62	505.34	11.13	3.14	20	19.32	209.28	8.02	299.21	2.4	11.05	91.21	30.8	26.68	12271.3	1108.97	0.11		4955.85	7459.9	0.664332				2522	1965.05
27	Gansu	甘肃	2018	1430.23	0	39.95	80.24	476.83	8.96	2.1	38.88	13.95	202.48	9.8	289.3	3.64	15.54	86.04	33.65	28.83	15081.7	1229.84	0.48		5028.36	8246.07	0.609789				2515	1999.35
27	Gansu	甘肃	2019	1384.67	0	40.37	75.61	525.68	10.9	2.18	36.85	14.33	208.78	10.49	281.6	3.45	23.98	79.84	19.44	30.43	16231.2	1227.75	1.12		5095.74	8718.3	0.584488				2509	2030.98
28	Qinhai	青海	2010	461.498	4.3	8.5018	0.8611	160.126	2.3781	0	0.4626	1.4759	26.1485	0.1731	89.63	0.0344	7.8389	6.21	5.107	19.5301	681.115	448.873	0		1542.67	1350.43	1.14236				562.672	2741.69
28	Qinhai	青海	2011	520.063	6.4798	0	0.4622	156.028	1.7397	0	0.9907	2.185	28.961	0.1917	101.844	0.0135	8.77	5.6818	6.0703	26.2812	510.628	541.499	0		1799.27	1670.44	1.07712				568	3167.72
28	Qinhai	青海	2012	629.386	8.8664	0	0.5173	196.325	1.6435	0	0	2.3023	29.9054	0	105.897	0.0907	8.7502	6.0903	7.0789	34.6524	519.793	581.625	0		2086.88	1893.54	1.1021				571	3654.77
28	Qinhai	青海	2013	641.16	6.95	0	0.5	230.22	1.88	0	0.33	2.41	32.85	0	110.52	0.06	9.27	5.91	2.54	36.21	472.8	653.88	0		2242.61	2122.06	1.05681				571	3927.52
28	Qinhai	青海	2014	666.3	4.3	0	1.42	253.22	0.25	0	0	2.47	37.17	0	113.62	0	9.86	5.01	7.31	36.94	618.97	702.2	0		2360.91	2303.32	1.025				576	4098.8
28	Qinhai	青海	2015	775.87	2.5	0	0.23	249.21	0.68	0	0	2.46	44.96	0.01	114.46	0	9.12	5.61	5.45	40.44	2537.67	639.74	0		2480.93	2417.05	1.02643				577	4299.71
28	Qinhai	青海	2016	782.65	0	96.06	0	228.44	0.35	0	0.3	2.43	56	0.01	128.91	0.08	9.86	5.12	13.6	44.77	3765.04	617.13	0		2608.32	2572.49	1.01393				582	4481.65
28	Qinhai	青海	2017	568.43	0	2.08	0	219	0.6	0	0.67	2.35	60.05	0.02	152.24	0.2	10.72	6.03	16.47	47.73	3842.99	663.87	0		2567.14	2624.83	0.978023				586	4380.79
28	Qinhai	青海	2018	559.03	0	0.8	0	233.12	1.56	0.36	0	2.49	62.08	0.02	159.33	0.15	9.09	5.11	3.17	50.46	4604.01	711.74	0		2694.43	2865.23	0.940389				587	4590.17
28	Qinhai	青海	2019	571.56	0	0.81	0	236.06	1.76	0	0.32	2.41	66.78	0.02	169.05	0.2	10.09	5.39	3.65	51.57	4307.7	690.95	0		2709.47	2965.95	0.913526				590	4592.32
29	Ningxia	宁夏	2010	1001.08	143.09	18.5544	3.491	228.899	13.1687	0	7.245	0	22.6833	5.1611	105.586	0.5477	14.5152	5.1973	29.9329	14.1877	3950.11	527.589	0		2400.29	1689.65	1.42058				630.135	3809.17
29	Ningxia	宁夏	2011	1118.97	106.76	21.5726	1.3948	357.441	12.2275	1.7537	4.8791	0	20.7977	6.5845	103.751	0.3001	7.9789	0.14	0.4881	16.5504	4364.41	695.908	0		2767.9	2102.21	1.31666				648	4271.45
29	Ningxia	宁夏	2012	1141.03	118.09	17.921	0.9377	377.553	10.1208	0	5.9003	0	23.3611	7.3234	111.133	0.6156	3.4062	0.0529	2.1969	18.9149	5321.16	714.6	0		2891.38	2341.29	1.23495				659	4387.52
29	Ningxia	宁夏	2013	1210.58	123.63	17.16	0.78	417.96	10.15	0	5.11	0	20.04	0.12	117.69	0.76	6.9	0.13	3.21	17.8	5231.6	768.51	0		3034.11	2577.57	1.17712				666	4555.72
29	Ningxia	宁夏	2014	1455.54	143.09	13.64	1.8	386.87	8.48	0	5.12	0	21.77	0.03	123.24	0.25	2.18	0.12	0.94	16.23	5003.73	821.72	0		3221.45	2752.1	1.17054				678	4751.39
29	Ningxia	宁夏	2015	1748.87	90.62	17.27	1.61	488.53	15.19	0	4.39	0	36.08	0.02	122.61	0.22	1.9	0	0.25	19.38	5941.7	854.7	0		3656.69	2911.77	1.25583				684	5346.04
29	Ningxia	宁夏	2016	1853.51	0	177.34	1.13	450.61	16.53	0	3.8	0	28.99	0.02	123.86	0.3	2.96	0.01	0.37	17.11	8350.77	864.5	0		3723.43	3443.56	1.08127				695	5357.46
29	Ningxia	宁夏	2017	2407.37	0	222.59	1.24	524.01	14.93	4.94	4.57	0	31.3	0.01	127.22	0.71	3.96	0	0.28	13.66	8791.57	953.51	0		4301.15	28014.9	0.153531				705	6100.93
29	Ningxia	宁夏	2018	2547.77	0	190.58	1.32	578.06	14.67	2.26	9.77	0	18.77	0.02	117.2	0.28	17.22	0	0.28	14.68	9736.72	1039.95	0		4581.57	3705.18	1.23653				710	6452.91
29	Ningxia	宁夏	2019	2600.59	0	229.6	4.14	626.57	16.14	2.29	11.82	0	19.63	0.01	120.31	0.05	43.61	0	0.3	19.82	11480.2	1058.46	0		4892.34	3748.48	1.30515				717	6823.35
30	Xinjiang	新疆	2010	2344.62	17.47	2.75	0	648.21	16.38	0.45	29.69	45.22	131.16	33.33	363.31	9.72	30.19	37.52	30.63	65.58	20140.1	608.71	0		5766.23	5437.47	1.06046				2181.33	2643.44
30	Xinjiang	新疆	2011	2564.27	2.15	2.84	0	880.23	21.42	0.58	11.01	45.78	138.84	37.32	389.75	1.67	43.78	83.36	40.22	79.81	21898.6	768.44	2.02		6741.27	6610.05	1.01985				2225	3029.79
30	Xinjiang	新疆	2012	3028.81	44.99	56.15	0	1011.07	19.53	0	10.02	47.58	154.62	45.34	432.64	0.06	43.86	101.92	55.93	88.44	22696.6	1064.08	14.29		7902.56	7505.31	1.05293				2253	3507.57
30	Xinjiang	新疆	2013	2431.03	11.4	29.33	5.18	1110.05	17.14	0.4	69.06	51.36	209.36	22.93	545.2	0.64	49.3	122.07	126.33	105.63	27428.5	1484.68	23.32		8859.64	8443.84	1.04924				2285	3877.3
30	Xinjiang	新疆	2014	2320.79	17.47	22.31	0	1073.73	15.94	0.54	63.57	48.65	215.84	22.57	560.75	0.37	45.89	121.48	102.14	149.79	27411	1775.01	0		9643.78	9273.46	1.03993				2325	4147.86
30	Xinjiang	新疆	2015	2590.53	102.52	19.46	0	745.81	16.8	1.07	39.02	64.94	254.5	27.98	636.21	0.24	39.98	99.52	82.47	125.8	31648.7	2048.69	0		9860.34	9324.8	1.05743				2385	4134.31
30	Xinjiang	新疆	2016	3238.12	0	162.51	5.51	804.43	9.7	0.26	25.6	49	276.01	28.18	650.54	0.51	36.23	106.77	101.19	109.82	35749.3	2298.19	1.88		10561.5	9649.7	1.09449				2428	4349.87
30	Xinjiang	新疆	2017	3439.44	0.63	191.93	3.46	1003.89	13.7	0.16	20.74	49.63	285.44	75.96	647.77	0.29	42.6	106.19	95.9	104.7	39949.6	2501.63	1.38		11333.7	10882	1.04152				2480	4570.06
30	Xinjiang	新疆	2018	2886.5	0	226.13	10.31	995.29	19.09	1.54	22.54	52.12	297.82	66.3	577.32	0.39	36.82	106.55	104.57	108.8	49677	2731.41	5.53		11563	12199.1	0.947859				2520	4588.49
30	Xinjiang	新疆	2019	2832.07	0	258.84	10.4	1016.41	55.25	1.99	10.44	40.88	307.41	61.44	591.48	0.65	28.21	101.52	95.12	110.9	53870	2897.99	7.84		12117.9	13597.1	0.891211				2559	4735.4
