# Supplementary material for: Measurement of China’s green development level and its spatial differentiation in the context of carbon neutrality
Source: PLoS One. 2023 Apr 10;18(4):e0284207. doi: 10.1371/journal.pone.0284207 (PMC10085045; doi:10.1371/journal.pone.0284207)
Supplement: S1 Data — (ZIP) [file pone.0284207.s002.zip › Data/Raw data of complex indicators/Fertilizer application per unit of arable land area + agricultural output.xlsx]

## Sheet: Sheet1
				（104 tuns）	（hm2）	（t/km2）		（108yuan）	（104yuan/km2）				1公顷=0.01平方千米
				Agricultural fertilizer application amount	Cultivated land area	B21 Fertilizer (converted) application per unit of arable land area (t/km2)		Agricultural production value	B34 Agricultural output value per unit of arable land area (104 Yuan /km2)
ID	Province	Province	Year	农用化肥施用量	耕地面积（公顷）	B21单位耕地面积化肥施用量（t/km2）		农业产值	B34单位耕地面积农业产值（万元/km2）
1	Beijing	北京	2010	13.7	223912	61.1848		154.2	688.664
1	Beijing	北京	2011	13.8	222044	62.1498		163.4	735.889
1	Beijing	北京	2012	13.7	220977	61.9974		166.3	752.567
1	Beijing	北京	2013	12.8	221244	57.8547		170.4	770.191
1	Beijing	北京	2014	11.6	220043	52.7169		155.1	704.861
1	Beijing	北京	2015	10.5	219443	47.8484		154.5	704.055
1	Beijing	北京	2016	9.7	216442	44.8158		145.2	670.851
1	Beijing	北京	2017	8.5	155017	54.8325		129.8	837.325
1	Beijing	北京	2018	7.3	155017	47.0915		114.7	739.917
1	Beijing	北京	2019	6.2	93593.4	66.2439		102.3	1093.03
2	Tianjin	天津	2010	25.5	443955	57.4382		168.3	379.092
2	Tianjin	天津	2011	24.4	441287	55.2928		179.9	407.671
2	Tianjin	天津	2012	24.5	439486	55.7469		196	445.975
2	Tianjin	天津	2013	24.3	438552	55.4096		217.2	495.266
2	Tianjin	天津	2014	23.3	437419	53.267		230.7	527.412
2	Tianjin	天津	2015	21.8	437085	49.8759		238	544.516
2	Tianjin	天津	2016	21.4	437152	48.9532		244.3	558.845
2	Tianjin	天津	2017	18	383438	46.9437		183.2	477.782
2	Tianjin	天津	2018	16.9	383438	44.0749		197.2	514.294
2	Tianjin	天津	2019	16.2	329725	49.1319		202.9	615.362
3	Hebei	河北	2010	322.9	6554676	49.2625		2470.1	376.846
3	Hebei	河北	2011	326.3	6568283	49.6781		2775.3	422.531
3	Hebei	河北	2012	329.3	6561613	50.1858		3095.3	471.728
3	Hebei	河北	2013	331	6554476	50.4998		3473.3	529.913
3	Hebei	河北	2014	335.6	6538735	51.3249		3453.4	528.145
3	Hebei	河北	2015	335.5	6528730	51.3882		3441.4	527.116
3	Hebei	河北	2016	331.8	6523727	50.8605		3459.4	530.28
3	Hebei	河北	2017	322	6280459	51.2701		2890.6	460.253
3	Hebei	河北	2018	312.4	6280459	49.7416		3085.9	491.349
3	Hebei	河北	2019	297.3	6037191	49.2448		3114.9	515.952
4	Shanxi	山西	2010	110.4	4066232	27.1504		669	164.526
4	Shanxi	山西	2011	114.6	4066566	28.181		767.1	188.636
4	Shanxi	山西	2012	118.3	4066232	29.0933		847.4	208.399
4	Shanxi	山西	2013	121	4063764	29.7753		932.1	229.369
4	Shanxi	山西	2014	119.6	4058895	29.4661		984	242.43
4	Shanxi	山西	2015	118.5	4060830	29.1812		969.5	238.744
4	Shanxi	山西	2016	117.1	4058829	28.8507		958.1	236.053
4	Shanxi	山西	2017	112	3965132	28.2462		861.9	217.37
4	Shanxi	山西	2018	109.6	3965132	27.641		894.9	225.692
4	Shanxi	山西	2019	108.4	3871435	27.9999		936.8	241.977
5	Inner Mongolia	内蒙古	2010	177.2	9192260	19.2771		900.4	97.952
5	Inner Mongolia	内蒙古	2011	176.9	9193994	19.2408		1057.8	115.053
5	Inner Mongolia	内蒙古	2012	189	9191527	20.5624		1172	127.509
5	Inner Mongolia	内蒙古	2013	202.4	9203400	21.9919		1328.1	144.305
5	Inner Mongolia	内蒙古	2014	222.7	9235282	24.114		1408.4	152.502
5	Inner Mongolia	内蒙古	2015	229.4	9242619	24.8198		1418.3	153.452
5	Inner Mongolia	内蒙古	2016	234.6	9262563	25.3278		1415.1	152.776
5	Inner Mongolia	内蒙古	2017	235	10381282	22.5962		1434.7	137.952
5	Inner Mongolia	内蒙古	2018	222.7	10381282	21.4135		1512.5	145.433
5	Inner Mongolia	内蒙古	2019	218.4	11500000	18.9913		1606.3	139.678
6	Liaoning	辽宁	2010	140.1	5033716	27.8323		1140.3	226.532
6	Liaoning	辽宁	2011	144.6	5015707	28.8294		1307.2	260.621
6	Liaoning	辽宁	2012	146.9	5001366	29.372		1539.6	307.836
6	Liaoning	辽宁	2013	151.8	4992362	30.4064		1673.9	335.292
6	Liaoning	辽宁	2014	151.6	4984158	30.4164		1734.1	347.922
6	Liaoning	辽宁	2015	152.1	4979889	30.5429		2068.6	415.391
6	Liaoning	辽宁	2016	148.1	4977021	29.7568		1859.5	373.617
6	Liaoning	辽宁	2017	145.5	5.08088e+06	28.6368		1620.5	318.941
6	Liaoning	辽宁	2018	145	5.08088e+06	28.5384		1749.4	344.31
6	Liaoning	辽宁	2019	139.9	5184738	26.983		1912	368.775
7	Jilin	吉林	2010	182.8	7020909	26.0365		866.9	123.474
7	Jilin	吉林	2011	195.2	7024711	27.7876		1020.4	145.259
7	Jilin	吉林	2012	206.7	7017174	29.4563		1166.6	166.249
7	Jilin	吉林	2013	216.8	7009970	30.9274		1261.7	179.987
7	Jilin	吉林	2014	226.7	7004834	32.3634		1342.5	191.653
7	Jilin	吉林	2015	231.2	7002700	33.0158		1400.4	199.98
7	Jilin	吉林	2016	233.6	6996897	33.3862		1232	176.078
7	Jilin	吉林	2017	231	7249573	31.8639		895.8	123.566
7	Jilin	吉林	2018	228.3	7249573	31.4915		993	136.974
7	Jilin	吉林	2019	227.1	7502249	30.2709		1014.1	135.173
8	Heilongjiang	黑龙江	2010	214.9	15900000	13.5157		1369.2	86.1132
8	Heilongjiang	黑龙江	2011	228.4	15900000	14.3648		1801.8	113.321
8	Heilongjiang	黑龙江	2012	240.3	15900000	15.1132		2315.6	145.635
8	Heilongjiang	黑龙江	2013	245	15900000	15.4088		2856.3	179.642
8	Heilongjiang	黑龙江	2014	251.9	15900000	15.8428		3015.6	189.66
8	Heilongjiang	黑龙江	2015	255.3	15900000	16.0566		2911.9	183.138
8	Heilongjiang	黑龙江	2016	252.8	15900000	15.8994		2873.9	180.748
8	Heilongjiang	黑龙江	2017	251.2	16550000	15.1325		3471.3	209.114
8	Heilongjiang	黑龙江	2018	245.6	16550000	14.7952		3635	218.976
8	Heilongjiang	黑龙江	2019	223.3	17200000	12.9826		3774.5	219.448
9	Shanghai	上海	2010	11.8	188294	62.6679		155.3	824.774
9	Shanghai	上海	2011	12	187760	63.9112		165.1	879.312
9	Shanghai	上海	2012	11	188294	58.4192		171.5	910.809
9	Shanghai	上海	2013	10.8	188094	57.4181		172.3	916.031
9	Shanghai	上海	2014	10.2	188294	54.1706		169.5	900.188
9	Shanghai	上海	2015	9.9	189895	52.1341		162	853.104
9	Shanghai	上海	2016	9.2	190829	48.2108		148.5	778.185
9	Shanghai	上海	2017	8.9	176445	50.4407		146.4	829.721
9	Shanghai	上海	2018	8.4	176445	47.6069		150.1	850.691
9	Shanghai	上海	2019	7.5	162061	46.2789		145.8	899.661
10	Jiangsu	江苏	2010	341.1	4597831	74.1872		2269.6	493.624
10	Jiangsu	江苏	2011	337.2	4590094	73.4625		2640.9	575.348
10	Jiangsu	江苏	2012	331	4586959	72.1611		2966.7	646.768
10	Jiangsu	江苏	2013	326.8	4583958	71.2921		3167.8	691.062
10	Jiangsu	江苏	2014	323.6	4576554	70.7082		3362.8	734.789
10	Jiangsu	江苏	2015	320	4577154	69.9124		3722.1	813.191
10	Jiangsu	江苏	2016	312.5	4573419	68.3296		3714.6	812.215
10	Jiangsu	江苏	2017	303.9	4.3372e+06	70.0683		3764.7	868.003
10	Jiangsu	江苏	2018	292.5	4.3372e+06	67.4399		3735	861.155
10	Jiangsu	江苏	2019	286.2	4100976	69.7883		3828.6	933.583
11	Zhejiang	浙江	2010	92.2	1984659	46.4563		1041.3	524.675
11	Zhejiang	浙江	2011	92.1	1982591	46.4544		1152	581.058
11	Zhejiang	浙江	2012	92.2	1980390	46.5565		1229.4	620.787
11	Zhejiang	浙江	2013	92.4	1979523	46.6779		1336.8	675.314
11	Zhejiang	浙江	2014	89.6	1977588	45.3077		1386	700.854
11	Zhejiang	浙江	2015	87.5	1979589	44.2011		1434.7	724.746
11	Zhejiang	浙江	2016	84.5	1975654	42.7707		1521.2	769.973
11	Zhejiang	浙江	2017	82.6	1633383	50.5699		1494.5	914.972
11	Zhejiang	浙江	2018	77.8	1633383	47.6312		1518	929.36
11	Zhejiang	浙江	2019	72.5	1291112	56.1531		1595	1235.37
12	Anhui	安徽	2010	319.8	5897814	54.2235		1544.4	261.86
12	Anhui	安徽	2011	329.7	5889477	55.9812		1714.8	291.163
12	Anhui	安徽	2012	333.5	5884208	56.6771		1867.6	317.392
12	Anhui	安徽	2013	338.4	5886008	57.4923		2003.3	340.349
12	Anhui	安徽	2014	341.4	5875070	58.1099		2119.2	360.711
12	Anhui	安徽	2015	338.7	5875803	57.6432		2174.6	370.094
12	Anhui	安徽	2016	327	5870467	55.7026		2234.1	380.566
12	Anhui	安徽	2017	318.7	5710070	55.8137		2241.4	392.535
12	Anhui	安徽	2018	311.8	5710070	54.6053		2253.7	394.689
12	Anhui	安徽	2019	298	5549673	53.6969		2365.4	426.223
13	Fujian	福建	2010	121	1339003	90.3658		976.6	729.349
13	Fujian	福建	2011	120.9	1338602	90.3181		1136.2	848.796
13	Fujian	福建	2012	120.9	1339069	90.2866		1263.7	943.715
13	Fujian	福建	2013	120.6	1339403	90.0401		1376.3	1027.55
13	Fujian	福建	2014	122.6	1337068	91.6932		1529.6	1144
13	Fujian	福建	2015	123.8	1336935	92.5999		1618.6	1210.68
13	Fujian	福建	2016	123.8	1337002	92.5952		1782	1332.83
13	Fujian	福建	2017	116.3	1.13473e+06	102.491		1527	1345.69
13	Fujian	福建	2018	110.7	1.13473e+06	97.5562		1653.4	1457.09
13	Fujian	福建	2019	106.3	932459	114		1774.8	1903.35
14	Jiangxi	江西	2010	137.6	3086543	44.5806		801.4	259.643
14	Jiangxi	江西	2011	140.8	3086876	45.6125		917.8	297.323
14	Jiangxi	江西	2012	141.3	3085075	45.8012		1003.2	325.178
14	Jiangxi	江西	2013	141.6	3088877	45.8419		1072.8	347.311
14	Jiangxi	江西	2014	142.9	3086876	46.2928		1144.1	370.634
14	Jiangxi	江西	2015	143.6	3084275	46.5588		1326.9	430.215
14	Jiangxi	江西	2016	142	3083741	46.048		1446.9	469.203
14	Jiangxi	江西	2017	135	2903361	46.4978		1489.3	512.957
14	Jiangxi	江西	2018	123.2	2903361	42.4336		1549.2	533.588
14	Jiangxi	江西	2019	115.6	2722981	42.4535		1624.3	596.515
15	Shandong	山东	2010	475.3	7661963	62.0337		3670.1	479.003
15	Shandong	山东	2011	473.6	7650757	61.9024		3843.6	502.382
15	Shandong	山东	2012	476.3	7639485	62.3471		3960.6	518.438
15	Shandong	山东	2013	472.7	7637350	61.8932		4509.9	590.506
15	Shandong	山东	2014	468.1	7624477	61.3944		4765.8	625.066
15	Shandong	山东	2015	463.5	7614739	60.8688		4929.9	647.415
15	Shandong	山东	2016	456.5	7610737	59.9811		4641.3	609.836
15	Shandong	山东	2017	440	7.03792e+06	62.5185		4403.2	625.64
15	Shandong	山东	2018	420.3	7.03792e+06	59.7194		4678.3	664.728
15	Shandong	山东	2019	395.3	6465098	61.1437		4914.4	760.143
16	Henan	河南	2010	655.2	8181556	80.0826		3540.8	432.778
16	Henan	河南	2011	673.7	8166015	82.5005		3599.9	440.839
16	Henan	河南	2012	684.4	8160812	83.8642		3958.9	485.111
16	Henan	河南	2013	696.4	8144804	85.5024		4202.3	515.948
16	Henan	河南	2014	705.8	8121993	86.8999		4492	553.066
16	Henan	河南	2015	716.1	8109987	88.2985		4610.7	568.521
16	Henan	河南	2016	715	8115056	88.1078		4577.2	564.038
16	Henan	河南	2017	706.7	7816440	90.412		4552.7	582.452
16	Henan	河南	2018	692.8	7816440	88.6337		4973.7	636.313
16	Henan	河南	2019	666.7	7517824	88.6826		5408.6	719.437
17	Hubei	湖北	2010	350.8	5314923	66.0028		1921.7	361.567
17	Hubei	湖北	2011	354.9	5304118	66.9103		2299.3	433.493
17	Hubei	湖北	2012	354.9	5292645	67.0553		2488.1	470.105
17	Hubei	湖北	2013	351.9	5284441	66.5917		2678.1	506.79
17	Hubei	湖北	2014	348.3	5264298	66.1627		2761.7	524.609
17	Hubei	湖北	2015	333.9	5257628	63.5077		2780.4	528.832
17	Hubei	湖北	2016	328	5247889	62.5013		2921.3	556.662
17	Hubei	湖北	2017	317.9	5009430	63.4603		2962.5	591.385
17	Hubei	湖北	2018	295.8	5009430	59.0486		3033.8	605.618
17	Hubei	湖北	2019	273.9	4770971	57.4097		3257.9	682.859
18	Hunan	湖南	2010	236.6	4139536	57.1562		2059.6	497.544
18	Hunan	湖南	2011	242.5	4140136	58.573		2391.7	577.686
18	Hunan	湖南	2012	249.1	4148340	60.0481		2651.7	639.22
18	Hunan	湖南	2013	248.2	4151808	59.7812		2726.8	656.774
18	Hunan	湖南	2014	247.8	4151075	59.6954		2884.7	694.928
18	Hunan	湖南	2015	246.5	4152275	59.365		3043.5	732.972
18	Hunan	湖南	2016	246.4	4150808	59.3619		3255.1	784.209
18	Hunan	湖南	2017	245.3	3890778	63.0465		2597.6	667.63
18	Hunan	湖南	2018	242.6	3890778	62.3526		2664.3	684.773
18	Hunan	湖南	2019	229	3630748	63.0724		3052.1	840.626
19	Guangong	广东	2010	237.3	2570618	92.3124		1760.2	684.738
19	Guangong	广东	2011	241.3	2602634	92.7138		2042.2	784.667
19	Guangong	广东	2012	245.4	2615774	93.8154		2229.3	852.253
19	Guangong	广东	2013	243.9	2623111	92.9812		2444.7	931.985
19	Guangong	广东	2014	249.6	2624645	95.0986		2613.2	995.639
19	Guangong	广东	2015	256.5	2617175	98.0064		2793.8	1067.49
19	Guangong	广东	2016	261	2608904	100.042		3134.4	1201.42
19	Guangong	广东	2017	258.3	2255884	114.501		2890	1281.09
19	Guangong	广东	2018	231.3	2255884	102.532		3089.6	1369.57
19	Guangong	广东	2019	225.8	1902864	118.663		3530.2	1855.2
20	Guangxi	广西	2010	237.2	4426879	53.5818		1339.6	302.606
20	Guangxi	广西	2011	242.7	4423744	54.863		1602.5	362.25
20	Guangxi	广西	2012	249	4416474	56.3798		1724	390.357
20	Guangxi	广西	2013	255.7	4421677	57.8287		1868.3	422.532
20	Guangxi	广西	2014	258.7	4412539	58.6284		1994	451.894
20	Guangxi	广西	2015	259.9	4404468	59.0083		2146.4	487.323
20	Guangxi	广西	2016	262.1	4397331	59.6043		2347.9	533.938
20	Guangxi	广西	2017	263.8	3.85331e+06	68.4606		2538.9	658.888
20	Guangxi	广西	2018	255	3.85331e+06	66.1768		2717.5	705.237
20	Guangxi	广西	2019	252	3309294	76.1492		3102.3	937.451
21	Hainan	海南	2010	46.4	730298	63.5357		341.7	467.891
21	Hainan	海南	2011	47.7	726963	65.6154		401	551.61
21	Hainan	海南	2012	45.5	727030	62.5834		460.7	633.674
21	Hainan	海南	2013	47.6	727097	65.4658		485.4	667.587
21	Hainan	海南	2014	49.5	726096	68.1728		568.2	782.541
21	Hainan	海南	2015	51.1	726230	70.3634		613.9	845.325
21	Hainan	海南	2016	50.6	723095	69.977		695.6	961.976
21	Hainan	海南	2017	51.4	605126	84.941		707.4	1169.01
21	Hainan	海南	2018	48.4	605126	79.9834		729.5	1205.54
21	Hainan	海南	2019	46.3	487157	95.0413		819.6	1682.41
22	Chongqing	重庆	2010	91.8	2444088	37.56		623.3	255.024
22	Chongqing	重庆	2011	95.6	2450958	39.0052		751.2	306.492
22	Chongqing	重庆	2012	96	2452492	39.1439		841.8	343.243
22	Chongqing	重庆	2013	96.6	2457562	39.3073		909.2	369.96
22	Chongqing	重庆	2014	97.3	2455894	39.619		967.9	394.113
22	Chongqing	重庆	2015	97.7	2431682	40.178		1033.7	425.097
22	Chongqing	重庆	2016	96.2	2383658	40.3581		1151.8	483.207
22	Chongqing	重庆	2017	95.5	2127380	44.8909		1165.7	547.951
22	Chongqing	重庆	2018	93.2	2127380	43.8098		1292.7	607.649
22	Chongqing	重庆	2019	91.1	1871102	48.6879		1397.5	746.886
23	Sichuan	四川	2010	248	6723427	36.886		2069.3	307.775
23	Sichuan	四川	2011	251.2	6738968	37.2757		2454.3	364.195
23	Sichuan	四川	2012	253	6735433	37.5626		2764.9	410.501
23	Sichuan	四川	2013	251.1	6738434	37.2638		2903.5	430.887
23	Sichuan	四川	2014	250.2	6737567	37.1351		3078.6	456.93
23	Sichuan	四川	2015	249.8	6734833	37.0907		3335.5	495.261
23	Sichuan	四川	2016	249	6736300	36.9639		3711	550.896
23	Sichuan	四川	2017	242	5983040	40.4477		4004.2	669.258
23	Sichuan	四川	2018	235.2	5983040	39.3111		4153.7	694.246
23	Sichuan	四川	2019	222.8	5229780	42.6022		4395	840.38
24	Guizhou	贵州	2010	86.5	4568483	18.9341		587.3	128.555
24	Guizhou	贵州	2011	94.1	4563014	20.6223		655.3	143.611
24	Guizhou	贵州	2012	98.2	4554476	21.5612		864.9	189.901
24	Guizhou	贵州	2013	97.4	4550608	21.4037		997.1	219.114
24	Guizhou	贵州	2014	101.3	4542404	22.301		1321.9	291.013
24	Guizhou	贵州	2015	103.7	4539669	22.8431		1772.6	390.469
24	Guizhou	贵州	2016	103.7	4532465	22.8794		1888.6	416.683
24	Guizhou	贵州	2017	95.7	4003411	23.9046		2077	518.808
24	Guizhou	贵州	2018	89.5	4003411	22.3559		2288.7	571.688
24	Guizhou	贵州	2019	83.2	3474357	23.9469		2535.7	729.833
25	Yunnan	云南	2010	184.6	6243187	29.5682		925.6	148.258
25	Yunnan	云南	2011	200.5	6236650	32.1487		1124.7	180.337
25	Yunnan	云南	2012	210.2	6228046	33.7505		1398.2	224.501
25	Yunnan	云南	2013	219	6222910	35.1925		1639.4	263.446
25	Yunnan	云南	2014	226.9	6210571	36.5345		1806.3	290.843
25	Yunnan	云南	2015	231.9	6211638	37.3332		1841.5	296.46
25	Yunnan	云南	2016	235.6	6210904	37.9333		1943.6	312.933
25	Yunnan	云南	2017	231.9	5.80457e+06	39.9513		1982.5	341.541
25	Yunnan	云南	2018	217.4	5.80457e+06	37.4532		2234.7	384.989
25	Yunnan	云南	2019	204	5398245	37.7901		2680.2	496.495
27	Shaanxi	陕西	2010	196.8	3993729	49.2773		1107.2	277.235
27	Shaanxi	陕西	2011	207.3	3991862	51.9306		1360.7	340.868
27	Shaanxi	陕西	2012	239.8	3987460	60.1385		1526.3	382.775
27	Shaanxi	陕西	2013	241.7	3993996	60.5158		1714.8	429.344
27	Shaanxi	陕西	2014	230.2	3996798	57.5961		1870.8	468.075
27	Shaanxi	陕西	2015	231.9	3997198	58.0156		1910.7	478.01
27	Shaanxi	陕西	2016	233.1	3991462	58.3997		2027.6	507.984
27	Shaanxi	陕西	2017	232.1	3.46363e+06	67.0105		2095.3	604.943
27	Shaanxi	陕西	2018	229.6	3.46363e+06	66.2887		2245	648.163
27	Shaanxi	陕西	2019	202.5	2935807	68.9759		2445.8	833.093
28	Gansu	甘肃	2010	85.3	5399232	15.7985		757.6	140.316
28	Gansu	甘肃	2011	87.2	5390694	16.176		848.5	157.401
28	Gansu	甘肃	2012	92.1	5386159	17.0994		984.2	182.728
28	Gansu	甘肃	2013	94.7	5381490	17.5974		1104.5	205.241
28	Gansu	甘肃	2014	97.6	5380556	18.1394		1174.9	218.36
28	Gansu	甘肃	2015	97.9	5377554	18.2053		1252.5	232.913
28	Gansu	甘肃	2016	93.4	5375087	17.3765		1274.7	237.15
28	Gansu	甘肃	2017	84.5	5.29358e+06	15.9627		1068.6	201.867
28	Gansu	甘肃	2018	83.2	5.29358e+06	15.7171		1166.1	220.286
28	Gansu	甘肃	2019	80.9	5212078	15.5216		1306.4	250.649
29	Qinhai	青海	2010	8.8	588227	14.9602		92.1	156.572
29	Qinhai	青海	2011	8.3	588628	14.1006		102.9	174.813
29	Qinhai	青海	2012	9.3	588828	15.7941		117.1	198.87
29	Qinhai	青海	2013	9.8	588494	16.6527		138.3	235.007
29	Qinhai	青海	2014	9.7	586026	16.5522		144.2	246.064
29	Qinhai	青海	2015	10.1	588694	17.1566		145	246.308
29	Qinhai	青海	2016	8.8	589695	14.923		155.5	263.696
29	Qinhai	青海	2017	8.7	577088	15.0757		162.4	281.413
29	Qinhai	青海	2018	8.3	577088	14.3826		169.2	293.196
29	Qinhai	青海	2019	6.2	564482	10.9835		181.3	321.179
30	Ningxia	宁夏	2010	37.9	1287310	29.4412		195.1	151.556
30	Ningxia	宁夏	2011	38.2	1285643	29.7128		223.6	173.921
30	Ningxia	宁夏	2012	39.4	1283375	30.7003		240.5	187.397
30	Ningxia	宁夏	2013	40.4	1281774	31.5188		269	209.865
30	Ningxia	宁夏	2014	39.7	1286510	30.8587		274	212.979
30	Ningxia	宁夏	2015	40.1	1290712	31.0681		311	240.952
30	Ningxia	宁夏	2016	40.7	1289444	31.564		311.9	241.887
30	Ningxia	宁夏	2017	40.8	1244235	32.7912		309	248.345
30	Ningxia	宁夏	2018	38.4	1244235	30.8623		344.6	276.957
30	Ningxia	宁夏	2019	38.4	1199026	32.026		330.8	275.891
31	Xinjiang	新疆	2010	167.6	5124028	32.7086		1376.9	268.714
31	Xinjiang	新疆	2011	183.7	5137968	35.7534		1437.9	279.858
31	Xinjiang	新疆	2012	192.7	5150641	37.4128		1675	325.202
31	Xinjiang	新疆	2013	203.2	5163047	39.3566		1806.1	349.813
31	Xinjiang	新疆	2014	237	5172118	45.8226		1955.1	378.008
31	Xinjiang	新疆	2015	248.1	5191461	47.79		2005.4	386.288
31	Xinjiang	新疆	2016	250.2	5219075	47.9395		2163.1	414.46
31	Xinjiang	新疆	2017	250.7	6.13059e+06	40.8933		2313.2	377.321
31	Xinjiang	新疆	2018	255	6.13059e+06	41.5947		2541.2	414.511
31	Xinjiang	新疆	2019	257.8	7042106	36.6084		2616.3	371.522
