# Supplementary material for: Measurement of China’s green development level and its spatial differentiation in the context of carbon neutrality
Source: PLoS One. 2023 Apr 10;18(4):e0284207. doi: 10.1371/journal.pone.0284207 (PMC10085045; doi:10.1371/journal.pone.0284207)
Supplement: S1 Data — (ZIP) [file pone.0284207.s002.zip › Data/Raw data of complex indicators/GTFP.xlsx]

## Sheet: data +results
			Total energy consumption (104 tons of standard coal)	Fixed asset investment (104 yuan) deflated by 2004	Year-end employment of urban units (104 people)	GDP (108 yuan) deflated by 2004	SO2 emissions(t)	COD emissions from wastewater (t)	CO2 emissions（Mt）
Province	province	year	能源消费总量（万吨标准煤）	固定资产投资（万元）按2004年平减	城镇单位年末就业人数（万人）	GDP（亿元）按2004平减	SO2排放量(吨)	COD（吨）	CO2排放量（百万吨）	Grouping		GTFP
Beijing	北京	2010	6954.05	4845.63	646.6	7455.43	115000	193184	105.04	1		0.645577
Beijing	北京	2011	6995.4	4735.43	685.902	7941.73	97883	193184	95.3108	1		1.00705
Beijing	北京	2012	7177.68	5121.64	717.372	8112.36	93849	186501	97.998	1		0.674043
Beijing	北京	2013	6724	5742.99	742.256	8341.83	87042	178475	94.071	1		0.645535
Beijing	北京	2014	6831	5807.71	755.9	8375.03	78906	168840	93.2554	1		0.640333
Beijing	北京	2015	6803	6443.21	777.345	8452.87	71172	161536	92.763	1		0.620454
Beijing	北京	2016	6917	6851.5	791.52	8828.07	14989	62902	89.9818	1		0.694236
Beijing	北京	2017	7088	6897.28	812.859	9026.42	6540	39907	85.5605	1		1.00141
Beijing	北京	2018	7270	5981.45	819.302	9164.26	2672	45771	89.5627	1		1.0072
Beijing	北京	2019	7360	6543.36	791.3	10004.9	1923	42523	88.1554	1		1.17851
Tianjin	天津	2010	6818.08	5494.76	205.7	3826.48	235000	235832	139.152	1		0.517472
Tianjin	天津	2011	7598.45	5852.25	268.242	4029.62	230900	235832	154.289	1		0.45634
Tianjin	天津	2012	8208.01	6573.53	289.071	4037.82	224521	229434	160.325	1		0.421111
Tianjin	天津	2013	7882	7601.92	302.436	4020.12	216832	221515	159.651	1		0.409502
Tianjin	天津	2014	8145	8713.96	295.5	3979.81	209200	214328	158.105	1		0.39802
Tianjin	天津	2015	8319	9813.19	294.78	3828.86	185900	209099	154.353	1		0.378226
Tianjin	天津	2016	8078	10666.1	286.045	3795.38	26744	48033	148.946	1		0.455522
Tianjin	天津	2017	7832	9036.29	269.478	3797.95	25146	44278	143.991	1		0.528573
Tianjin	天津	2018	7973	8127.56	259.987	3717.44	19027	41727	154.093	1		0.589908
Tianjin	天津	2019	8241	9410.8	269.4	2704.45	17831	37759	158.466	1		0.448084
Hebei	河北	2010	27531.1	12788.6	519.6	10346.7	1234000	1388825	681.786	1		0.372622
Hebei	河北	2011	29498.3	13171.4	555.424	11174.9	1412129	1388825	760.702	1		0.390046
Hebei	河北	2012	30250.2	15756.9	619.946	11052.5	1341201	1349141	751.775	1		0.347217
Hebei	河北	2013	29664	18606.8	653.358	10932.9	1284697	1309947	823.113	1		0.32252
Hebei	河北	2014	29320	21354	656.2	10618.6	1189903	1268548	791.428	1		0.303101
Hebei	河北	2015	31037	24065.3	643.647	10072.6	1108371	1208059	788.413	1		0.273883
Hebei	河北	2016	31458	26100.3	639.621	10147.8	551764	252434	807.559	1		0.3176
Hebei	河北	2017	32083	25730.6	535.316	10097.1	433093	276088	792.326	1		0.35418
Hebei	河北	2018	32185	25970.7	550.338	10027.2	343238	238104	912.204	1		0.347055
Hebei	河北	2019	32545	25466.7	576	9275.99	286938	223795	914.209	1		0.311873
Shanxi	山西	2010	16808	4837.65	394.4	4923.03	1249000	489563	443.01	1		0.320272
Shanxi	山西	2011	18315.1	5349.72	409.687	5321.05	1399051	489563	474.816	1		0.318226
Shanxi	山西	2012	19335.6	6624.9	436	5209.35	1301755	476773	501.495	1		0.279269
Shanxi	山西	2013	19761	8204.83	464.038	5001.77	1255427	461311	508.758	1		0.244615
Shanxi	山西	2014	19863	9225.44	452.1	4804.37	1208225	441324	498.323	1		0.231822
Shanxi	山西	2015	19029	10702.2	440.267	4661.73	1120643	405058	461.609	1		0.225311
Shanxi	山西	2016	18974	10792	430.552	4560.2	495896	132191	474.564	1		0.267349
Shanxi	山西	2017	19581	4319.75	428.68	5066.38	341190	114607	508.588	1		0.405473
Shanxi	山西	2018	20199	4344.97	425.825	5142.6	281887	112776	541.796	1		0.412111
Shanxi	山西	2019	20859	4332.36	441.1	4776.75	228640	109176	566.484	1		0.386331
Inner Mongolia	内蒙古	2010	16820.3	7155.96	249.2	4222.08	1394000	918974	490.622	1		0.298285
Inner Mongolia	内蒙古	2011	18736.9	7820.53	262.393	4544.49	1409404	918974	616.552	1		0.293874
Inner Mongolia	内蒙古	2012	19785.7	8819.15	270.769	4507.4	1384928	883937	635.165	1		0.276299
Inner Mongolia	内蒙古	2013	17681	10600.5	303.839	4404.98	1358692	863212	590.556	1		0.251472
Inner Mongolia	内蒙古	2014	18309	13142.8	301.5	4292.46	1312436	847660	600.61	1		0.235992
Inner Mongolia	内蒙古	2015	18784	10443.7	298.266	3999.5	1230946	835604	601.546	1		0.231598
Inner Mongolia	内蒙古	2016	19310	11550.4	293.242	3792.93	569521	102790	606.107	1		0.283083
Inner Mongolia	内蒙古	2017	19763	10380.3	280.631	3238.27	378120	74076	656.847	1		0.28002
Inner Mongolia	内蒙古	2018	23068	7213.42	272.43	3303.21	363324	65888	723.569	1		0.318624
Inner Mongolia	内蒙古	2019	25346	9896.94	280.9	3026.2	352399	58859	794.279	1		0.269083
Liaoning	辽宁	2010	20946.5	13401.8	518.1	8634.73	1022000	1343387	458.76	1		0.325128
Liaoning	辽宁	2011	22712.2	13885.9	579.576	9267.52	1126170	1343387	471.243	1		0.319974
Liaoning	辽宁	2012	23526.4	16942.8	598.727	9461.03	1058712	1305949	481.317	1		0.308711
Liaoning	辽宁	2013	21721	19481.1	689.07	9532.89	1027044	1252627	502.555	1		0.293751
Liaoning	辽宁	2014	21803	19246.4	665.2	9478.26	994597	1216980	506.387	1		0.2964
Liaoning	辽宁	2015	21362	14239.1	618.395	9215.83	968767	1167466	493.944	1		0.314677
Liaoning	辽宁	2016	20847	5360.59	560.389	7334.77	411235	166689	480.469	1		0.432417
Liaoning	辽宁	2017	21365	5141.48	519.48	7406.9	348989	162960	496.832	1		0.457328
Liaoning	辽宁	2018	22321	5128.06	501.627	7578.07	321171	134615	520.983	1		0.475626
Liaoning	辽宁	2019	23749	5210.04	499.9	6634.6	263087	131080	533.388	1		0.42134
Jilin	吉林	2010	8297.31	6655.26	267.6	3861.75	356000	824735	202.648	1		0.352507
Jilin	吉林	2011	9103.04	5961.89	277.856	4137.81	413191	824735	234.433	1		0.36178
Jilin	吉林	2012	9443.04	7592.79	285.478	4173.52	403482	787527	229.937	1		0.338941
Jilin	吉林	2013	8645	7966.16	338.442	4211.02	381453	761206	223.478	1		0.327152
Jilin	吉林	2014	8560	9034.03	334.4	4183.36	372256	742999	223.314	1		0.320909
Jilin	吉林	2015	7020	10373.1	325.062	4009.55	362928	724226	208.314	1		0.334651
Jilin	吉林	2016	6886	11514.8	322.146	3941.09	143951	80330	201.394	1		0.402548
Jilin	吉林	2017	6881	10491.9	307.057	3785.21	122695	78922	204.336	1		0.407608
Jilin	吉林	2018	7000	10189	279.323	3653.74	89586	80633	196.247	1		0.419268
Jilin	吉林	2019	7132	10642.2	277.3	2633.79	98374	76547	203.662	1		0.322811
Heilongjiang	黑龙江	2010	11233.5	5582.93	460	5272.08	490000	1576531	224.859	1		0.348108
Heilongjiang	黑龙江	2011	12118.5	5701.37	466.199	5696.81	521896	1576531	254.787	1		0.357162
Heilongjiang	黑龙江	2012	12757.8	7334.64	470.983	5635.63	514300	1498751	279.462	1		0.319322
Heilongjiang	黑龙江	2013	11853	8656.26	467.791	5509.1	489094	1447318	266.449	1		0.310484
Heilongjiang	黑龙江	2014	11955	7428.77	450.9	5427.9	472248	1423852	277.887	1		0.320656
Heilongjiang	黑龙江	2015	11104	7775.6	433.515	5152.3	456331	1392704	273.278	1		0.315413
Heilongjiang	黑龙江	2016	11070	8184.17	424.871	4953.44	218644	197912	277.681	1		0.369727
Heilongjiang	黑龙江	2017	11258	8393.48	413.014	4813.78	183744	165490	276.911	1		0.365042
Heilongjiang	黑龙江	2018	11436	7720.57	392.656	4730.37	146077	155305	248.036	1		0.37891
Heilongjiang	黑龙江	2019	11614	7900.52	349.6	3690.22	134919	158746	278.211	1		0.321319
Shanghai	上海	2010	11201.1	4502.97	392.9	9218.94	134919	248982	195.503	1		1.06303
Shanghai	上海	2011	11270.5	4108.16	497.324	9527.71	240101	248982	201.495	1		1.01927
Shanghai	上海	2012	11362.2	4260.81	555.73	9318.26	228218	242581	195.926	1		0.859251
Shanghai	上海	2013	11346	4692.83	618.837	9353.6	215848	235624	207.634	1		0.695382
Shanghai	上海	2014	11085	4974.26	648.9	9442.66	188149	224361	194.22	1		0.660546
Shanghai	上海	2015	10931	5413.61	637.233	9412.74	170844	198812	195.324	1		0.646662
Shanghai	上海	2016	11242	5781.48	627.776	9875.96	65035	78801	194.71	1		0.782716
Shanghai	上海	2017	11382	5810.92	632.309	10043.2	13770	65181	196.154	1		1.00181
Shanghai	上海	2018	11454	5786.72	640.666	10050.9	11103	62097	190.642	1		1.00124
Shanghai	上海	2019	11696	5553.4	716.1	10946.7	7517	55625	192.912	1		1.04947
Jiangsu	江苏	2010	25773.7	19161.4	763.8	19264.2	1050000	1246166	589.821	1		0.945189
Jiangsu	江苏	2011	27589	20652.5	811.275	20574.7	1053800	1246166	636.938	1		1.00841
Jiangsu	江苏	2012	28849.8	24204	830.937	20570.1	991967	1197048	656.742	1		1.00207
Jiangsu	江苏	2013	29205	28391.6	1503.25	20745.6	941679	1148888	706.624	1		0.57174
Jiangsu	江苏	2014	29863	32379.4	1602.4	20789.2	904741	1100043	708.242	1		0.5363
Jiangsu	江苏	2015	30374	37123.8	1552.08	20634.4	835059	1054591	721.655	1		0.51911
Jiangsu	江苏	2016	31210	40354.5	1497.3	21126.5	577992	578470	743.044	1		0.596454
Jiangsu	江苏	2017	31602	40237	1484.6	21877	383163	530343	757.88	1		0.732709
Jiangsu	江苏	2018	31635	40085.8	1472.59	22109.1	316826	488016	764.049	1		0.818403
Jiangsu	江苏	2019	32526	38036.1	1332.3	21816.8	284552	474120	804.594	1		1.0149
Zhejiang	浙江	2010	16865.3	10521.5	883.6	14021.3	678000	818250	361.12	1		0.65138
Zhejiang	浙江	2011	17827.3	11219.3	995.668	14996.4	662048	818250	382.706	1		0.676141
Zhejiang	浙江	2012	18076.2	14067.5	1070.12	14893.7	625766	786203	380.758	1		0.605274
Zhejiang	浙江	2013	18640	16564.4	1071.61	14992.5	593364	755113	382.429	1		0.58011
Zhejiang	浙江	2014	18826	19223.3	1102.7	14825.3	574012	725367	378.778	1		0.543077
Zhejiang	浙江	2015	19610	22219.2	1083.41	14659.9	537826	683197	378.842	1		0.514071
Zhejiang	浙江	2016	20276	24754.1	1060.95	15017.9	133255	277640	374.572	1		0.586559
Zhejiang	浙江	2017	21030	24485.1	1054.5	15268.1	111807	232839	384.564	1		0.667488
Zhejiang	浙江	2018	21675	24811.8	1013.53	15475.6	86948	217482	388.825	1		0.835394
Zhejiang	浙江	2019	22393	24067.6	987.3	15648.5	77820	206215	381.407	1		1.00986
Anhui	安徽	2010	9706.6	9610.95	372.9	5911.47	532000	953349	271.441	1		0.38925
Anhui	安徽	2011	10570.2	9591.16	411.552	6447.84	529474	953349	294.086	1		0.391828
Anhui	安徽	2012	11357.9	11764.1	436.829	6470.41	519589	924338	323.996	1		0.356989
Anhui	安徽	2013	11696	14173.2	519.67	6547.78	501349	902684	356.732	1		0.321619
Anhui	安徽	2014	12011	16599.8	521.7	6501.11	492966	885604	363.274	1		0.307551
Anhui	安徽	2015	12301	19102.6	513.793	6311.97	480073	871056	363.911	1		0.291968
Anhui	安徽	2016	12663	21345.1	517.053	6441.04	272046	338382	376.145	1		0.318535
Anhui	安徽	2017	13019	21522.4	516.21	6573.5	195393	323910	382.216	1		0.32972
Anhui	安徽	2018	13295	22734.4	592.33	6759.89	162673	346137	398.984	1		0.306732
Anhui	安徽	2019	13870	20260.9	581	7973.86	151022	341898	408.064	1		0.363848
Fujian	福建	2010	9808.52	7026.9	507.1	6911.37	409000	679448	201.084	1		0.462765
Fujian	福建	2011	10652.6	8000.32	596.333	7333.33	389175	679448	238.137	1		0.429696
Fujian	福建	2012	11185.4	10011.8	637.856	7385.71	371251	660045	233.895	1		0.389832
Fujian	福建	2013	11190	12323.4	644.026	7385.55	361003	638996	236.147	1		0.369241
Fujian	福建	2014	12110	14556.9	654.6	7392.4	355957	629822	249.35	1		0.345516
Fujian	福建	2015	11863	17349.7	663.079	7324.46	337882	609439	234.242	1		0.332384
Fujian	福建	2016	12036	18930.3	668.826	7493.11	241613	288809	217.927	1		0.340832
Fujian	福建	2017	12555	20382.7	672.484	7742.81	119540	260653	234.97	1		0.341725
Fujian	福建	2018	13131	21645.5	705.357	7954.05	108541	265208	261.456	1		0.331622
Fujian	福建	2019	13718	18573	639.6	8727.83	125363	251571	278.109	1		0.392206
Jiangxi	江西	2010	6354.88	7217.26	297.4	4547.96	557000	767887	151.893	1		0.440687
Jiangxi	江西	2011	6928.17	6899.86	344.398	5005.7	584061	767887	165.333	1		0.44194
Jiangxi	江西	2012	7232.92	8101.01	385.793	4989.8	567687	748345	166.157	1		0.403177
Jiangxi	江西	2013	7583	9623.52	445.007	5043.52	557704	734470	202.405	1		0.361439
Jiangxi	江西	2014	8055	11281.5	465.3	5013.74	534415	720057	207.66	1		0.334354
Jiangxi	江西	2015	8423	13440.3	480.495	4890.66	528065	715583	216.136	1		0.306238
Jiangxi	江西	2016	8730	15224.4	471.472	4963.12	458050	378390	219.103	1		0.31746
Jiangxi	江西	2017	8972	16085.2	463.541	4933.38	317240	319477	228.98	1		0.317496
Jiangxi	江西	2018	9286	16745.6	435.743	4987.35	249420	316764	236.629	1		0.327673
Jiangxi	江西	2019	9665	14555.4	451.7	5168.75	227079	322158	242.308	1		0.334228
Shandong	山东	2010	34807.8	19770.7	956.2	18345.7	1538000	1982497	795.492	1		0.51876
Shandong	山东	2011	37132	21262.4	1050.44	19157.6	1827397	1982497	830.768	1		0.503104
Shandong	山东	2012	38899.2	24637.4	1110.17	19236.8	1748807	1921233	872.906	1		0.470632
Shandong	山东	2013	35358	28883.3	1290.6	19382.7	1644967	1845706	794.206	1		0.451574
Shandong	山东	2014	36511	33263.7	1266.3	19186.2	1590237	1780422	819.064	1		0.432948
Shandong	山东	2015	39332	38691.3	1236.72	18842.5	1525670	1757630	854.463	1		0.403572
Shandong	山东	2016	40138	43096.2	1215.46	18907.5	729757	338002	863.426	1		0.621451
Shandong	山东	2017	40098	42165.6	1192.94	18804.7	416328	316890	835.819	1		0.76598
Shandong	山东	2018	40581	41363	1128.95	18606.9	341254	292047	901.647	1		1.00925
Shandong	山东	2019	41390	39716	1072	15488.4	281511	275674	937.117	1		0.419684
Henan	河南	2010	21437.8	14160.3	751.7	11028.1	1339000	1436683	513.612	1		0.371364
Henan	河南	2011	23061.9	14129.1	839.088	11493.6	1370504	1436683	556.076	1		0.365884
Henan	河南	2012	23647.1	16887.2	881.183	11473.5	1275909	1393552	529.246	1		0.342349
Henan	河南	2013	21909	20558.7	1075.99	11448	1253984	1354232	492.902	1		0.316106
Henan	河南	2014	22890	24258.5	1108.9	11409.4	1198182	1318692	544.977	1		0.293938
Henan	河南	2015	22343	28785	1125.85	11157.3	1144252	1287209	527.431	1		0.279388
Henan	河南	2016	22323	32899.4	1144.99	11284.5	386462	313814	521.472	1		0.288237
Henan	河南	2017	22162	33729.6	1129.35	11523.5	139811	288546	501.856	1		0.305199
Henan	河南	2018	22659	34600.2	967.344	11551.7	122672	270020	490.678	1		0.329329
Henan	河南	2019	22300	30854.5	968	12187	104387	251854	460.631	1		0.376346
Hubei	湖北	2010	15137.6	8380.33	510.3	7438.18	633000	1104651	337.659	1		0.365889
Hubei	湖北	2011	16579.2	9555.58	586.053	8036.28	665640	1104651	384.3	1		0.347186
Hubei	湖北	2012	17674.7	11647.1	598.003	8183.3	622367	1086586	376.94	1		0.327687
Hubei	湖北	2013	15703	14363.3	696.512	8281.53	599353	1058215	319.456	1		0.319447
Hubei	湖北	2014	16320	16878.6	706.8	8337.13	583759	1033126	320.146	1		0.3056
Hubei	湖北	2015	15477	19680.1	712.333	8266.61	551358	986096	317.997	1		0.303168
Hubei	湖北	2016	15897	22218.9	719.316	8453.36	217836	316897	319.762	1		0.322689
Hubei	湖北	2017	16180	22568.4	695.018	8516.93	173671	311144	331.613	1		0.329087
Hubei	湖北	2018	16682	23508.8	653.35	8766.6	120808	290363	322.366	1		0.349724
Hubei	湖北	2019	17316	22765.4	653.8	9381.03	116785	267614	354.752	1		0.371553
Hunan	湖南	2010	14880.1	7508.39	505.7	7610.84	801000	1305153	262.154	1		0.393959
Hunan	湖南	2011	16160.9	8607.99	551.433	8275.02	685530	1305153	291.884	1		0.386325
Hunan	湖南	2012	16744.1	10347.5	567.486	8374.05	644959	1263423	291.223	1		0.365389
Hunan	湖南	2013	14919	12548.5	600.991	8452.97	641321	1249012	281.202	1		0.363531
Hunan	湖南	2014	15317	14720.1	597.9	8476.98	623689	1228989	278.683	1		0.351161
Hunan	湖南	2015	14514	17284	579.145	8351.78	595473	1207703	292.526	1		0.347893
Hunan	湖南	2016	14845	19481.3	568.407	8441.94	309185	351789	308.09	1		0.385451
Hunan	湖南	2017	15200	20780.6	565.745	8399.2	275865	308940	323.658	1		0.380753
Hunan	湖南	2018	15544	21818	546.274	8371.25	229439	306978	305.971	1		0.385488
Hunan	湖南	2019	16001	20693.3	596.7	7931.05	191311	312184	310.642	1		0.345524
Guangong	广东	2010	26908	13799.1	1118.5	22677.4	1051000	1884499	476.841	1		1.01078
Guangong	广东	2011	28480	14285.8	1238.22	23840.5	847728	1884499	526.264	1		1.01358
Guangong	广东	2012	29144	15458.8	1303.98	23631.2	799223	1802943	513.44	1		0.962892
Guangong	广东	2013	28480	18137.2	1966.98	23843.4	761896	1733870	506.564	1		1.00197
Guangong	广东	2014	29593	21061.6	1973.3	24007	730147	1670626	513.874	1		0.736963
Guangong	广东	2015	30117	24553	1948.04	23869.6	678341	1606860	515.08	1		0.680037
Guangong	广东	2016	31211	26878.8	1957.57	24656	255568	650261	530.315	1		0.79066
Guangong	广东	2017	32309	28956.6	1963.1	25436.1	187284	674766	556.859	1		0.822185
Guangong	广东	2018	33330	30192.1	1994.14	25827	150979	644257	567.507	1		0.854532
Guangong	广东	2019	34142	26328.4	2064.6	26955.2	120421	634809	585.811	1		1.04151
Guangxi	广西	2010	7918.97	6182.53	316.7	4406.63	904000	793270	174.605	1		0.383189
Guangxi	广西	2011	8591.36	6590.04	341.634	4805.97	521023	793270	195.175	1		0.386456
Guangxi	广西	2012	9154.5	8041.88	357.983	4802.2	504123	780302	208.201	1		0.352754
Guangxi	广西	2013	9100	9753.11	402.994	4830.69	471987	759383	213.714	1		0.327628
Guangxi	广西	2014	9515	11159.9	401.5	4829.07	466589	743985	212.203	1		0.314752
Guangxi	广西	2015	9806	13243.8	405.411	4789.38	421199	711167	203.065	1		0.30147
Guangxi	广西	2016	10110	14961.2	401.389	4865.85	137892	305462	216.804	1		0.339347
Guangxi	广西	2017	10456	16116.1	398.026	4594.28	105198	326426	227.892	1		0.317949
Guangxi	广西	2018	10823	16998.4	386.78	4726.58	100645	321709	231.833	1		0.326117
Guangxi	广西	2019	11270	15329.9	404.1	4592.36	95139	327265	246.717	1		0.310809
Hainan	海南	2010	1358.51	1042.68	81.3	1019.59	29000	199918	28.9259	1		1.23818
Hainan	海南	2011	1600.62	1232.86	85.1269	1112.37	32572	199918	34.9217	1		0.888763
Hainan	海南	2012	1687.98	1564.09	90.079	1154.13	34137	197355	37.2642	1		0.800099
Hainan	海南	2013	1720	1980.8	98.758	1168.59	32414	194380	39.4744	1		0.727473
Hainan	海南	2014	1820	2271.35	101.5	1186.58	32564	196001	40.7361	1		0.683079
Hainan	海南	2015	1916	2533.95	100.357	1164.25	32300	187938	42.2815	1		0.657381
Hainan	海南	2016	1984	2853.87	101.182	1185.53	13363	49034	39.8546	1		1.04543
Hainan	海南	2017	2080	2989.74	100.864	1219.86	9659	51539	42.1566	1		1.00539
Hainan	海南	2018	2170	2464.46	99.5797	1248.46	8092	49507	42.1937	1		1.04321
Hainan	海南	2019	2264	2710.5	102.2	1318.82	6874	44885	43.0671	1		1.08181
Chongqing	重庆	2010	7855.52	5537.59	266.4	3563.55	19000	416771	145.416	1		0.465325
Chongqing	重庆	2011	8791.96	5841.78	337.201	3867.16	86929	416771	166.606	1		0.377991
Chongqing	重庆	2012	9278.41	6711.43	353.188	3879.63	64777	402801	171.646	1		0.358956
Chongqing	重庆	2013	8049	7976.83	402.021	3870.63	47686	391813	149.122	1		0.344733
Chongqing	重庆	2014	8593	9363.04	414.5	3894.1	26944	386394	162.897	1		0.333084
Chongqing	重庆	2015	7747	11135	415.609	3866.01	95802	379791	164.197	1		0.307629
Chongqing	重庆	2016	7982	12592.1	412.882	3941.9	29282	64898	156.582	1		0.35452
Chongqing	重庆	2017	8279	13072.8	406.387	3948.87	22408	55717	160.55	1		0.361204
Chongqing	重庆	2018	8557	13323	391.203	3905.33	91741	53631	160.794	1		0.350747
Chongqing	重庆	2019	8889	12530.7	374.4	4327.72	74962	51504	156.255	1		0.39441
Sichuan	四川	2010	17891.8	10341.7	570.6	8170.63	1131000	1302256	304.461	1		0.340631
Sichuan	四川	2011	19696.2	10663.1	614.023	8692.94	902006	1302256	308.647	1		0.339448
Sichuan	四川	2012	20575	12645.5	640.889	8765.18	864440	1268684	338.287	1		0.315547
Sichuan	四川	2013	19212	15024	846.245	8809.24	816706	1231965	351.769	1		0.281882
Sichuan	四川	2014	19879	17150.2	808.7	8778.86	796402	1216275	351.48	1		0.273854
Sichuan	四川	2015	18306	19184.1	795.468	8568.46	717584	1186426	332.377	1		0.275181
Sichuan	四川	2016	18756	21697.2	787.532	8710.57	307878	338851	319.098	1		0.302747
Sichuan	四川	2017	19229	22314.9	792.21	9047.71	223222	325638	318.841	1		0.309321
Sichuan	四川	2018	19916	23120.6	780.638	9215.23	191690	326261	296.31	1		0.313872
Sichuan	四川	2019	20791	20693.4	788.9	9660.27	188160	329426	315.163	1		0.328273
Guizhou	贵州	2010	8175.43	2605.21	224.3	2346.91	1149000	342188	192.423	1		0.343929
Guizhou	贵州	2011	9067.85	3371.78	241.048	2528.44	1104284	342188	212.56	1		0.312782
Guizhou	贵州	2012	9878.38	4484.97	269.497	2674.79	1041087	332991	232.278	1		0.27802
Guizhou	贵州	2013	9299	5732.17	296.714	2805.99	986423	328155	235.471	1		0.263843
Guizhou	贵州	2014	9709	6940.19	304.7	2901.87	925787	326668	233.311	1		0.252755
Guizhou	贵州	2015	9344	8554.11	307.474	2971.08	852964	318323	234.981	1		0.249697
Guizhou	贵州	2016	9606	10462.5	310.477	3014.03	353681	120921	250.966	1		0.284765
Guizhou	贵州	2017	9846	11578.5	315.224	3144.75	358904	121203	257.658	1		0.28349
Guizhou	贵州	2018	10036	12741.5	308.541	3151.86	325519	122059	252.991	1		0.279958
Guizhou	贵州	2019	10423	11594.2	321.1	3354.57	233695	124235	261.129	1		0.292751
Yunnan	云南	2010	8674.17	4607.15	322.8	3767.65	501000	554708	198.126	1		0.350292
Yunnan	云南	2011	9540.28	4930.28	350.067	4079.21	691226	554708	209.161	1		0.343688
Yunnan	云南	2012	10433.7	6151.52	392.673	4184.85	672216	548582	215.818	1		0.306541
Yunnan	云南	2013	10072	7745.12	428.13	4284.57	663091	547227	211.507	1		0.290503
Yunnan	云南	2014	10455	8845.62	419.6	4292.57	636683	533824	199.73	1		0.282253
Yunnan	云南	2015	10425	10480.1	414.66	4196.95	583739	510264	179.816	1		0.27221
Yunnan	云南	2016	10726	12506.7	418.984	4192.52	451745	153469	183.885	1		0.304986
Yunnan	云南	2017	11164	14000.4	422.41	4239.9	260106	112363	199.009	1		0.302962
Yunnan	云南	2018	11590	14854.6	427.027	4251.15	247365	107678	212.244	1		0.295708
Yunnan	云南	2019	12158	12960.5	367.5	4984.77	235755	110621	185.956	1		0.375834
Shaanxi	陕西	2010	8882.11	6385.37	364.8	4621.44	779000	557678	225.257	1		0.36109
Shaanxi	陕西	2011	9760.77	7137.96	393.696	5014.88	916839	557678	247.483	1		0.352792
Shaanxi	陕西	2012	10625.7	8884.97	411.224	5131.07	843755	536249	268.677	1		0.32592
Shaanxi	陕西	2013	10610	10764.4	505.333	5182.84	806152	519261	273.347	1		0.293847
Shaanxi	陕西	2014	11222	12298.1	516.5	5157.35	780954	504916	285.344	1		0.275831
Shaanxi	陕西	2015	11746	13448.7	511.835	4871.49	735017	489112	284.025	1		0.253603
Shaanxi	陕西	2016	12146	15094.7	511.388	4873.51	250245	116705	272.289	1		0.290732
Shaanxi	陕西	2017	12549	16395.9	510.388	5093.85	185807	112871	274.03	1		0.295725
Shaanxi	陕西	2018	12900	17175.3	493.165	5248.91	147216	103173	276.174	1		0.306721
Shaanxi	陕西	2019	13478	14882.5	501.3	5191.28	143261	98411	296.273	1		0.306468
Gansu	甘肃	2010	5923.13	2577.77	194.3	2166.32	552000	396606	127.587	1		0.377678
Gansu	甘肃	2011	6495.78	3091.49	199.293	2346.01	623902	396606	140.316	1		0.362767
Gansu	甘肃	2012	7007.04	3930.18	211.331	2344.88	572489	389328	154.249	1		0.32131
Gansu	甘肃	2013	7287	4966.69	256.645	2371.19	561981	379126	160.899	1		0.277109
Gansu	甘肃	2014	7521	5992.54	264.7	2351.49	575649	373230	164.619	1		0.256668
Gansu	甘肃	2015	7489	6810.52	261.756	2160.89	570621	365671	160.085	1		0.235274
Gansu	甘肃	2016	7300	7614.23	260.958	2129.53	156749	82102	153.935	1		0.306243
Gansu	甘肃	2017	7504	4335.03	259.217	2130.42	131307	72248	151.959	1		0.371641
Gansu	甘肃	2018	7823	3978.24	246.683	2215.37	125510	67253	162.99	1		0.399229
Gansu	甘肃	2019	7818	4156.63	253	2202.82	112916	59521	164.488	1		0.394148
Qinhai	青海	2010	2568.26	806.449	52.6	666.49	143000	103202	32.0113	1		1.30028
Qinhai	青海	2011	3189.03	1068.93	60.5907	726.367	156602	103202	36.8549	1		0.803726
Qinhai	青海	2012	3524.06	1371.93	61.6871	733.196	153853	103756	44.9079	1		0.695512
Qinhai	青海	2013	3768	1694.46	64.1946	741.589	156694	103390	48.1494	1		0.62878
Qinhai	青海	2014	3992	2035.08	63.2	737.119	154276	105011	48.7532	1		0.591041
Qinhai	青海	2015	4125	2325.92	62.7136	714.894	150766	104299	51.3564	1		0.56172
Qinhai	青海	2016	4101	2565.37	63.0926	704.508	56168	29146	56.6717	1		1.00244
Qinhai	青海	2017	4193	2661.76	63.3496	669.937	50331	20233	53.4862	1		1.0218
Qinhai	青海	2018	4364	2737.54	62.7218	682.177	46471	21984	51.938	1		1.01821
Qinhai	青海	2019	4235	2465.13	67	658.438	43211	19677	51.7524	1		1.08822
Ningxia	宁夏	2010	3681.1	1189.56	59.3	841.78	311000	233684	97.9152	1		0.60751
Ningxia	宁夏	2011	4316.33	1260.14	60.8547	934.27	410385	233684	139.838	1		1.01068
Ningxia	宁夏	2012	4562.39	1582.49	67.4222	933.204	406633	228031	136.586	1		0.48
Ningxia	宁夏	2013	4781	2004.81	72.1759	935.685	389712	221925	144.108	1		0.428013
Ningxia	宁夏	2014	4946	2380.99	73.2	925.038	377056	219807	144.573	1		0.401306
Ningxia	宁夏	2015	5438	2697.51	73.1228	906.177	357596	210997	141.821	1		0.382511
Ningxia	宁夏	2016	5591	2932.36	70.6946	912.214	196536	101369	139.493	1		0.461779
Ningxia	宁夏	2017	6461	2720.92	71.1373	919.643	148087	86938	178.624	1		0.489344
Ningxia	宁夏	2018	7100	1866.34	67.9688	924.778	130635	91807	191.589	1		0.555896
Ningxia	宁夏	2019	7648	2554.28	70	866.81	125031	90086	212.414	1		0.476294
Xinjiang	新疆	2010	8290.2	2739.54	255	2966.51	588000	672905	169.464	1		0.373817
Xinjiang	新疆	2011	9926.5	3462.22	279.384	3219.85	763055	672905	206.387	1		0.333278
Xinjiang	新疆	2012	11831.4	4577.64	288.771	3264.23	796128	679186	256.081	1		0.28561
Xinjiang	新疆	2013	13632	5718.61	309.509	3308.49	829431	672383	296.459	1		0.250879
Xinjiang	新疆	2014	14926	6966.4	316.6	3303.23	852981	670247	332.082	1		0.228335
Xinjiang	新疆	2015	15666	8115.12	317.248	3052.87	778330	660255	345.73	1		0.203306
Xinjiang	新疆	2016	16302	7727.69	320.483	2936.09	412390	243728	373.613	1		0.216466
Xinjiang	新疆	2017	17386	8773.06	335.007	3077.16	336931	195976	407.756	1		0.219345
Xinjiang	新疆	2018	17694	6347.48	305.231	3251.29	275089	185345	421.536	1		0.266088
Xinjiang	新疆	2019	18490	7740.84	318.8	3426.22	238603	165363	455.275	1		0.264387
