# Supplementary material for: Measurement of China’s green development level and its spatial differentiation in the context of carbon neutrality
Source: PLoS One. 2023 Apr 10;18(4):e0284207. doi: 10.1371/journal.pone.0284207 (PMC10085045; doi:10.1371/journal.pone.0284207)
Supplement: S1 Data — (ZIP) [file pone.0284207.s002.zip › Data/Raw data of complex indicators/Land area of 30 provinces in China.xlsx]

## Sheet: Sheet1
ID	province	province	Land area (10,000 km2)
1	Beijing	北京	1.641
2	Tianjin	天津	1.1966
3	Hebei	河北	18.88
4	Shanxi	山西	15.67
5	Neimenggu	内蒙古	118.3
6	Liaoning	辽宁	14.8
7	Jilin	吉林	18.74
8	Heilongjiang	黑龙江	47.3
9	Shanghai	上海	0.634
10	Jiangsu	江苏	10.72
11	Zhejiang	浙江	10.18
12	Anhui	安徽	14.01
13	Fujian	福建	12.14
14	Jiangxi	江西	16.69
15	Shandong	山东	15.79
16	Henan	河南	16.7
17	Hubei	湖北	18.59
18	Hunan	湖南	21.18
19	Guangdong	广东	17.97
20	Guangxi	广西	23.76
21	Hainan	海南	3.54
22	Chongqing	重庆	8.24
23	Sichuan	四川	48.6
24	Guizhou	贵州	17.62
25	Yunnan	云南	39.41
26	Shaanxi	陕西	20.56
27	Gansu	甘肃	42.59
28	Qinghai	青海	72.23
29	Ningxia	宁夏	6.64
30	Xinjiang	新疆	166.49
