# Supplementary material for: Measurement of China’s green development level and its spatial differentiation in the context of carbon neutrality
Source: PLoS One. 2023 Apr 10;18(4):e0284207. doi: 10.1371/journal.pone.0284207 (PMC10085045; doi:10.1371/journal.pone.0284207)
Supplement: S1 Data — (ZIP) [file pone.0284207.s002.zip › Data/Raw data of complex indicators/Pollutant emissions per unit GDP.xlsx]

## Sheet: 初始数据
ID	城市	年份	GDP	废水化学需氧量排放总量COD(吨)	废水排放量（万吨）	二氧化硫排放量(万吨)	一般工业固体废物产生量(万吨)	一般工业固体废物综合利用量(万吨)	一般工业固体废物处置量(万吨)
1	北京市	2020		5358.51		0.176428	415.359	193.093	222.713
1	北京市	2019		42523		0.468	701.969	499.307	197.575
1	北京市	2018		45771		0.2672	694	463	226
1	北京市	2017		39907		0.47	630.349	466.761	163.938
1	北京市	2016		62902	166419	3.32	629.099	542.528	86.9913
1	北京市	2015		161536	151733	7.12	710	592	118
1	北京市	2014		168840	150714	7.89	1020.76	894.979	125.922
1	北京市	2013		178475	144580	8.7	1044.12	904.457	140.156
1	北京市	2012		186501	140274	9.38	1104.05	871.731	219.487
1	北京市	2011		193184	145469	9.79	1125.59	748.696	348.606
1	北京市	2010		4891.01	136415	11.51	1269	835	780
2	天津市	2020		15634.2		1.01961	1738.8	1731.45	5.77984
2	天津市	2019		37759		2.372	1601.74	1553.12	46.0431
2	天津市	2018		41727		1.9027	1874	1849	23
2	天津市	2017		44278		2.37	1495.44	1478.58	19.9694
2	天津市	2016		48033	91534.4	7.06	1489.99	1474.97	15.045
2	天津市	2015		209099	93008	18.59	1546	1524	22
2	天津市	2014		214328	89361.4	20.92	1734.62	1723.94	10.6359
2	天津市	2013		221515	84210	21.68	1592.11	1582.44	9.66963
2	天津市	2012		229434	82813.2	22.45	1820	1816.5	6.79587
2	天津市	2011		235832	67146.9	23.09	1752.22	1748.57	9.1472
2	天津市	2010		22228.7	68196	23.52	1862	1845	27
3	河北省	2020		127415		16.1749	34080.8	18880.4	11399.2
3	河北省	2019		223795		40.216	33980.9	17689.8	4665.02
3	河北省	2018		238104		34.3238	32100	17631	4802
3	河北省	2017		276088		40.22	32721.4	18740.7	11667.6
3	河北省	2016		252434	288795	78.94	33236.1	18455.5	13817.8
3	河北省	2015		1208059	310568	110.84	35372	19900	14729
3	河北省	2014		1268548	309824	118.99	41927.6	18227.7	22926.9
3	河北省	2013		1309947	310921	128.47	43288.8	18356.2	23428.6
3	河北省	2012		1349141	305774	134.12	45575.8	17360.8	7439.07
3	河北省	2011		1388825	278551	141.21	45128.5	18821.1	6806.44
3	河北省	2010		217998	262543	123.38	31688	17973	12007
4	山西省	2020		61981.6		16.0549	42634.6	17149.6	19546
4	山西省	2019		109176		41.442	43479.4	16280.7	21501.1
4	山西省	2018		112776		28.1887	48294	16941	25601
4	山西省	2017		114607		41.44	34162.5	12189.5	16684.4
4	山西省	2016		132191	139291	68.64	28844.6	13950	11835
4	山西省	2015		405058	145252	112.06	31794	17617	11305
4	山西省	2014		441324	145033	120.82	30198.7	19680.9	7716.43
4	山西省	2013		461311	138030	125.54	30520.5	19814.6	8186.93
4	山西省	2012		476773	134298	130.18	29031.5	20235.3	7132.32
4	山西省	2011		489563	116132	139.91	27555.9	15817.6	9187.25
4	山西省	2010		137688	118299	124.92	18270	12059	5273
5	内蒙古自治区	2020		70875.8		27.3946	35116.9	12376.8	13710.6
5	内蒙古自治区	2019		58859		39.788	34841.5	9357.29	14654.3
5	内蒙古自治区	2018		65888		36.3324	36671	9311	15366
5	内蒙古自治区	2017		74076		39.79	27952.5	10421.6	8259.18
5	内蒙古自治区	2016		102790	104696	62.57	24761.8	11359	6245.25
5	内蒙古自治区	2015		835604	110861	123.09	26669	12306	7554
5	内蒙古自治区	2014		847660	111917	131.24	23191.3	13260	8272.22
5	内蒙古自治区	2013		863212	106920	135.87	20080.6	9984.08	8296.08
5	内蒙古自治区	2012		883937	102424	138.49	24225.6	10924.8	10943.2
5	内蒙古自治区	2011		918974	100389	140.94	23584.1	13701.3	7429.33
5	内蒙古自治区	2010		91308.5	92548	139.41	16996	9562	5295
6	辽宁省	2020		124754		20.6384	25526	11477.8	7941.96
6	辽宁省	2019		131080		39.565	23287.3	10555.7	6033.43
6	辽宁省	2018		134615		32.1171	22717	10793	5428
6	辽宁省	2017		162960		39.56	27465.6	11345.8	4407.17
6	辽宁省	2016		166689	228202	50.77	22821.7	9363.04	3253
6	辽宁省	2015		1167466	260045	96.88	32434	10029	8067
6	辽宁省	2014		1216980	262879	99.46	28666.3	10719.2	9421.72
6	辽宁省	2013		1252627	234508	102.7	26759.4	11742.3	11289.3
6	辽宁省	2012		1305949	238769	105.87	27279.7	11861.8	11655
6	辽宁省	2011		1343387	232247	112.62	28269.6	10747.8	13394.3
6	辽宁省	2010		201789	218189	102.22	17273	8210	6767
7	吉林省	2020		56250.9		6.83973	4675.77	2406.98	1511.96
7	吉林省	2019		76547		15.702	6221.97	2691.43	1594.25
7	吉林省	2018		80633		8.9586	6419	2661	1805
7	吉林省	2017		78922		15.7	5143.35	2300.18	1496
7	吉林省	2016		80330	97073.3	18.81	4006.38	2233.99	1069.38
7	吉林省	2015		724226	126908	36.29	5385	2986	1571
7	吉林省	2014		742999	122171	37.23	4944.11	3477.91	1115.57
7	吉林省	2013		761206	117703	38.15	4591.13	3711.69	521.554
7	吉林省	2012		787527	119509	40.35	4730.89	3197.5	540.655
7	吉林省	2011		824735	116162	41.32	5378.59	3170.63	919.774
7	吉林省	2010		131107	114431	35.63	4642	3114	578
8	黑龙江省	2020		149166		14.3198	6769.13	3166.23	1328.01
8	黑龙江省	2019		158746		22.735	8754.34	3882.95	1805.99
8	黑龙江省	2018		155305		14.6077	10371	5152	2243
8	黑龙江省	2017		165490		22.73	7069.56	3158.53	1827.28
8	黑龙江省	2016		197912	138335	33.82	6940.42	3582.09	1675.1
8	黑龙江省	2015		1392704	148595	45.63	7495	4308	1273
8	黑龙江省	2014		1423852	149644	47.22	6312.27	4069.4	1557.91
8	黑龙江省	2013		1447318	153090	48.91	6094.49	4144.87	419.456
8	黑龙江省	2012		1498751	162589	51.43	6312.55	4646.01	808.402
8	黑龙江省	2011		1576531	150661	52.19	6016.68	4138.67	642.577
8	黑龙江省	2010		112521	118575	49.02	5405	4169	445
9	上海市	2020		7287.06		0.544115	1808.75	1701.82	111.396
9	上海市	2019		55625		1.456	1789.19	1680.78	108.014
9	上海市	2018		62097		1.1103	1792	1623	167
9	上海市	2017		65181		1.46	1630.48	1532.71	99.9838
9	上海市	2016		78801	220759	7.42	1680.1	1607.51	73.4359
9	上海市	2015		198812	224147	17.08	1868	1796	72
9	上海市	2014		224361	221160	18.81	1924.79	1876.86	47.0087
9	上海市	2013		235624	222963	21.58	2054.49	1995.35	57.9921
9	上海市	2012		242581	219244	22.82	2198.81	2140.36	55.8603
9	上海市	2011		248982	214155	24.01	2442.2	2358.11	74.8924
9	上海市	2010		21594.7	248250	35.81	2448	2367	94
10	江苏省	2020		120781		11.2632	11870.1	10866	969.614
10	江苏省	2019		474120		38.316	13610	12314.1	1188.83
10	江苏省	2018		488016		31.6826	13023	11834	1206
10	江苏省	2017		530343		38.32	12002.5	11298.2	590.676
10	江苏省	2016		578470	616624	57.01	11648.5	10661.7	742.265
10	江苏省	2015		1054591	621303	83.51	10701	10207	407
10	江苏省	2014		1100043	601158	90.47	10924.7	10577.8	278.917
10	江苏省	2013		1148888	594359	94.17	10855.9	10501.9	286.786
10	江苏省	2012		1197048	598211	99.2	10224.4	9341.57	630.399
10	江苏省	2011		1246166	592774	105.38	10475.5	9997.24	334.556
10	江苏省	2010		256344	555500	105.05	9064	8761	139
11	浙江省	2020		53221.5		5.14759	4590.52	4546.06	55.5873
11	浙江省	2019		206215		11.396	5656.1	5037.96	534.927
11	浙江省	2018		217482		8.6948	5720	5188	450
11	浙江省	2017		232839		11.4	4485.32	4226.3	259.113
11	浙江省	2016		277640	430857	26.84	4262.59	3950.7	312.214
11	浙江省	2015		683197	433822	53.78	4486	4263	205
11	浙江省	2014		725367	418262	57.4	4541.72	4302.79	204.891
11	浙江省	2013		755113	419120	59.34	4299.58	4091.13	176.631
11	浙江省	2012		786203	420961	62.58	4461.42	4082.76	314.344
11	浙江省	2011		818250	420134	66.2	4445.75	4091.75	309.559
11	浙江省	2010		244109	394828	67.83	4268	4033	174
12	安徽省	2020		118601		10.8565	14012.1	12025.6	1812.64
12	安徽省	2019		341898		20.968	14068.1	12581.4	727.196
12	安徽省	2018		346137		16.2673	15470	13271	1175
12	安徽省	2017		323910		20.97	12002.2	11156.9	591.598
12	安徽省	2016		338382	240666	28.16	12652.5	10829.6	1181.99
12	安徽省	2015		871056	280626	48.01	13059	11763	1049
12	安徽省	2014		885604	272313	49.3	12000	10466.3	1078.81
12	安徽省	2013		902684	266234	50.13	11936.7	10461.7	1373.65
12	安徽省	2012		924338	254329	51.96	12022.3	10266	1704.9
12	安徽省	2011		953349	243265	52.95	11473.2	9366.42	1760.99
12	安徽省	2010		114857	184700	53.21	9158	7849	916
13	福建省	2020		62300.4		7.88167	6042.95	4016.18	2043.69
13	福建省	2019		251571		11.776	7131.93	5074.79	1605.36
13	福建省	2018		265208		10.8541	8254	6029	1770
13	福建省	2017		260653		11.78	5461.57	3403.99	1955.67
13	福建省	2016		288809	237016	18.93	4449.23	3090.82	1165.66
13	福建省	2015		609439	256868	33.79	4956	3784	1157
13	福建省	2014		629822	260579	35.6	4834.9	4277.69	585.081
13	福建省	2013		638996	259098	36.1	8535.17	7543.88	962.288
13	福建省	2012		660045	256263	37.13	7719.54	6887.4	764.269
13	福建省	2011		679448	316178	38.92	4414.89	3024.33	1304.14
13	福建省	2010		82975.1	238502	40.91	7487	6215	1181
14	江西省	2020		101480		10.2536	12083.5	5497.56	816.16
14	江西省	2019		322158		32.169	12406.4	5676.11	1274.57
14	江西省	2018		316764		24.942	12129	6047	1219
14	江西省	2017		319477		32.17	12340.9	4593.78	838.818
14	江西省	2016		378390	221092	27.69	12665.3	4909.48	865.519
14	江西省	2015		715583	223232	52.81	10777	6152	272
14	江西省	2014		720057	208289	53.44	10821.2	6120.56	232.018
14	江西省	2013		734470	207138	55.77	11518.2	6430.98	397.184
14	江西省	2012		748345	201190	56.77	11133.6	6071.25	387.802
14	江西省	2011		767887	194432	58.41	11372.4	6304.66	651.814
14	江西省	2010		117817	160661	55.71	9407	4379	4487
15	山东省	2020		153485		19.3272	24989.4	19611.7	1586.59
15	山东省	2019		275674		47.249	28484	23151.7	1650.3
15	山东省	2018		292047		34.1254	29995	23831	1723
15	山东省	2017		316890		47.25	23925.4	19026.2	1900.34
15	山东省	2016		338002	507591	113.45	22509.9	18976	1389.57
15	山东省	2015		1757630	559908	152.57	19798	18309	737
15	山东省	2014		1780422	514423	159.02	19199.4	18380.2	581.744
15	山东省	2013		1845706	494570	164.5	18172.4	17134.4	787.574
15	山东省	2012		1921233	479100	174.88	18342.6	17072.9	1061.33
15	山东省	2011		1982497	443331	182.74	19532.6	18298.5	1106.29
15	山东省	2010		295160	436372	153.78	16038	15297	475
16	河南省	2020		144568		6.6754	15355.3	11468.2	2098.65
16	河南省	2019		251854		16.435	17581.6	10205.8	4961.08
16	河南省	2018		270020		12.2672	20362	11755	5721
16	河南省	2017		288546		16.43	15684.7	11537.2	2768.87
16	河南省	2016		313814	402055	41.36	14255.6	10485.5	3253.53
16	河南省	2015		1287209	433487	114.43	14722	11456	2786
16	河南省	2014		1318692	422832	119.82	15917.4	12319.3	3012.83
16	河南省	2013		1354232	412582	125.4	16270.1	12465.8	3470.37
16	河南省	2012		1393552	403668	127.59	15250.5	11597.5	3204.26
16	河南省	2011		1436683	378785	137.05	14573.8	10964.2	2602.34
16	河南省	2010		295606	358679	133.87	10714	8380	1770
17	湖北省	2020		153028		9.72206	8987.16	6177.86	2015.56
17	湖北省	2019		267614		18.066	10746.5	7338.51	1495.36
17	湖北省	2018		290363		12.0808	11528	8437	1458
17	湖北省	2017		311144		18.07	8112.17	4812.42	1020.72
17	湖北省	2016		316897	274787	28.56	8193.39	4715.04	1587.87
17	湖北省	2015		986096	313785	55.14	7750	5253	2078
17	湖北省	2014		1033126	301704	58.38	8006.35	6139.42	1700.93
17	湖北省	2013		1058215	294054	59.94	8180.61	6196.28	1645.64
17	湖北省	2012		1086586	290200	62.24	7610.94	5736.89	1561.22
17	湖北省	2011		1104651	293064	66.56	7595.79	6007.12	1424.46
17	湖北省	2010		165240	270755	63.26	6813	5521	1097
18	湖南省	2020		147639		10.2393	4360.25	3270.19	538.343
18	湖南省	2019		312184		22.816	6016.4	4459.7	1054.29
18	湖南省	2018		306978		22.9439	6127	4555	1067
18	湖南省	2017		308940		22.82	4354.08	3596.99	222.223
18	湖南省	2016		351789	298757	34.68	5319.81	3994.26	543.045
18	湖南省	2015		1207703	314107	59.55	7126	4683	2014
18	湖南省	2014		1228989	309960	62.37	6933.77	4410.16	1876.26
18	湖南省	2013		1249012	307227	64.13	7805.68	5010.85	1964.33
18	湖南省	2012		1263423	304214	64.5	8115.92	5188.28	2143.95
18	湖南省	2011		1305153	278811	68.55	8486.74	5678.78	2214.68
18	湖南省	2010		187947	268110	80.13	5773	4797	448
19	广东省	2020		161310		11.6855	6943.69	5630.96	956.383
19	广东省	2019		634809		19.722	8215.55	6734.47	704.965
19	广东省	2018		644257		15.0979	9112	7283	885
19	广东省	2017		674766		19.72	6340	5310.58	681.759
19	广东省	2016		650261	938261	35.37	5609.76	4904.2	549.526
19	广东省	2015		1606860	911523	67.83	5609	5103	439
19	广东省	2014		1670626	905082	73.01	5665.09	4893.04	630.556
19	广东省	2013		1733870	862471	76.19	5911.84	5023.74	731.764
19	广东省	2012		1802943	838551	79.92	5965.49	5198.3	814.483
19	广东省	2011		1884499	785586	84.77	5848.91	5119.47	809.944
19	广东省	2010		234475	722978	105.05	5456	4953	350
20	广西壮族自治区	2020		103035		8.78431	9030.46	4389.17	1395.55
20	广西壮族自治区	2019		327265		11.579	9284.28	4765.09	1755.26
20	广西壮族自治区	2018		321709		10.0645	9769	4799	1761
20	广西壮族自治区	2017		326426		11.58	6503.34	3692.94	1009.39
20	广西壮族自治区	2016		305462	193186	20.11	6937.97	4487.01	280.841
20	广西壮族自治区	2015		711167	220066	42.12	6977	4388	546
20	广西壮族自治区	2014		743985	219304	46.66	8037.55	5057.71	1454.36
20	广西壮族自治区	2013		759383	225303	47.2	7675.64	5424.94	1608.5
20	广西壮族自治区	2012		780302	245578	50.41	7963.96	5369.24	2217.85
20	广西壮族自治区	2011		793270	222439	52.1	7438.11	4292.36	2050.45
20	广西壮族自治区	2010		492722	312630	90.38	6232	4231	1563
21	海南省	2020		17280		0.589032	713.917	484.458	228.007
21	海南省	2019		44885		1.229	473.646	240.536	227.229
21	海南省	2018		49507		0.8092	490	269	213
21	海南省	2017		51539		1.23	437.352	185.882	250.031
21	海南省	2016		49034	44097.2	1.7	330.453	210.771	61.4408
21	海南省	2015		187938	39123.5	3.23	422	268	42
21	海南省	2014		196001	39351.1	3.26	515.419	273.926	34.4661
21	海南省	2013		194380	36156.1	3.24	414.892	271.244	46.1042
21	海南省	2012		197355	37103.4	3.41	385.716	238.146	58.9787
21	海南省	2011		199918	35725.2	3.26	420.756	201.299	181.668
21	海南省	2010		9241.31	36689	2.88	212	178
22	重庆市	2020		32057		6.75432	2272.14	1909.5	444.763
22	重庆市	2019		51504		12.893	2495.86	1841.35	414.029
22	重庆市	2018		53631		9.1741	2658	1894	356
22	重庆市	2017		55717		12.89	1943.2	1371.92	456.906
22	重庆市	2016		64898	202061	28.83	2343.66	1848.38	394.851
22	重庆市	2015		379791	149799	49.58	2828	2424	383
22	重庆市	2014		386394	145822	52.69	3067.78	2648.22	407.451
22	重庆市	2013		391813	142535	54.77	3161.8	2695.41	415.123
22	重庆市	2012		402801	132430	56.48	3114.89	2569.02	475.377
22	重庆市	2011		416771	131450	58.69	3299.18	2584.92	518.28
22	重庆市	2010		86563.8	128113	71.94	2837	2317	155
23	四川省	2020		130463		16.3146	14902.6	5656.48	2562.29
23	四川省	2019		329426		26.377	15220.6	5422.35	1601.03
23	四川省	2018		326261		19.169	16708	6805	1737
23	四川省	2017		325638		26.38	13756.4	5465.87	3006.91
23	四川省	2016		338851	352826	48.83	11764.6	4612.1	3838.1
23	四川省	2015		1186426	341607	71.76	12316	5507	4177
23	四川省	2014		1216275	331277	79.64	14246.4	6185.29	5512.35
23	四川省	2013		1231965	307648	81.67	14006.6	5780.47	5300.7
23	四川省	2012		1268684	283657	86.44	13187.3	6052.28	5099.01
23	四川省	2011		1302256	279852	90.2	12684.5	6002.12	3988.2
23	四川省	2010		250866	256095	113.1	11239	6159	3758
24	贵州省	2020		116784		17.7401	9516.39	6609.94	1493.71
24	贵州省	2019		124235		40.696	10671.2	5275.61	2342.06
24	贵州省	2018		122059		32.5519	12186	6808	1976
24	贵州省	2017		121203		40.7	9352.99	5200.61	3139.22
24	贵州省	2016		120921	100720	64.71	7753.01	4529.77	2043.83
24	贵州省	2015		318323	112803	85.3	7055	4289	1902
24	贵州省	2014		326668	110912	92.58	7394.22	4312.91	1382.22
24	贵州省	2013		328155	93084.5	98.64	8194.05	4159.92	1606.57
24	贵州省	2012		332991	91455.1	104.11	7835.25	4838.75	2067.44
24	贵州省	2011		342188	77927.2	110.43	7598.24	4014.64	2033.08
24	贵州省	2010		16058.7	60823	114.88	8188	4174	2498
25	云南省	2020		68596.2		17.6603	17472.6	9060.15	4621.39
25	云南省	2019		110621		26.494	17114.9	7040.03	8866.67
25	云南省	2018		107678		24.7365	19767	8732	9739
25	云南省	2017		112363		26.49	13725.2	5363.54	6154.72
25	云南省	2016		153469	181089	52.62	13121.6	6690.03	4082.63
25	云南省	2015		510264	173333	58.37	14109	7198	4163
25	云南省	2014		533824	157544	63.67	14480.6	7215.67	4632.6
25	云南省	2013		547227	156583	66.31	16040	8413.87	4833.79
25	云南省	2012		548582	154010	67.22	16037.6	7938.01	4766.65
25	云南省	2011		554708	147523	69.12	17335.3	8727.68	4969.03
25	云南省	2010		89340.9	91992	50.07	9392	4798	2911
26	西藏自治区	2020		53051		0.566779	1939.82	184.944	1.01371
26	西藏自治区	2019		18234		1.25	760.129	15.9102	50.9004
26	西藏自治区	2018		17646		0.355	2624	90	174
26	西藏自治区	2017		18674		1.25	382.466	7.19746	4.69135
26	西藏自治区	2016		20773	6142.75	0.54	425.657	12.7574	42.15
26	西藏自治区	2015		28836	5883.3	0.54	400	12	41
26	西藏自治区	2014		27917	5449.68	0.42	383.095	8.02858	34.3627
26	西藏自治区	2013		25773	5004.68	0.42	361.515	5.48986	25.7086
26	西藏自治区	2012		25762	4683.14	0.42	365.977	5.90285	26.5154
26	西藏自治区	2011		26831	4634.58	0.42	301.39	8.2112	16.0034
26	西藏自治区	2010		1137.27	3825	0.39	11
27	陕西省	2020		48877		9.36859	12430	6443.38	4902.54
27	陕西省	2019		98411		19.901	12894.5	4861.5	6112.54
27	陕西省	2018		103173		14.7216	13619	4702	7175
27	陕西省	2017		112871		19.9	10080.7	3585.57	5394.41
27	陕西省	2016		104640	166565	31.8	8647.85	6639.24	1440.66
27	陕西省	2015		489112	168122	73.5	9330	6102	1977
27	陕西省	2014		504916	145785	78.1	8682.5	5464.23	2136.13
27	陕西省	2013		519261	132169	80.62	7491.1	4758.46	1621.81
27	陕西省	2012		536249	128749	84.38	7215.11	4421.94	1457.34
27	陕西省	2011		557678	121815	91.68	7117.63	4265.74	1836.43
27	陕西省	2010		121414	115673	77.86	6892	3753	2177
28	甘肃省	2020		59537.2		8.57632	5450.4	2803.66	1728.3
28	甘肃省	2019		59521		14.442	6094.17	2582.58	1474.77
28	甘肃省	2018		67253		12.551	6007	2215	1393
28	甘肃省	2017		72248		14.44	5333.95	2453.41	1275.65
28	甘肃省	2016		66210	66324.7	27.2	5091.28	2628.29	1553.75
28	甘肃省	2015		365671	67071.5	57.06	5824	3079	2260
28	甘肃省	2014		373230	65973.2	57.56	6140.54	3086.26	2044.09
28	甘肃省	2013		379126	64969.5	56.2	5907.22	3299.79	1858.81
28	甘肃省	2012		389328	62813	57.25	6671.17	3593.44	2109.73
28	甘肃省	2011		396606	59231.7	62.39	6523.79	3341.77	2041.16
28	甘肃省	2010		45072.8	51241	55.18	3745	1783	1150
29	青海省	2020		8574.17		4.01041	15724.2	6891.6	203.35
29	青海省	2019		19677		6.075	16081.8	9537.07	169.648
29	青海省	2018		21984		4.6471	13851	7970	345
29	青海省	2017		20233		6.08	12996	7151.69	32.1364
29	青海省	2016		39750	27275.1	11.37	14669.2	7325.29	3.37409
29	青海省	2015		104299	23662.8	15.08	14868	7247	4
29	青海省	2014		105011	23001.2	15.43	12423.3	6998.64	3.22191
29	青海省	2013		103390	21953	15.67	12377.4	6797.9	7.21656
29	青海省	2012		103756	21994.5	15.39	12301.2	6831.06	5.63259
29	青海省	2011		103202	21291.5	15.66	12017.2	6785.13	13.8457
29	青海省	2010		44717.4	22609	14.34	1783	759	1
30	宁夏回族自治区	2020		22030.5		7.15772	6738.24	3116.99	3335.69
30	宁夏回族自治区	2019		90086		16.004	5290.84	1969.59	2700.51
30	宁夏回族自治区	2018		91807		13.0635	6091	2225	3276
30	宁夏回族自治区	2017		86938		16	4877.03	1904.54	2010.45
30	宁夏回族自治区	2016		59930	33948.7	23.69	3618.17	1886.49	1134.56
30	宁夏回族自治区	2015		210997	32024.6	35.76	3430	2131	929
30	宁夏回族自治区	2014		219807	37277.2	37.71	3693.91	2927.59	563.153
30	宁夏回族自治区	2013		221925	38528.4	38.97	3276.85	2397.89	612.686
30	宁夏回族自治区	2012		228031	38948.1	40.66	2960.67	2043.78	539.917
30	宁夏回族自治区	2011		233684	39432.4	41.04	3344.12	2047.64	865.2
30	宁夏回族自治区	2010		92803.4	40653	31.08	2465	1422	490
31	新疆维吾尔自治区	2020		69335.5		14.4828	9354.16	4052.8	2161.15
31	新疆维吾尔自治区	2019		165363		34.63	11793.5	5841.31	2798.31
31	新疆维吾尔自治区	2018		185345		27.5089	11375	5699	2805
31	新疆维吾尔自治区	2017		195976		34.63	9223.42	4206.79	1607.94
31	新疆维吾尔自治区	2016		267330	93906.9	48.07	8529.95	4140.4	983.245
31	新疆维吾尔自治区	2015		660255	99952.1	77.83	7263	4133	755
31	新疆维吾尔自治区	2014		670247	102748	85.3	7789.67	4333.62	806.786
31	新疆维吾尔自治区	2013		672383	100720	82.94	9283.05	4814.37	886.482
31	新疆维吾尔自治区	2012		679186	93810.5	79.61	7879.72	4062.72	532.633
31	新疆维吾尔自治区	2011		672905	83328.5	76.31	5219.09	2838.11	620.916
31	新疆维吾尔自治区	2010		162877	83690	58.85	3914	1877	256

## Sheet: Sheet1
						(t/10000yuan)	(t/10000yuan)
id	Province	城市	year	gdp(One hundred million yuan)	Wastewater COD emissions (ton)	SO2 emissions (10,000 tons)	COD/GDP	SO2/GDP
1	Beijing	北京市	2010	14113.6	4891.01	11.51	3.465e-05	0.0008155
1	Beijing	北京市	2011	16251.9	193184	9.79	0.00118868	0.0006024
1	Beijing	北京市	2012	17879.4	186501	9.38	0.00104311	0.0005246
1	Beijing	北京市	2013	19800.8	178475	8.7	0.00090135	0.0004394
1	Beijing	北京市	2014	21330.8	168840	7.89	0.00079153	0.0003699
1	Beijing	北京市	2015	23014.6	161536	7.12	0.00070188	0.0003094
1	Beijing	北京市	2016	25669.1	62902	1.5	0.00024505	5.84e-05
1	Beijing	北京市	2017	28014.9	39907	0.654	0.00014245	2.33e-05
1	Beijing	北京市	2018	30320	45771	0.2672	0.00015096	8.81e-06
1	Beijing	北京市	2019	35371.3	42523	0.1923	0.00012022	5.44e-06
2	Tianjin	天津市	2010	9224.46	22228.7	23.52	0.00024098	0.0025497
2	Tianjin	天津市	2011	11307.3	235832	23.09	0.00208566	0.002042
2	Tianjin	天津市	2012	12893.9	229434	22.45	0.0017794	0.0017411
2	Tianjin	天津市	2013	14442	221515	21.68	0.00153382	0.0015012
2	Tianjin	天津市	2014	15726.9	214328	20.92	0.00136281	0.0013302
2	Tianjin	天津市	2015	16538.2	209099	18.59	0.00126434	0.0011241
2	Tianjin	天津市	2016	17885.4	48033	2.6744	0.00026856	0.0001495
2	Tianjin	天津市	2017	18549.2	44278	2.5146	0.00023871	0.0001356
2	Tianjin	天津市	2018	18809.6	41727	1.9027	0.00022184	0.0001012
2	Tianjin	天津市	2019	14104.3	37759	1.7831	0.00026771	0.0001264
3	Hebei	河北省	2010	20394.3	217998	123.4	0.00106892	0.0060507
3	Hebei	河北省	2011	24515.8	1400000	141.219	0.0057106	0.0057603
3	Hebei	河北省	2012	26575	1300000	134.12	0.00489182	0.0050469
3	Hebei	河北省	2013	28443	1300000	128.47	0.00457054	0.0045167
3	Hebei	河北省	2014	29421.2	1300000	118.99	0.00441858	0.0040444
3	Hebei	河北省	2015	29806.1	1200000	110.837	0.00402602	0.0037186
3	Hebei	河北省	2016	32070.5	252434	55.1764	0.00078712	0.0017205
3	Hebei	河北省	2017	34016.3	276088	43.3093	0.00081163	0.0012732
3	Hebei	河北省	2018	36010.3	238104	34.3238	0.00066121	0.0009532
3	Hebei	河北省	2019	35104.5	223795	28.6938	0.00063751	0.0008174
4	Shanxi	山西省	2010	9200.86	137688	124.9	0.00149647	0.0135748
4	Shanxi	山西省	2011	11237.5	489563	139.905	0.00435651	0.0124498
4	Shanxi	山西省	2012	12112.8	476773	130.175	0.00393611	0.0107469
4	Shanxi	山西省	2013	12665.3	461311	125.543	0.00364232	0.0099123
4	Shanxi	山西省	2014	12761.5	441324	120.823	0.00345825	0.0094677
4	Shanxi	山西省	2015	12766.5	405058	112.064	0.00317282	0.008778
4	Shanxi	山西省	2016	13050.4	132191	49.5896	0.00101293	0.0037998
4	Shanxi	山西省	2017	15528.4	114607	34.119	0.00073805	0.0021972
4	Shanxi	山西省	2018	16818.1	112776	28.1887	0.00067056	0.0016761
4	Shanxi	山西省	2019	17026.7	109176	22.864	0.00064121	0.0013428
5	Inner Mongolia	内蒙古自治区	2010	11672	91308.5	139.41	0.00078229	0.011944
5	Inner Mongolia	内蒙古自治区	2011	14359.9	918974	140.94	0.00639958	0.0098148
5	Inner Mongolia	内蒙古自治区	2012	15880.6	883937	138.49	0.00556614	0.0087207
5	Inner Mongolia	内蒙古自治区	2013	16916.5	863212	135.87	0.00510278	0.0080318
5	Inner Mongolia	内蒙古自治区	2014	17770.2	847660	131.24	0.00477012	0.0073854
5	Inner Mongolia	内蒙古自治区	2015	17831.5	835604	123.09	0.00468611	0.006903
5	Inner Mongolia	内蒙古自治区	2016	18128.1	102790	56.95	0.00056702	0.0031415
5	Inner Mongolia	内蒙古自治区	2017	16096.2	74076	37.81	0.00046021	0.002349
5	Inner Mongolia	内蒙古自治区	2018	17289.2	65888	36.3324	0.00038109	0.0021014
5	Inner Mongolia	内蒙古自治区	2019	17212.5	58859	35.24	0.00034195	0.0020473
6	Liaoning	辽宁省	2010	18457.3	201789	102.22	0.00109327	0.0055382
6	Liaoning	辽宁省	2011	22226.7	1300000	112.62	0.00584882	0.0050669
6	Liaoning	辽宁省	2012	24846.4	1300000	105.87	0.00523215	0.004261
6	Liaoning	辽宁省	2013	27213.2	1300000	102.7	0.00477709	0.0037739
6	Liaoning	辽宁省	2014	28626.6	1200000	99.46	0.00419191	0.0034744
6	Liaoning	辽宁省	2015	28669	1200000	96.88	0.00418571	0.0033793
6	Liaoning	辽宁省	2016	22246.9	166689	41.12	0.00074927	0.0018483
6	Liaoning	辽宁省	2017	23409.2	162960	34.8989	0.00069614	0.0014908
6	Liaoning	辽宁省	2018	25315.3	134615	32.1171	0.00053175	0.0012687
6	Liaoning	辽宁省	2019	24909.5	131080	26.3087	0.00052623	0.0010562
7	Jilin	吉林省	2010	8667.58	131107	35.6	0.00151261	0.0041073
7	Jilin	吉林省	2011	10568.8	824735	41.32	0.00780349	0.0039096
7	Jilin	吉林省	2012	11939.2	787527	40.35	0.00659615	0.0033796
7	Jilin	吉林省	2013	13046.4	761206	38.15	0.00583461	0.0029242
7	Jilin	吉林省	2014	13803.1	742999	37.23	0.00538284	0.0026972
7	Jilin	吉林省	2015	14063.1	724226	36.29	0.00514983	0.0025805
7	Jilin	吉林省	2016	14776.8	80330	14.3951	0.00054362	0.0009742
7	Jilin	吉林省	2017	14944.5	78922	12.2695	0.0005281	0.000821
7	Jilin	吉林省	2018	15074.6	80633	8.9586	0.00053489	0.0005943
7	Jilin	吉林省	2019	11726.8	76547	9.8374	0.00065275	0.0008389
8	Heilongjiang	黑龙江省	2010	10368.6	112521	49	0.00108521	0.0047258
8	Heilongjiang	黑龙江省	2011	12582	1600000	52.19	0.0127166	0.004148
8	Heilongjiang	黑龙江省	2012	13691.6	1500000	51.43	0.0109556	0.0037563
8	Heilongjiang	黑龙江省	2013	14454.9	1400000	48.91	0.0096853	0.0033836
8	Heilongjiang	黑龙江省	2014	15039.4	1400000	47.22	0.00930888	0.0031398
8	Heilongjiang	黑龙江省	2015	15083.7	1400000	45.63	0.00928154	0.0030251
8	Heilongjiang	黑龙江省	2016	15386.1	197912	21.8644	0.0012863	0.001421
8	Heilongjiang	黑龙江省	2017	15902.7	165490	18.3744	0.00104064	0.0011554
8	Heilongjiang	黑龙江省	2018	16361.6	155305	14.6077	0.0009492	0.0008928
8	Heilongjiang	黑龙江省	2019	13612.7	158746	13.4919	0.00116616	0.0009911
9	Shanghai	上海市	2010	17166	21594.7	35.81	0.0001258	0.0020861
9	Shanghai	上海市	2011	19195.7	248982	24.01	0.00129707	0.0012508
9	Shanghai	上海市	2012	20181.7	242581	22.82	0.00120198	0.0011307
9	Shanghai	上海市	2013	21818.2	235624	21.58	0.00107994	0.0009891
9	Shanghai	上海市	2014	23567.7	224361	18.81	0.00095199	0.0007981
9	Shanghai	上海市	2015	25123.5	198812	17.08	0.00079134	0.0006798
9	Shanghai	上海市	2016	28178.7	78801	6.5035	0.00027965	0.0002308
9	Shanghai	上海市	2017	30633	65181	1.377	0.00021278	4.5e-05
9	Shanghai	上海市	2018	32679.9	62097	1.1103	0.00019002	3.4e-05
9	Shanghai	上海市	2019	38155.3	55625	0.7517	0.00014579	1.97e-05
10	Jiangsu	江苏省	2010	41425.5	256344	105.05	0.00061881	0.0025359
10	Jiangsu	江苏省	2011	49110.3	1200000	105.38	0.00244348	0.0021458
10	Jiangsu	江苏省	2012	54058.2	1200000	99.2	0.00221983	0.0018351
10	Jiangsu	江苏省	2013	59753.4	1100000	94.17	0.0018409	0.001576
10	Jiangsu	江苏省	2014	65088.3	1100000	90.47	0.00169001	0.00139
10	Jiangsu	江苏省	2015	70116.4	1100000	83.51	0.00156882	0.001191
10	Jiangsu	江苏省	2016	77388.3	578470	57.7992	0.00074749	0.0007469
10	Jiangsu	江苏省	2017	85869.8	530343	38.32	0.00061761	0.0004463
10	Jiangsu	江苏省	2018	92595.4	488016	31.6826	0.00052704	0.0003422
10	Jiangsu	江苏省	2019	99631.5	474120	28.4552	0.00047587	0.0002856
11	Zhejiang	浙江省	2010	27722.3	244109	67.83	0.00088055	0.0024468
11	Zhejiang	浙江省	2011	32318.8	818250	66.2	0.00253181	0.0020483
11	Zhejiang	浙江省	2012	34665.3	786203	62.58	0.00226798	0.0018053
11	Zhejiang	浙江省	2013	37756.6	755113	59.34	0.00199995	0.0015716
11	Zhejiang	浙江省	2014	40173	725367	57.4	0.00180561	0.0014288
11	Zhejiang	浙江省	2015	42886.5	683197	53.78	0.00159304	0.001254
11	Zhejiang	浙江省	2016	47251.4	277640	13.3255	0.00058758	0.000282
11	Zhejiang	浙江省	2017	51768.3	232839	11.1807	0.00044977	0.000216
11	Zhejiang	浙江省	2018	56197.2	217482	8.6948	0.000387	0.0001547
11	Zhejiang	浙江省	2019	62351.7	206215	7.782	0.00033073	0.0001248
12	Anhui	安徽省	2010	12359.3	114857	53.21	0.00092932	0.0043053
12	Anhui	安徽省	2011	15300.7	953349	52.95	0.00623075	0.0034606
12	Anhui	安徽省	2012	17212.1	924338	51.96	0.00537028	0.0030188
12	Anhui	安徽省	2013	19229.3	902684	50.13	0.00469432	0.002607
12	Anhui	安徽省	2014	20848.7	885604	49.3	0.00424777	0.0023647
12	Anhui	安徽省	2015	22005.6	871056	48.01	0.00395834	0.0021817
12	Anhui	安徽省	2016	24407.6	338382	27.2046	0.00138638	0.0011146
12	Anhui	安徽省	2017	27018	323910	19.5393	0.00119887	0.0007232
12	Anhui	安徽省	2018	30006.8	346137	16.2673	0.00115353	0.0005421
12	Anhui	安徽省	2019	37114	341898	15.1022	0.00092121	0.0004069
13	Fujian	福建省	2010	14737.1	82975.1	40.91	0.00056304	0.002776
13	Fujian	福建省	2011	17560.2	679448	38.92	0.00386925	0.0022164
13	Fujian	福建省	2012	19701.8	660045	37.13	0.00335018	0.0018846
13	Fujian	福建省	2013	21868.5	638996	36.1	0.00292199	0.0016508
13	Fujian	福建省	2014	24055.8	629822	35.6	0.00261817	0.0014799
13	Fujian	福建省	2015	25979.8	609439	33.79	0.00234582	0.0013006
13	Fujian	福建省	2016	28810.6	288809	24.1613	0.00100244	0.0008386
13	Fujian	福建省	2017	32182.1	260653	11.954	0.00080993	0.0003714
13	Fujian	福建省	2018	35804	265208	10.8541	0.00074072	0.0003032
13	Fujian	福建省	2019	42395	251571	12.5363	0.0005934	0.0002957
14	Jiangxi	江西省	2010	9451.26	117817	55.71	0.00124657	0.0058945
14	Jiangxi	江西省	2011	11702.8	767887	58.41	0.00656157	0.0049911
14	Jiangxi	江西省	2012	12948.9	748345	56.77	0.00577922	0.0043842
14	Jiangxi	江西省	2013	14410.2	734470	55.77	0.00509688	0.0038702
14	Jiangxi	江西省	2014	15714.6	720057	53.44	0.00458209	0.0034007
14	Jiangxi	江西省	2015	16723.8	715583	52.81	0.00427883	0.0031578
14	Jiangxi	江西省	2016	18499	378390	45.805	0.00204546	0.0024761
14	Jiangxi	江西省	2017	20006.3	319477	31.724	0.00159688	0.0015857
14	Jiangxi	江西省	2018	21984.8	316764	24.942	0.00144083	0.0011345
14	Jiangxi	江西省	2019	24757.5	322158	22.7079	0.00130125	0.0009172
15	Shandong	山东省	2010	39169.9	295160	153.78	0.00075354	0.003926
15	Shandong	山东省	2011	45361.8	2000000	182.74	0.004409	0.0040285
15	Shandong	山东省	2012	50013.2	1900000	174.88	0.003799	0.0034967
15	Shandong	山东省	2013	55230.3	1800000	164.5	0.00325908	0.0029784
15	Shandong	山东省	2014	59426.6	1800000	159.02	0.00302895	0.0026759
15	Shandong	山东省	2015	63002.3	1800000	152.57	0.00285704	0.0024217
15	Shandong	山东省	2016	68024.5	338002	72.9757	0.00049688	0.0010728
15	Shandong	山东省	2017	72634.1	316890	41.6328	0.00043628	0.0005732
15	Shandong	山东省	2018	76469.7	292047	34.1254	0.00038191	0.0004463
15	Shandong	山东省	2019	71067.5	275674	28.1511	0.0003879	0.0003961
16	Henan	河南省	2010	23092.4	295606	133.87	0.0012801	0.0057971
16	Henan	河南省	2011	26931	1400000	137.05	0.00519847	0.0050889
16	Henan	河南省	2012	29599.3	1400000	127.59	0.00472984	0.0043106
16	Henan	河南省	2013	32191.3	1400000	125.4	0.004349	0.0038955
16	Henan	河南省	2014	34938.2	1300000	119.82	0.00372086	0.0034295
16	Henan	河南省	2015	37002.2	1300000	114.43	0.0035133	0.0030925
16	Henan	河南省	2016	68024.5	313814	38.6462	0.00046133	0.0005681
16	Henan	河南省	2017	44552.8	288546	13.9811	0.00064765	0.0003138
16	Henan	河南省	2018	48055.9	270020	12.2672	0.00056189	0.0002553
16	Henan	河南省	2019	54259.2	251854	10.4387	0.00046417	0.0001924
17	Hubei	湖北省	2010	15967.6	165240	63.26	0.00103485	0.0039618
17	Hubei	湖北省	2011	19632.3	1100000	66.56	0.00560301	0.0033903
17	Hubei	湖北省	2012	22250.5	1100000	62.24	0.00494371	0.0027972
17	Hubei	湖北省	2013	24791.8	1100000	59.94	0.00443695	0.0024177
17	Hubei	湖北省	2014	27379.2	1000000	58.38	0.00365241	0.0021323
17	Hubei	湖北省	2015	29550.2	986096	55.14	0.00333702	0.001866
17	Hubei	湖北省	2016	32665.4	316897	21.7836	0.00097013	0.0006669
17	Hubei	湖北省	2017	35478.1	311144	17.3671	0.000877	0.0004895
17	Hubei	湖北省	2018	39366.6	290363	12.0808	0.00073759	0.0003069
17	Hubei	湖北省	2019	45828.3	267614	11.6785	0.00058395	0.0002548
18	Hunan	湖南省	2010	16038	187947	80.13	0.00117189	0.0049963
18	Hunan	湖南省	2011	19669.6	1300000	68.55	0.00660918	0.0034851
18	Hunan	湖南省	2012	22154.2	1300000	64.5	0.00586796	0.0029114
18	Hunan	湖南省	2013	24621.7	1200000	64.13	0.00487375	0.0026046
18	Hunan	湖南省	2014	27037.3	1200000	62.37	0.00443831	0.0023068
18	Hunan	湖南省	2015	28902.2	1200000	59.55	0.00415193	0.0020604
18	Hunan	湖南省	2016	31551.4	351789	30.9185	0.00111497	0.0009799
18	Hunan	湖南省	2017	33903	308940	27.5865	0.00091125	0.0008137
18	Hunan	湖南省	2018	36425.8	306978	22.9439	0.00084275	0.0006299
18	Hunan	湖南省	2019	39752.1	312184	19.1311	0.00078533	0.0004813
19	Guangong	广东省	2010	46013.1	234475	105.05	0.00050958	0.002283
19	Guangong	广东省	2011	53210.3	1900000	84.77	0.00357074	0.0015931
19	Guangong	广东省	2012	57067.9	1800000	79.92	0.00315414	0.0014004
19	Guangong	广东省	2013	62474.8	1700000	76.19	0.0027211	0.0012195
19	Guangong	广东省	2014	67809.9	1700000	73.01	0.00250701	0.0010767
19	Guangong	广东省	2015	72812.6	1600000	67.83	0.00219742	0.0009316
19	Guangong	广东省	2016	80854.9	650261	25.5568	0.00080423	0.0003161
19	Guangong	广东省	2017	89705.2	674766	18.7284	0.0007522	0.0002088
19	Guangong	广东省	2018	97277.8	644257	15.0979	0.00066229	0.0001552
19	Guangong	广东省	2019	107671	634809	12.0421	0.00058958	0.0001118
20	Guangxi	广西壮族自治区	2010	9569.85	492722	90.38	0.00514869	0.0094442
20	Guangxi	广西壮族自治区	2011	11720.9	793270	52.1	0.006768	0.0044451
20	Guangxi	广西壮族自治区	2012	13035.1	780302	50.41	0.00598616	0.0038673
20	Guangxi	广西壮族自治区	2013	14449.9	759383	47.2	0.00525528	0.0032665
20	Guangxi	广西壮族自治区	2014	15672.9	743985	46.66	0.00474695	0.0029771
20	Guangxi	广西壮族自治区	2015	16803.1	711167	42.12	0.00423236	0.0025067
20	Guangxi	广西壮族自治区	2016	18317.6	305462	13.7892	0.00166758	0.0007528
20	Guangxi	广西壮族自治区	2017	18523.3	326426	10.5198	0.00176225	0.0005679
20	Guangxi	广西壮族自治区	2018	20352.5	321709	10.0645	0.00158068	0.0004945
20	Guangxi	广西壮族自治区	2019	21237.1	327265	9.5139	0.001541	0.000448
21	Hainan	海南省	2010	2064.5	9241.31	2.88	0.00044763	0.001395
21	Hainan	海南省	2011	2522.66	199918	3.26	0.00792489	0.0012923
21	Hainan	海南省	2012	2855.54	197355	3.41	0.0069113	0.0011942
21	Hainan	海南省	2013	3177.56	194380	3.24	0.00611727	0.0010197
21	Hainan	海南省	2014	3500.72	196001	3.26	0.00559888	0.0009312
21	Hainan	海南省	2015	3702.76	187938	3.23	0.00507562	0.0008723
21	Hainan	海南省	2016	4053.2	49034	1.3363	0.00120976	0.0003297
21	Hainan	海南省	2017	4462.54	51539	0.9659	0.00115493	0.0002164
21	Hainan	海南省	2018	4832.05	49507	0.8092	0.00102455	0.0001675
21	Hainan	海南省	2019	5308.93	44885	0.6874	0.00084546	0.0001295
22	Chongqing	重庆市	2010	7925.58	86563.8	71.94	0.00109221	0.0090769
22	Chongqing	重庆市	2011	10011.4	416771	58.69	0.00416296	0.0058623
22	Chongqing	重庆市	2012	11409.6	402801	56.48	0.00353037	0.0049502
22	Chongqing	重庆市	2013	12783.3	391813	54.77	0.00306504	0.0042845
22	Chongqing	重庆市	2014	14262.6	386394	52.69	0.00270914	0.0036943
22	Chongqing	重庆市	2015	15717.3	379791	49.58	0.00241639	0.0031545
22	Chongqing	重庆市	2016	17740.6	64898	12.9282	0.00036582	0.0007287
22	Chongqing	重庆市	2017	19424.7	55717	12.2408	0.00028684	0.0006302
22	Chongqing	重庆市	2018	20363.2	53631	9.1741	0.00026337	0.0004505
22	Chongqing	重庆市	2019	23605.8	51504	7.4962	0.00021818	0.0003176
23	Sichuan	四川省	2010	17185.5	250867	113.1	0.00145976	0.0065811
23	Sichuan	四川省	2011	21026.7	1300000	90.2	0.00618262	0.0042898
23	Sichuan	四川省	2012	23872.8	1300000	86.44	0.00544553	0.0036209
23	Sichuan	四川省	2013	26392.1	1200000	81.67	0.00454682	0.0030945
23	Sichuan	四川省	2014	28536.7	1200000	79.64	0.00420511	0.0027908
23	Sichuan	四川省	2015	30053.1	1200000	71.76	0.00399293	0.0023878
23	Sichuan	四川省	2016	32934.5	338851	30.7878	0.00102886	0.0009348
23	Sichuan	四川省	2017	36980.2	325638	22.3222	0.00088057	0.0006036
23	Sichuan	四川省	2018	40678.1	326261	19.169	0.00080206	0.0004712
23	Sichuan	四川省	2019	46615.8	329426	18.816	0.00070668	0.0004036
24	Guizhou	贵州省	2010	4602.16	16058.7	114.88	0.00034894	0.0249622
24	Guizhou	贵州省	2011	5701.84	342188	110.43	0.00600136	0.0193674
24	Guizhou	贵州省	2012	6852.2	332991	104.11	0.00485962	0.0151937
24	Guizhou	贵州省	2013	8086.86	328155	98.64	0.00405788	0.0121976
24	Guizhou	贵州省	2014	9266.39	326668	92.58	0.0035253	0.0099909
24	Guizhou	贵州省	2015	10502.6	318323	85.3	0.0030309	0.0081218
24	Guizhou	贵州省	2016	11776.7	120921	35.3681	0.00102678	0.0030032
24	Guizhou	贵州省	2017	13540.8	121203	35.8904	0.00089509	0.0026505
24	Guizhou	贵州省	2018	14806.5	122059	32.5519	0.00082436	0.0021985
24	Guizhou	贵州省	2019	16769.3	124235	23.3695	0.00074085	0.0013936
25	Yunnan	云南省	2010	7224.18	89340.9	50.07	0.00123669	0.0069309
25	Yunnan	云南省	2011	8893.12	554708	69.12	0.0062375	0.0077723
25	Yunnan	云南省	2012	10309.5	548582	67.22	0.00532113	0.0065202
25	Yunnan	云南省	2013	11832.3	547227	66.31	0.00462486	0.0056042
25	Yunnan	云南省	2014	12814.6	533824	63.67	0.00416575	0.0049686
25	Yunnan	云南省	2015	13619.2	510264	58.37	0.00374665	0.0042859
25	Yunnan	云南省	2016	14788.4	153469	45.1745	0.00103776	0.0030547
25	Yunnan	云南省	2017	16376.3	112363	26.0106	0.00068613	0.0015883
25	Yunnan	云南省	2018	17881.1	107678	24.7365	0.00060219	0.0013834
25	Yunnan	云南省	2019	23223.8	110621	23.5755	0.00047633	0.0010151
27	Shaanxi	陕西省	2010	10123.5	121414	77.86	0.00119933	0.007691
27	Shaanxi	陕西省	2011	12512.3	557678	91.68	0.00445704	0.0073272
27	Shaanxi	陕西省	2012	14453.7	536249	84.38	0.00371012	0.005838
27	Shaanxi	陕西省	2013	16205.5	519261	80.62	0.00320423	0.0049749
27	Shaanxi	陕西省	2014	17689.9	504916	78.1	0.00285426	0.0044149
27	Shaanxi	陕西省	2015	18021.9	489112	73.5	0.00271399	0.0040784
27	Shaanxi	陕西省	2016	19399.6	104640	25.0245	0.00053939	0.0012899
27	Shaanxi	陕西省	2017	21898.8	112871	18.5807	0.00051542	0.0008485
27	Shaanxi	陕西省	2018	24438.3	103173	14.7216	0.00042218	0.0006024
27	Shaanxi	陕西省	2019	25793.2	98411	14.3261	0.00038154	0.0005554
28	Gansu	甘肃省	2010	4120.75	45072.8	55.18	0.0010938	0.0133908
28	Gansu	甘肃省	2011	5020.37	396606	62.39	0.00789994	0.0124274
28	Gansu	甘肃省	2012	5650.2	389328	57.25	0.00689052	0.0101324
28	Gansu	甘肃省	2013	6330.69	379126	56.2	0.0059887	0.0088774
28	Gansu	甘肃省	2014	6836.82	373230	57.56	0.00545912	0.0084191
28	Gansu	甘肃省	2015	6790.32	365671	57.06	0.00538518	0.0084031
28	Gansu	甘肃省	2016	7200.37	66210	15.6749	0.00091954	0.002177
28	Gansu	甘肃省	2017	7459.9	72248	13.1307	0.00096848	0.0017602
28	Gansu	甘肃省	2018	8246.07	67253	12.551	0.00081558	0.0015221
28	Gansu	甘肃省	2019	8718.3	59521	11.2916	0.00068271	0.0012952
29	Qinhai	青海省	2010	1350.43	44717.4	14.34	0.00331135	0.0106188
29	Qinhai	青海省	2011	1670.44	103202	15.66	0.00617813	0.0093748
29	Qinhai	青海省	2012	1893.54	103756	15.39	0.00547947	0.0081276
29	Qinhai	青海省	2013	2122.06	103390	15.67	0.00487215	0.0073843
29	Qinhai	青海省	2014	2303.32	105011	15.43	0.00455911	0.006699
29	Qinhai	青海省	2015	2417.05	104299	15.08	0.00431514	0.006239
29	Qinhai	青海省	2016	2572.49	39750	5.6168	0.0015452	0.0021834
29	Qinhai	青海省	2017	2624.83	20233	5.0331	0.00077083	0.0019175
29	Qinhai	青海省	2018	2865.23	21984	4.6471	0.00076727	0.0016219
29	Qinhai	青海省	2019	2965.95	19677	4.3211	0.00066343	0.0014569
30	Ningxia	宁夏回族自治区	2010	1689.65	92803.4	31.08	0.00549246	0.0183943
30	Ningxia	宁夏回族自治区	2011	2102.21	233684	41.04	0.0111161	0.0195223
30	Ningxia	宁夏回族自治区	2012	2341.29	228031	40.66	0.00973955	0.0173665
30	Ningxia	宁夏回族自治区	2013	2577.57	221925	38.97	0.00860985	0.0151189
30	Ningxia	宁夏回族自治区	2014	2752.1	219807	37.71	0.00798688	0.0137023
30	Ningxia	宁夏回族自治区	2015	2911.77	210997	35.76	0.00724635	0.0122812
30	Ningxia	宁夏回族自治区	2016	3443.56	59930	19.6536	0.00174035	0.0057073
30	Ningxia	宁夏回族自治区	2017	28014.9	86938	14.8087	0.00031033	0.0005286
30	Ningxia	宁夏回族自治区	2018	3705.18	91807	13.0635	0.0024778	0.0035257
30	Ningxia	宁夏回族自治区	2019	3748.48	90086	12.5031	0.00240327	0.0033355
31	Xinjiang	新疆维吾尔自治区	2010	5437.47	162877	58.85	0.00299546	0.010823
31	Xinjiang	新疆维吾尔自治区	2011	6610.05	672905	76.31	0.01018	0.0115445
31	Xinjiang	新疆维吾尔自治区	2012	7505.31	679186	79.61	0.00904941	0.0106072
31	Xinjiang	新疆维吾尔自治区	2013	8443.84	672383	82.94	0.007963	0.0098225
31	Xinjiang	新疆维吾尔自治区	2014	9273.46	670247	85.3	0.00722758	0.0091983
31	Xinjiang	新疆维吾尔自治区	2015	9324.8	660255	77.83	0.00708063	0.0083466
31	Xinjiang	新疆维吾尔自治区	2016	9649.7	267330	41.239	0.00277035	0.0042736
31	Xinjiang	新疆维吾尔自治区	2017	10882	195976	33.6931	0.00180093	0.0030962
31	Xinjiang	新疆维吾尔自治区	2018	12199.1	185345	27.5089	0.00151934	0.002255
31	Xinjiang	新疆维吾尔自治区	2019	13597.1	165363	23.8603	0.00121616	0.0017548
