# Supplementary material for: Measurement of China’s green development level and its spatial differentiation in the context of carbon neutrality
Source: PLoS One. 2023 Apr 10;18(4):e0284207. doi: 10.1371/journal.pone.0284207 (PMC10085045; doi:10.1371/journal.pone.0284207)
Supplement: S1 Data — (ZIP) [file pone.0284207.s002.zip › Data/Raw data of complex indicators/Rural Gini coefficient.xls]

## Sheet: Gini
ID	province	地区	2010	2011	2012	2013	2014	2015	2016	2017	2018	2019
1	Beijing	北京市	0.46553	0.44598	0.49557	0.4789	0.41922	0.36579	0.38625	0.35229	0.48098	0.45863
2	Tianjin	天津市	0.36747	0.42262	0.40614	0.37262	0.49783	0.35013	0.48899	0.36954	0.50281	0.47151
3	Hebei	河北省	0.48067	0.43084	0.37389	0.35063	0.43018	0.43298	0.49358	0.38125	0.3715	0.47777
4	Shanxi	山西省	0.45835	0.50438	0.45189	0.4175	0.36463	0.46567	0.47911	0.48099	0.45449	0.4215
5	Neimenggu	内蒙古自治区	0.48229	0.47215	0.36432	0.36258	0.50306	0.42295	0.39179	0.35199	0.4049	0.38658
6	Liaoning	辽宁省	0.40111	0.50487	0.37241	0.3564	0.38117	0.3948	0.37893	0.42974	0.4119	0.45687
7	Jilin	吉林省	0.46063	0.41427	0.43834	0.45441	0.41195	0.38478	0.44631	0.41058	0.46314	0.50861
8	Heilongjiang	黑龙江省	0.36006	0.49012	0.50081	0.41938	0.39462	0.35006	0.40637	0.46522	0.43501	0.46236
9	Shanghai	上海市	0.42485	0.36106	0.35939	0.3516	0.43703	0.48741	0.47738	0.37202	0.36378	0.35519
10	Jiangsu	江苏省	0.35269	0.37968	0.42323	0.48148	0.42003	0.38112	0.46209	0.43379	0.35077	0.37359
11	Zhejiang	浙江省	0.48031	0.45932	0.47858	0.42795	0.37092	0.49632	0.49492	0.50103	0.49121	0.46159
12	Anhui	安徽省	0.50186	0.37444	0.39206	0.3739	0.43527	0.43726	0.40568	0.35101	0.47089	0.3598
13	Fujian	福建省	0.41052	0.50693	0.47701	0.37198	0.43225	0.41541	0.47899	0.5002	0.386	0.46386
14	Jiangxi	江西省	0.37782	0.36259	0.43195	0.45069	0.47324	0.3908	0.37446	0.37119	0.3527	0.49351
15	Shandong	山东省	0.35152	0.46303	0.38892	0.48506	0.49145	0.44367	0.35399	0.40323	0.47632	0.41715
16	Henan	河南省	0.4498	0.48169	0.4112	0.39131	0.45457	0.39207	0.43572	0.36093	0.48756	0.38973
17	Hubei	湖北省	0.46994	0.35251	0.49019	0.38292	0.43082	0.50083	0.42089	0.4951	0.42447	0.37672
18	Hunan	湖南省	0.39767	0.35004	0.47946	0.48811	0.40417	0.40887	0.5022	0.43433	0.44786	0.46887
19	Guangdong	广东省	0.50762	0.43325	0.40962	0.49559	0.36692	0.41197	0.4218	0.4568	0.42854	0.45105
20	Guangxi	广西壮族自治区	0.43138	0.39769	0.45813	0.43145	0.45967	0.39473	0.50344	0.46694	0.39356	0.40085
21	Hainan	海南省	0.45417	0.39207	0.35872	0.37477	0.49705	0.3541	0.39227	0.47517	0.4183	0.37862
22	Chongqing	重庆市	0.41099	0.41254	0.35073	0.42042	0.44119	0.47282	0.43801	0.46025	0.49814	0.45277
23	Sichuan	四川省	0.4345	0.40775	0.38924	0.49706	0.43348	0.35642	0.48275	0.44629	0.4105	0.35821
24	Guizhou	贵州省	0.43453	0.3997	0.40449	0.46888	0.48071	0.45743	0.44988	0.44824	0.44633	0.46604
25	Yunnan	云南省	0.49358	0.36487	0.49527	0.40329	0.36263	0.48261	0.42371	0.42466	0.42242	0.46953
27	Shaanxi	陕西省	0.36615	0.35242	0.38033	0.42917	0.4997	0.43324	0.38465	0.42314	0.4018	0.3712
28	Gansu	甘肃省	0.44844	0.36454	0.39952	0.50653	0.41047	0.50568	0.44951	0.49366	0.447	0.35508
29	Qinghai	青海省	0.49564	0.47288	0.4525	0.45427	0.36448	0.44203	0.40157	0.38111	0.48872	0.47202
30	Ningxia	宁夏回族自治区	0.40984	0.47956	0.37956	0.46395	0.38194	0.35659	0.45149	0.36793	0.40967	0.35869
31	Xinjiang	新疆维吾尔自治区	0.39193	0.48819	0.36186	0.35793	0.36976	0.4194	0.39682	0.46125	0.47929	0.3863
