# Supplementary material for: Measurement of China’s green development level and its spatial differentiation in the context of carbon neutrality
Source: PLoS One. 2023 Apr 10;18(4):e0284207. doi: 10.1371/journal.pone.0284207 (PMC10085045; doi:10.1371/journal.pone.0284207)
Supplement: S1 Data — (ZIP) [file pone.0284207.s002.zip › Data/Raw data of complex indicators/Wind, light and water power generation as a proportion of total power generation.xlsx]

## Sheet: Sheet1
				Renewable energy generation (108 kWh)	Total electricity generation (108 kWh)	Wind, light and water power generation as a proportion of total power generation (%)
id	year	Province	province	可再生能源发电量（亿kWh）	总发电量（亿kWh）	风光水发电量占总发电量比重（%）
1	2010	Beijing	北京	7.4	270	0.0274074
1	2011	Beijing	北京	7.6	266	0.0285714		Note: Renewable energy generation here refers to wind, light and water power generation.
1	2012	Beijing	北京	10.1	293	0.034471
1	2013	Beijing	北京	8.2	336	0.0244048
1	2014	Beijing	北京	10.2	369	0.0276423
1	2015	Beijing	北京	10.4	421	0.0247031
1	2016	Beijing	北京	16	436	0.0366972
1	2017	Beijing	北京	16	394	0.0406091
1	2018	Beijing	北京	16	449	0.0356347
1	2019	Beijing	北京	18	461	0.0390456
2	2010	Tianjin	天津	0.22	556	0.0003957
2	2011	Tianjin	天津	1.54	613	0.0025122
2	2012	Tianjin	天津	4.9	587	0.0083475
2	2013	Tianjin	天津	5.82	597	0.0097487
2	2014	Tianjin	天津	6.51	612	0.0106373
2	2015	Tianjin	天津	6.8	601	0.0113145
2	2016	Tianjin	天津	9	600	0.015
2	2017	Tianjin	天津	12.1	596	0.020302
2	2018	Tianjin	天津	16.2	670	0.0241791
2	2019	Tianjin	天津	26.1	673	0.0387816
3	2010	Hebei	河北	65	2063	0.0315075
3	2011	Hebei	河北	98	2250	0.0435556
3	2012	Hebei	河北	136.5	2316	0.0589378
3	2013	Hebei	河北	168.4	2443	0.0689316
3	2014	Hebei	河北	182.8	2383	0.07671
3	2015	Hebei	河北	195.3	2301	0.0848761
3	2016	Hebei	河北	280	2476	0.113086
3	2017	Hebei	河北	360	2657	0.135491
3	2018	Hebei	河北	426	2787	0.152853
3	2019	Hebei	河北	510	2887	0.176654
4	2010	Shanxi	山西	43	2151	0.0199907
4	2011	Shanxi	山西	48	2344	0.0204778
4	2012	Shanxi	山西	80.3	2535	0.0316765
4	2013	Shanxi	山西	98.7	2625	0.0376
4	2014	Shanxi	山西	113.2	2643	0.0428301
4	2015	Shanxi	山西	138.7	2457	0.056451
4	2016	Shanxi	山西	201	2511	0.0800478
4	2017	Shanxi	山西	263	2766	0.0950832
4	2018	Shanxi	山西	349	3088	0.113018
4	2019	Shanxi	山西	401	3253	0.123271
5	2010	Inner Mongolia	内蒙古	194	2600	0.0746154
5	2011	Inner Mongolia	内蒙古	245	3135	0.0781499
5	2012	Inner Mongolia	内蒙古	315.1	3344	0.0942285
5	2013	Inner Mongolia	内蒙古	410.4	3623	0.113276
5	2014	Inner Mongolia	内蒙古	445.7	3861	0.115436
5	2015	Inner Mongolia	内蒙古	501	3923	0.127708
5	2016	Inner Mongolia	内蒙古	574	3950	0.145316
5	2017	Inner Mongolia	内蒙古	688	4424	0.155515
5	2018	Inner Mongolia	内蒙古	807	5005	0.161239
5	2019	Inner Mongolia	内蒙古	887	5451	0.162722
6	2010	Liaoning	辽宁	104	1340	0.0776119
6	2011	Liaoning	辽宁	107	1423	0.0751933
6	2012	Liaoning	辽宁	142.8	1488	0.0959677
6	2013	Liaoning	辽宁	179.46	1573	0.114088
6	2014	Liaoning	辽宁	146.7	1617	0.0907236
6	2015	Liaoning	辽宁	145.4	1619	0.0898085
6	2016	Liaoning	辽宁	189	1733	0.109059
6	2017	Liaoning	辽宁	207	1791	0.115578
6	2018	Liaoning	辽宁	243	1926	0.126168
6	2019	Liaoning	辽宁	269	1992	0.13504
7	2010	Jilin	吉林	136	658	0.206687
7	2011	Jilin	吉林	114	705	0.161702
7	2012	Jilin	吉林	122.9	714	0.172129
7	2013	Jilin	吉林	182.93	773	0.236649
7	2014	Jilin	吉林	128.49	758	0.169512
7	2015	Jilin	吉林	114	704	0.161932
7	2016	Jilin	吉林	155	743	0.208614
7	2017	Jilin	吉林	177	783	0.226054
7	2018	Jilin	吉林	208	871	0.238806
7	2019	Jilin	吉林	222	926	0.239741
8	2010	Heilongjiang	黑龙江	55	791	0.0695322
8	2011	Heilongjiang	黑龙江	60	834	0.0719424
8	2012	Heilongjiang	黑龙江	69.3	842	0.082304
8	2013	Heilongjiang	黑龙江	98.2	844	0.116351
8	2014	Heilongjiang	黑龙江	93.2	894	0.104251
8	2015	Heilongjiang	黑龙江	91.2	895	0.101899
8	2016	Heilongjiang	黑龙江	112	985	0.113706
8	2017	Heilongjiang	黑龙江	139	954	0.145702
8	2018	Heilongjiang	黑龙江	171	1029	0.166181
8	2019	Heilongjiang	黑龙江	200	1088	0.183824
9	2010	Shanghai	上海	2	944	0.0021186
9	2011	Shanghai	上海	4	1026	0.0038986
9	2012	Shanghai	上海	6.4	973	0.0065776
9	2013	Shanghai	上海	7.8	972	0.0080247
9	2014	Shanghai	上海	7.8	808	0.0096535
9	2015	Shanghai	上海	10.9	821	0.0132765
9	2016	Shanghai	上海	15	832	0.0180288
9	2017	Shanghai	上海	20	866	0.0230947
9	2018	Shanghai	上海	24	857	0.0280047
9	2019	Shanghai	上海	25	837	0.0298686
10	2010	Jiangsu	江苏	37	3499	0.0105744
10	2011	Jiangsu	江苏	40	3933	0.0101704
10	2012	Jiangsu	江苏	53.4	4158	0.0128427
10	2013	Jiangsu	江苏	64.8	4405	0.0147106
10	2014	Jiangsu	江苏	82.9	4348	0.0190662
10	2015	Jiangsu	江苏	107.2	4426	0.0242205
10	2016	Jiangsu	江苏	162	4754	0.0340766
10	2017	Jiangsu	江苏	230	4885	0.0470829
10	2018	Jiangsu	江苏	327	5031	0.064997
10	2019	Jiangsu	江苏	369	5062	0.0728961
11	2010	Zhejiang	浙江	229	2568	0.0891745
11	2011	Zhejiang	浙江	162	2790	0.0580645
11	2012	Zhejiang	浙江	227.9	2847	0.0800492
11	2013	Zhejiang	浙江	201.5	2941	0.0685141
11	2014	Zhejiang	浙江	218.6	2913	0.0750429
11	2015	Zhejiang	浙江	252.7	2972	0.0850269
11	2016	Zhejiang	浙江	319	3190	0.1
11	2017	Zhejiang	浙江	293	3348	0.0875149
11	2018	Zhejiang	浙江	323	3508	0.0920753
11	2019	Zhejiang	浙江	409	3544	0.115406
12	2010	Anhui	安徽	37	1463	0.0252905
12	2011	Anhui	安徽	30	1655	0.0181269
12	2012	Anhui	安徽	40.7	1808	0.0225111
12	2013	Anhui	安徽	44.9	1978	0.0226997
12	2014	Anhui	安徽	56.6	2028	0.0279093
12	2015	Anhui	安徽	72.7	2062	0.035257
12	2016	Anhui	安徽	118	2243	0.0526081
12	2017	Anhui	安徽	160	2470	0.0647773
12	2018	Anhui	安徽	207	2726	0.0759354
12	2019	Anhui	安徽	223	2880	0.0774306
13	2010	Fujian	福建	466	1356	0.343658
13	2011	Fujian	福建	307	1579	0.194427
13	2012	Fujian	福建	504.02	1623	0.310548
13	2013	Fujian	福建	435.23	1790	0.243145
13	2014	Fujian	福建	451.5	1870	0.241444
13	2015	Fujian	福建	484	1883	0.257037
13	2016	Fujian	福建	682	2005	0.34015
13	2017	Fujian	福建	487	2186	0.222781
13	2018	Fujian	福建	411	2462	0.166937
13	2019	Fujian	福建	545	2573	0.211815
14	2010	Jiangxi	江西	102.4	639	0.16025
14	2011	Jiangxi	江西	77.2	742	0.104043
14	2012	Jiangxi	江西	149.3	760	0.196447
14	2013	Jiangxi	江西	128.5	852	0.150822
14	2014	Jiangxi	江西	140	876	0.159817
14	2015	Jiangxi	江西	184.4	982	0.18778
14	2016	Jiangxi	江西	229	1085	0.21106
14	2017	Jiangxi	江西	218	1186	0.183811
14	2018	Jiangxi	江西	134	1301	0.102998
14	2019	Jiangxi	江西	275	1403	0.196009
15	2010	Shandong	山东	27.6	3091	0.0089291
15	2011	Shandong	山东	43.1	3172	0.0135876
15	2012	Shandong	山东	65.1	3306	0.0196915
15	2013	Shandong	山东	94.5	3597	0.0262719
15	2014	Shandong	山东	108.4	3738	0.0289995
15	2015	Shandong	山东	135	4619	0.0292271
15	2016	Shandong	山东	192	4863	0.0394818
15	2017	Shandong	山东	246	4860	0.0506173
15	2018	Shandong	山东	356	5218	0.0682254
15	2019	Shandong	山东	397	5285	0.0751183
16	2010	Henan	河南	86.1	2284	0.037697
16	2011	Henan	河南	99.7	2598	0.0383757
16	2012	Henan	河南	131.3	2597	0.0505583
16	2013	Henan	河南	119.92	2811	0.042661
16	2014	Henan	河南	103.45	2675	0.0386729
16	2015	Henan	河南	124.1	2559	0.0484955
16	2016	Henan	河南	123	2596	0.0473806
16	2017	Henan	河南	174	2703	0.0643729
16	2018	Henan	河南	285	2974	0.0958305
16	2019	Henan	河南	335	2816	0.118963
17	2010	Hubei	湖北	1246.7	2017	0.618096
17	2011	Hubei	湖北	1168.6	2102	0.555947
17	2012	Hubei	湖北	1382.1	2245	0.615635
17	2013	Hubei	湖北	1180.8	2235	0.528322
17	2014	Hubei	湖北	1398.6	2395	0.583967
17	2015	Hubei	湖北	1326.3	2356	0.562946
17	2016	Hubei	湖北	1445	2494	0.579391
17	2017	Hubei	湖北	1570	2646	0.593348
17	2018	Hubei	湖北	1607	2851	0.563662
17	2019	Hubei	湖北	1488	2973	0.500505
18	2010	Hunan	湖南	375.4	1100	0.341273
18	2011	Hunan	湖南	304.5	1204	0.252907
18	2012	Hunan	湖南	448.7	1214	0.369605
18	2013	Hunan	湖南	435.03	1278	0.340399
18	2014	Hunan	湖南	496.19	1261	0.393489
18	2015	Hunan	湖南	542.8	1253	0.4332
18	2016	Hunan	湖南	601	1334	0.450525
18	2017	Hunan	湖南	554	1340	0.413433
18	2018	Hunan	湖南	512	1432	0.357542
18	2019	Hunan	湖南	645	1551	0.415861
19	2010	Guangong	广东	278.2	3146	0.0884298
19	2011	Guangong	广东	225	3696	0.0608766
19	2012	Guangong	广东	322.33	3644	0.088455
19	2013	Guangong	广东	348.67	3768	0.0925345
19	2014	Guangong	广东	323.9	3805	0.0851248
19	2015	Guangong	广东	329.5	3789	0.0869623
19	2016	Guangong	广东	481	4036	0.119177
19	2017	Guangong	广东	383	4348	0.0880865
19	2018	Guangong	广东	393	4572	0.085958
19	2019	Guangong	广东	524	4852	0.107997
20	2010	Guangxi	广西	475	1032	0.460271
20	2011	Guangxi	广西	415.1	1052	0.394582
20	2012	Guangxi	广西	524.8	1172	0.447782
20	2013	Guangxi	广西	464.6	1219	0.381132
20	2014	Guangxi	广西	633.4	1298	0.487982
20	2015	Guangxi	广西	768.5	1319	0.582638
20	2016	Guangxi	广西	614	1276	0.481191
20	2017	Guangxi	广西	643	1345	0.478067
20	2018	Guangxi	广西	660	1617	0.408163
20	2019	Guangxi	广西	668	1827	0.365627
21	2010	Hainan	海南	22.4	162	0.138272
21	2011	Hainan	海南	31.3	189	0.165608
21	2012	Hainan	海南	28.95	211	0.137204
21	2013	Hainan	海南	30.5	232	0.131466
21	2014	Hainan	海南	31.7	246	0.128862
21	2015	Hainan	海南	16.9	256	0.0660156
21	2016	Hainan	海南	32	288	0.111111
21	2017	Hainan	海南	35	305	0.114754
21	2018	Hainan	海南	38	327	0.116208
21	2019	Hainan	海南	36	345	0.104348
22	2010	Chongqing	重庆	143.5	475	0.302105
22	2011	Chongqing	重庆	147	534	0.275281
22	2012	Chongqing	重庆	210.8	547	0.385375
22	2013	Chongqing	重庆	179.2	591	0.303215
22	2014	Chongqing	重庆	243	674	0.360534
22	2015	Chongqing	重庆	232	683	0.339678
22	2016	Chongqing	重庆	252.02	683	0.36899
22	2017	Chongqing	重庆	260.2	727	0.357909
22	2018	Chongqing	重庆	252	799	0.315394
22	2019	Chongqing	重庆	257	812	0.316503
23	2010	Sichuan	四川	1139	1704	0.668427
23	2011	Sichuan	四川	1261.2	1857	0.67916
23	2012	Sichuan	四川	1545.4	2129	0.725881
23	2013	Sichuan	四川	2023.81	2617	0.773332
23	2014	Sichuan	四川	2582.5	3130	0.82508
23	2015	Sichuan	四川	2779.2	3209	0.866064
23	2016	Sichuan	四川	3021	3370	0.896439
23	2017	Sichuan	四川	3215	3569	0.900813
23	2018	Sichuan	四川	3326	3761	0.884339
23	2019	Sichuan	四川	3415	3903	0.874968
24	2010	Guizhou	贵州	384	1340	0.286567
24	2011	Guizhou	贵州	394	1416	0.278249
24	2012	Guizhou	贵州	564.9	1610	0.35087
24	2013	Guizhou	贵州	434	1674	0.259259
24	2014	Guizhou	贵州	751	1845	0.407046
24	2015	Guizhou	贵州	860.2	1931	0.445469
24	2016	Guizhou	贵州	783	1955	0.400512
24	2017	Guizhou	贵州	802	2012	0.398608
24	2018	Guizhou	贵州	854	2117	0.403401
24	2019	Guizhou	贵州	867	2257	0.384138
25	2010	Yunnan	云南	871.9	1365	0.638755
25	2011	Yunnan	云南	1019	1555	0.655305
25	2012	Yunnan	云南	1268.1	1748	0.725458
25	2013	Yunnan	云南	1670.1	2148	0.777514
25	2014	Yunnan	云南	2147.9	2550	0.842314
25	2015	Yunnan	云南	2276.4	2553	0.891657
25	2016	Yunnan	云南	2440	2693	0.906053
25	2017	Yunnan	云南	2718	2958	0.918864
25	2018	Yunnan	云南	2953	3244	0.910296
25	2019	Yunnan	云南	3144	3462	0.908146
26	2010	Shaanxi	陕西	75	1032	0.0726744
26	2011	Shaanxi	陕西	95	1179	0.0805768
26	2012	Shaanxi	陕西	83.9	1233	0.0680454
26	2013	Shaanxi	陕西	78.6	1253	0.0627294
26	2014	Shaanxi	陕西	84.9	1326	0.0640272
26	2015	Shaanxi	陕西	106.6	1321	0.0806964
26	2016	Shaanxi	陕西	117	1464	0.079918
26	2017	Shaanxi	陕西	199	1604	0.124065
26	2018	Shaanxi	陕西	245	2005	0.122194
26	2019	Shaanxi	陕西	306	2221	0.137776
27	2010	Gansu	甘肃	284	875	0.324571
27	2011	Gansu	甘肃	353	1068	0.330524
27	2012	Gansu	甘肃	441.1	1107	0.398464
27	2013	Gansu	甘肃	494.1	1195	0.413473
27	2014	Gansu	甘肃	510	1241	0.410959
27	2015	Gansu	甘肃	522.1	1228	0.425163
27	2016	Gansu	甘肃	510	1209	0.421836
27	2017	Gansu	甘肃	635	1342	0.473174
27	2018	Gansu	甘肃	769	1599	0.480926
27	2019	Gansu	甘肃	842	1659	0.507535
28	2010	Qinhai	青海	363	472	0.769068
28	2011	Qinhai	青海	367.03	490	0.749041
28	2012	Qinhai	青海	472.7	592	0.79848
28	2013	Qinhai	青海	455.8	591	0.771235
28	2014	Qinhai	青海	465.2	596	0.780537
28	2015	Qinhai	青海	453.5	573	0.791448
28	2016	Qinhai	青海	402	553	0.726944
28	2017	Qinhai	青海	463	616	0.751623
28	2018	Qinhai	青海	686	805	0.852174
28	2019	Qinhai	青海	778	883	0.881087
29	2010	Ningxia	宁夏	26	599	0.0434057
29	2011	Ningxia	宁夏	30	999	0.03003
29	2012	Ningxia	宁夏	60.1	1013	0.0593287
29	2013	Ningxia	宁夏	90.2	1121	0.0804639
29	2014	Ningxia	宁夏	114.9	1167	0.0984576
29	2015	Ningxia	宁夏	139.9	1166	0.119983
29	2016	Ningxia	宁夏	198	1187	0.166807
29	2017	Ningxia	宁夏	247	1404	0.175926
29	2018	Ningxia	宁夏	304	1614	0.188352
29	2019	Ningxia	宁夏	323	1703	0.189665
30	2010	Xinjiang	新疆	126	665	0.189474
30	2011	Xinjiang	新疆	150	875	0.171429
30	2012	Xinjiang	新疆	191.1	1188	0.160859
30	2013	Xinjiang	新疆	236.8	1613	0.146807
30	2014	Xinjiang	新疆	337.6	2093	0.1613
30	2015	Xinjiang	新疆	411.4	2479	0.165954
30	2016	Xinjiang	新疆	498	2693	0.184924
30	2017	Xinjiang	新疆	681	3030	0.224752
30	2018	Xinjiang	新疆	728	3235	0.225039
30	2019	Xinjiang	新疆	829	3606	0.229895
